# Supplementary material for: Ancient horizontal gene transfer and the last common ancestors
Source: BMC Evol Biol. 2015 Apr 22;15:70. doi: 10.1186/s12862-015-0350-0 (PMC4427996; doi:10.1186/s12862-015-0350-0)
Supplement: Additional file 3: — GUIDANCE decomposed alignment of SerRS/ThrRS. Decomposed alignment of sites identified by GUIDANCE as being well-aligned between and within SerRS and ThrRS paralogs (see methods). [file 12862_2015_350_MOESM3_ESM.zip › 12862_2015_350_MOESM3_ESM.fasta]

>S_Mus_musculus
QALIQYALRTLGRGYTPIYTPFFMRKEVMQEVAQLSQFELYRDWLRPEDLPIKYAGLSTCFRQEVGSHRDTR
GIFRVHQFEKIEQFVYSSPKSWEMFDEMIATAEEFYQSTT----NLNKLKNLCSKTVVAGSRGYFLKGPLVF
LEDEPIAALHEELGIPYHSGSLNHAASKKLDLEAWFPGAFRELVSCSNCTDYQARRLRIRYHMLTMCATTRT
ICAILENYQAEKGIAVPEKLREFM------------------------------------------------
------------------------------------------------------------------------
------------------------------------------------------------------------
-----------------------
>S_Apis_mellifera
HALIQLALRKLYNGYKPLYTPFFMRKDVMQEVAQLSQFELYRNWIPENILPIKYAGLSTCFRQEVGSHRDTR
GIFRVHQFEKVEQFCLTSPKSWQMMEEMISNAEEFYKSVT----NLNKLKNVCSKETVSGGRGYFLIGPAVF
LQDEPIAAFHENLEIPYRSGALNNAASKKLDLEAWFPGAFRELVSCSNCLDYQARRLLVRYHMLTMCAVTRV
ICAILEVHQTDTGIKVPKVLAQFM------------------------------------------------
------------------------------------------------------------------------
------------------------------------------------------------------------
-----------------------
>S_Arabidopsis_thaliana
QALINFGLTFLKRGFTGLQPPFFMRKDVMAKCAQLAQFELYIDWIHPTELPLRYAGYSSCFRKEAGSHRDTL
GIFRVHQFEKIEQFCITGPESWEMLDEMMKNSEDFYQATE----SFRKEFNKLNKQEIAGARGFFLKGDGLM
LNDEPLCAYHETLKLPYQSGALNDAAAKKYDLEAWFPSTFRELVSCSNCTDYQARRLEIRYHMLTLTATERT
ICCILENYQREDGVDIPEVLQPFM------------------------------------------------
------------------------------------------------------------------------
------------------------------------------------------------------------
-----------------------
>S_Physcomitrella_patens
QALINFGLAFLLRGYTLLQTPFFMRQEVMAECAQLAQFELYRGWMDPKALPIKYAGYSTCFRKEAGSHRDTL
GIFRVHQFEKVEQFCITSPDSWEVHEEMLKNSEEFYQQTE----NIRKEVNKVQDGDVAGGRGYFLKQYGVM
LNDEPLCSFHSKLGLPYRSGALNDSAAKKYDLEAWFPATYRELVSCSNCTDYQSRNLEIRYHLLTLTATERT
LCCILENYQTPDGVRVPEVLQPFM------------------------------------------------
------------------------------------------------------------------------
------------------------------------------------------------------------
-----------------------
>S_Chlamydomonas_reinhardtii
QALINAALQMAYRGYAPVHTPFFMRQEIMAECAQLSQFELYRKWFEKADLPTKYVGYSTCFRKEVGSHRDTL
GIFRIHQFEKVEQFVIASPGSWEAMEEMLANAEDFYQSTE----QLNKEFNALNKEEVAGGRGYYLTHEGVL
LNDDTLCAMHGALGLPYRSGELNNAASKKYDLEAWFPATFRELVSCSNCLDYQSRRLDVRLHMLTLTATERT
LCCVLENYQTPDGVRVPDALKPFM------------------------------------------------
------------------------------------------------------------------------
------------------------------------------------------------------------
-----------------------
>S_Saccharomyces_cerevisae
QALINYGLQFLAKGYIPLQAPVMMNKELMSKTAQLSEFELYSGWFEQEQLPIHYVGYSSCFRREAGSHKDAW
GVFRVHAFEKIEQFVITEPKSWEEFEKMISYSEEFYKSTQ----ELNKKFNKLQKDKICGHRGYFFRNYGVF
LNDEPISAYHEELKLPYRSGELNNAAAKKYDLEAWFPYEYKELVSCSNCTDYQSRNLEIRCHCLTLAATQRA
LCCILENYQTEDGLVVPEVLRKYI------------------------------------------------
------------------------------------------------------------------------
------------------------------------------------------------------------
-----------------------
>S_Trypanosoma_brucei
VALVSYSLDFLVRGYTPFYPPFFLNRDVMGEVAQLSQFELYRGWFTELKEPLKYAGMSTCFRKEAGAHRDTL
GIFRVHQFDKIEQFVVCSPESWRHLEDMITTSEEFNKSIT----ASKKLINICSKASMAGGRSYVLKGGLVQ
LQDEPIAAYHRLLGLPYRSGALNNAAAKKYDLEAWFPAAFRELVSCSNCTDYQSQSVNCRYHMLTLCAITRT
MCCICENYQTEEGVVIPDVLRPYM------------------------------------------------
------------------------------------------------------------------------
------------------------------------------------------------------------
-----------------------
>S_Galdieria_sulphuraria
LGLIHYGLQFLVKGYLPLQTPYFMERDAMAKCAQLEDFQLYMNWLDPKTLPLRYVGFSTCFRKETGSHRDTL
GIFRVHQFEKLEQFCITAPPSYAMMEEMMHVAEEFYQSTT----QLRKQLNATSKESVAGNRGYYLKGPAVA
FNDEPICCYHEKLNIPYRSGALNNAAAKKYDLEGWFPAAFRELVSCSNCTDYQARRLEVRYHMLTLCATTRV
ICCILENYQTADGIKVPEVLQPFV------------------------------------------------
------------------------------------------------------------------------
------------------------------------------------------------------------
-----------------------
>S_Naegleria_gruberi
LALQNYAIQFLTKGFCPMYTPFFMTKDQMKRVAQLSQFELYLDRFDESELPLKYCGMSTCFRKEVGAHKDTL
GIFRVHQFEKIEQFVVTSPKSWEMFEDMIGNSEAFYQSTS----GIKNLGNIVSKEQVGGGRGYFLMGDLVR
LNDEPIAAFHKSLGLSYRSGALNNAAAKKLDLEAWFPGEYRELVSCSNCTDYQARRLNVRYHMLTLSATSRT
ICCIVENYQTPEGVNIPEVLQPYM------------------------------------------------
------------------------------------------------------------------------
------------------------------------------------------------------------
-----------------------
>S_Giardia_lamblia
QALIQYALKFLTRGYQAMQTPFFMEQEAMSCCCQLEDFQLYMGIINKQELTIRYAGMSTCFRKEVGRHHDTL
GIFRIHQFEKIEQIVVCKEDSWDMMEYMIDNCRAFFDSTE----QLSKELNQLNKDKISGNRGYFLTGYGAL
LNDEPLCAYHEQLMIPYRSGALNNAAAMKYDLEAYFPGTYRELVSCSNCTDYQSRSLDIKYHLLTLSATERT
LCCLVENYQTPTGIKVPVPLQSYV------------------------------------------------
------------------------------------------------------------------------
------------------------------------------------------------------------
-----------------------
>S_Tetrahymena_thermophila
QALCTFGQQFLMKGYCPMYTPFFMKKDVMGETCQLSDFQLYSGWIDSKELPLRYAGLSTCFRKEAGAARETW
GVYRVHQFEKVEQFVLCKPDSWDELERMIKISEEFMQEAQ----QARKELRIVQTAKIAGHRGYFLKNYGVL
LVDEPISAFHEKLGLPYRSGALNDAAAKKYDLEAWFPGQYKELVSCSNCTDFQSRGLNVTTHMLTLCAAQRT
LTCILENYQEKDGVRVPKCLVPFV------------------------------------------------
------------------------------------------------------------------------
------------------------------------------------------------------------
-----------------------
>S_Neurospora_crassa
QAIINYGLEFLSREYTPLQTPQLMLRDQMAKTAQLSQFELYSDWLQAKDLPLKYAGYSTCFRKEAGAHKDVW
GIFRVHEFTKVEQFCITEPKSWEMFEHMISNSEAFYQSTT----QLNAKINEVQKQKVVGHRGYFLKKWGVF
LNDEPISAFHEKLGIPYRSGALNNAAAKKLDLEAWFPHEFKELVSCSNCTDYQSRDLEIRFHCLTLTATTRT
ICAILENFQTPEGVKVPEPLRKYL------------------------------------------------
------------------------------------------------------------------------
------------------------------------------------------------------------
-----------------------
>S_Dictyostelium_discoideum
QAIINFALMHMTRGSVPLQTPFFMNKDVMAKTAQLEQFELYQDWIEEKDLPKKYVGYSTCFRKEAGSHRDTW
GIFRVHQFEKIEQFCITEPKSWDMMEEMINNSEQFYQETT----NTNAEYAKLNKSLVSGHRCYFLKGIGVL
LNDDPISAFHEKLGIPYRSGALNNAASKKYDLEGWFPGQYRELVSCSNCTDYQSRDLEIRCHMLTLAATTRV
ICCILENYQTEGGITVPVPLRPYL------------------------------------------------
------------------------------------------------------------------------
------------------------------------------------------------------------
-----------------------
>S_Aeropyrum_pernix
LALLMYAIDFMTKGYVLVLPPYMLRYNVMSRVIDLETFAIYYNEIYDEDLPLKLVGVSPCFRKEAGAGRDLK
GIFRVHQFHKVEQFVYSLPESSKLHEELISNAKEIFKGST----EVRRRHNEITRMRVAGSRFYYLFEDLVF
LDKDPLAALYSELEIPFRSGDLGACAVKKYDLEAWMPAKYREMVSASNCTDWQAYRLGIRLHTLTAVASTRT
ITAILENFQDEEGVAIPRALRRYL------------------------------------------------
------------------------------------------------------------------------
------------------------------------------------------------------------
-----------------------
>S_Pyrococcus_abyssi
LALIRFALDELIKGFTPVIPPYMVRRFVEEGSTTFEDFVIYANILDGKDLPLLYVGISPCFRKEAGTAKDTK
GIFRVHQFHKVEQFVYSRPESWEWHERIIRNAEELFQKTS----KLRHERNKIAIEKVSGSRFYYLLNEIVI
LDEDPLAGMHEKLEIPYRTGDLGYVAAKKYDIEAWMPGRFREVVSASNCTDWQARRLNIRFHTLTAIATSRA
IVAILENHQEEDGVKIPKVLWKYT------------------------------------------------
------------------------------------------------------------------------
------------------------------------------------------------------------
-----------------------
>S_Desulfurococcus_kamchatkensis
IALLMYAIDSLTKGYKLVLPPYMLRHKVMSGVIDLATFAIYAFEIPEEELPLKYVGVSPCFRKEAGAGRDLK
GIFRVHQFHKVEQYVYAKPESWALMEELIGNAEDLFKGST----ELRHRHNVISRDEVAGSRFYYLFDDIVF
LDKDSLAALHEELELPYRSGDLGAPAAKKYDLETWMPALFREMVSCSNTTDWQSYRLKTRLHTLTAIASTRT
ITSILENRQNEDGVTVPRVLRKYL------------------------------------------------
------------------------------------------------------------------------
------------------------------------------------------------------------
-----------------------
>S_Haloquadratum_walsbyi
HALVQFMLDIHRQGYQDVFPPIPVNSQSMVGTGQFPKFDAYRDILLDDDLPVKIQAYTPNFRREAGEHTETR
GIVRVHQFNKVELVNFVRPDSAERFDGLLTEAEVVLQRVP----ELRHERNQISSKKVTGGGFYFAKGDGAR
LETEPVTNMYEDLGLPYRTGDLGFTQRKKYDIEVWAPGRWLEVSSVSNFGAFQSRRAGLRYHTLSGVAVPRV
MVAIMEYYQNDDGITIPEPLQPYM------------------------------------------------
------------------------------------------------------------------------
------------------------------------------------------------------------
-----------------------
>S_Candidatus_Korarchaeum_cryptofilum
QALILFALDKISKGFIPVIPPYMMRRDYYLGVVDLNTFSIYAGTFTEDELPRLYVGLSPCFRKEAGTHKDTK
GIFRVHQFTKVEQIVFSKPESKYWHERLIENAEEIYRETT----SLRERRNEINRSQLAGSRFFYLFKDIVW
LEEDPLVAMHDDLEIPYRSGDLGASAAKKYDLEGWFPAKYRELVSCSNCVDWQSYRLRIKLHTLTALATTRT
ISAIVENHQREDGVRIPKALRKYL------------------------------------------------
------------------------------------------------------------------------
------------------------------------------------------------------------
-----------------------
>S_Archaeoglobus_fulgidus
FALTMYALDFLREDFTIVSPPYMMRREAYSGVTAFSDFVIYMRVLEERELPLLYAGVSPCFRKEAGAHKDTK
GIFRVHQFNKVEQFVFCLPQSWEWHEKLIENVEKLWQGTT----QLRKRRNELARAKVAGARFYYLLNDLVW
LDEEPIAAMHERLGIPYRTGDLGIVAAKKYDLEAWMPAKYREMVSCSNCTDWQSYRLDIRFHTLTAIATTRA
ITAIIENFQLEDGVEIPRVLRKYL------------------------------------------------
------------------------------------------------------------------------
------------------------------------------------------------------------
-----------------------
>S_Methanosarcina_acetivorans
RALINFMLDVHTQGYLEVFPPVLINEKAMTGTGQLPKFDMYMDYME--NLPVSLTAYTACFRREAGKHQDTR
GIIRQHQFNKVELVKFVKPTSYEELEKLTLDAEEILKLVG----SLKHKRNVVTREKIAGQGFTVYKGLGAK
LEKEPVTNLFE-LKLPYRTGDLGFSAAKTYDIEVWVPTKYREISSCSNFENFQARRANIRFHTLSGLAVGRT
VVAILENYQREDGVEIPEVLRPYM------------------------------------------------
------------------------------------------------------------------------
------------------------------------------------------------------------
-----------------------
>S_Nanoarchaeum_equitans
LKLIKFVLETLKYNYKIMKLPYLVRGWVEKAAAYFTAFTLYKDYFNDNELPLIVYGFTTAFRKEAGSHKDTK
GIFRVHQFEKIEQYAFTTKQLLEIYNFLVSNAETIVKKIQ----NLRCLHNAISKAKIAGSRFYVEFEKGLF
MEEDPIAGLYYNLGLPYRSGDMDKKVTMQWDLEVYYPAKYRELHSFGTVEEWQARRLNIKYNTITALPIQRA
MTALLENNLFELNNRLK-------------------------------------------------------
------------------------------------------------------------------------
------------------------------------------------------------------------
-----------------------
>S_Natronomonas_pharaonis
HALVQFMLDVHRHGYTDVFPPLPVNSASMRGTGQFPKFDAYRDILLDDDLPLKQQAYSPNFRREAGEHTETR
GIVRVHQFNKVEMVNFVRPNSYDRLEGLLGEATDVLERVP----DLRRQRNEVSSEKVSGGGFYFAKGEGAR
LEVEPVTNMYEDLGLPYRTGDMGFTQAKKYDVEVWAPGRWLEVSSVSNFEDFQARRAHIQYHTLSGLAVPRV
VVAILEYYQNDDGVDVPEPLQPYM------------------------------------------------
------------------------------------------------------------------------
------------------------------------------------------------------------
-----------------------
>S_Halorhabdus_utahensis
HALIQFMRDIHRQGYEEVFPPIPVSSESMTGTGQLPKFDAYRDILLDDDLPLKHQAYTPNFRQEAGEHTETR
GIVRVHQFNKVELVNFVEPESDERLEGLLDEAEEVLRRLP----DLRHDRNEVSSKKVSGGGFYFLKGDAAR
LEADPVTNMYEDLELPYRTGDLTFASAKTYDVEVWAPGRWLEVSSASNFEDFQARRAGIRYHTLSGVALPRV
LVAILEYYQNDDGVTVPEALRPYL------------------------------------------------
------------------------------------------------------------------------
------------------------------------------------------------------------
-----------------------
>S_Natrialba_magadii
HALIQFMLDIHRQDYVDLFPPVPVTSESMRGTGQLPKFDAYADILLKDDLPLKHQAYTPNFRREAGEHTETR
GIVRVHQFNKVELVNFVEPNSYDRLEGLLSEAEEVLQQLP----ELRHERNEITDTKTTGSGFYFLKGDGAR
LEADPVTNMYDDLGLPYRTGDLTFASAKTYDIEIWAPARWLEVSSASNFEDFQARRAGLRYHTLSGLALPRV
MVAVLEYYQNEDGVTVPEALRPYM------------------------------------------------
------------------------------------------------------------------------
------------------------------------------------------------------------
-----------------------
>S_Haloferax_volcanii
HALVQFMLDVHRQEYVDLFPPIPVKTTSMEGTGQLPKFDAYRDILLKDDLPLKHQAYTPNFRREAGEHTETR
GIVRVHQFNKVELVNFVEPESYDRLEALVDEAAEVLDRVG----DLRHERNEVSQQKTTGSGFYFLKGEGAM
LEAEPVTNMYEDLGLPYRTGDLTFASAKTYDLEVWAPGRWLEVSSASNFEDFQARRAGLRYHTLSGTAVGRV
MVALLEYYQNEDGVDVPEPLQPYM------------------------------------------------
------------------------------------------------------------------------
------------------------------------------------------------------------
-----------------------
>S_Methanomethylophilus_alvus
RALICFFLDMHRQGYKEVFTPVIVNTAAVTGTGQYPNLDMYQGILSKEDLPVKLTAYLPSFRREVGKH-DTA
GIIRVHEFNKVEMVRFEEPKSWEALEEMRGNAEELLQLLP----QLRKTRNAVSLEKIAGSGFYCLKGDGAR
LEKDPVTNLLDELGLPYHTGDQSFSCAKCYDLEVWAPGRYLECSSCSNDLDFQARRAMIKYHTLSGLALPRT
MVAVLENYQNADGVTIPEVLRPYM------------------------------------------------
------------------------------------------------------------------------
------------------------------------------------------------------------
-----------------------
>S_Methanoregula_boonei
LALQRFALDLLGKGFTPVIPPFMIKRDSYEGVTDLDDFVMYQDIFEEKDLPLRLCGLSPCFRREIGAHLDTK
GLFRVHQFTKIEQFVFCRPNSWQIHEELLANAEEVFTKTS----ELRRRRNTIAREKTSGAGFYFLKGGLVM
LDEKPIAAMYEKLGLPYHTGDIGTVAAKKYDIEAWMPRAYKEVVSCSNCTSYQAASLNIRVHTLTAIATSRA
LRCILENYQNRDGVTIPDVLRQYM------------------------------------------------
------------------------------------------------------------------------
------------------------------------------------------------------------
-----------------------
>S_Nitrosopumilus_salaria
QSLIHYGLDFLAKEYSLIQPPYMINRESMEGAVIADDFVIYSKIIEGKDLPLRYAGISPCFRKEAGAHRDQK
GIFRVHQFDKIEQFVFSRPDSRKEHEKMLAASEEFYQSTT----ELRKKKNQLAIDKVAGARFYYLKNDLVR
LNEEAMAAMHEKLEIPYRTGDMGKVSAKTYDIEAWMAGAYREIVSCSNCLDYQARRLKIRYHTLTLIATTRI
LVSIMENFQTKDGIKIPHVLQSYM------------------------------------------------
------------------------------------------------------------------------
------------------------------------------------------------------------
-----------------------
>S_Methanocorpusculum_labreanum
MALQRFALDTIIKGYTPIIPPYMMNRKSYEEVTDLGDFVMYQDIFEEKDLPLKMVGISPCFRREIGAHLDSR
GLFRVHQFTKIEQFIYCMPKSWEMHEELLANAEEIFTKTS----ELRARRNQIAKEKTSGAGFYFLKGNLAL
LDEKPMAAMYEKLGLPYRTGDIGTVAAKKYDMEAWMPREYREVVSCSNCTAYQSVRLNIRVHTLTAVATSRA
LRCILENYQTEDGVEIPKVLRPYM------------------------------------------------
------------------------------------------------------------------------
------------------------------------------------------------------------
-----------------------
>S_Picrophilus_torridus
LALINYAVDFLSRGYTVLEPPFMINYKSMSGATDIETFTLYQDILMEDELPIRVSGVSPCFRREAGAHKDTK
GIFRVHQFNKIEQFVFCKPDSWDFFDELVRNSEDIYKSTE----NIKHDKNSITMEKIAGARFYFLKNRLFK
LEKDPIASMLEDLKIPYRSGELGNLAAKKYDIEAWFPAKFREIVSASNDTDYQARSLNIKYHTLTAIATERI
LVAIMENFQDRNGIKIPEVLIPYT------------------------------------------------
------------------------------------------------------------------------
------------------------------------------------------------------------
-----------------------
>S_Thermoplasma_volcanium
MALENYAVDFLSRGFTVVEPPYMLNLESMRGATDLETFTLYSNFLEEKELPIRVAGVSACFRREAGAHKDTK
GIFRVHQFNKIEQFIFCKPDSWDYLEEILSNAEEIYRSTT----GQRAEKNRMTRAKISGARFYFIKNRLLK
LEKDSIASMLEKLGIPYRSGELGRLAAKKYDIEAWFPAKFREIVSASNDTDYQARSLNIKYHTLTAIATTRI
LVAIMENFQ-EDGIRIPDVLVPYT------------------------------------------------
------------------------------------------------------------------------
------------------------------------------------------------------------
-----------------------
>S_Sulfolobus_acidocaldarius
LALLLYAIDTITRGYTLVLPPYMLRGEVIKSVIDLDTFAIYYKEIPKEELPLKLVGVSPAFRKEAGAAKDLK
GIFRVHQFHKVEQFIFSSPDSWKYHEEMIENAEEIFRGST----RLRHEHNLISSQEVAASRFYYLFNDIVW
LDKDSIAALYEELGLPYRSGDLGAPAAKKYDLEVWMPAKFREMVSCSNCLDWQAYRMRIRYHTLTAIASTRA
ITAILENFQKEDGVEVPKVLRKYL------------------------------------------------
------------------------------------------------------------------------
------------------------------------------------------------------------
-----------------------
>S_Pyrobaculum_islandicum
FALAMYAMDRLAKGFRPIIPPYMLKFDVIKRVLDFDTFAIYYKELVEDELPLLFVGWSPCFRKEAGAGRDLK
GIFRVHIFHKVEQFVFSLPDSWRWHEEITKNTEELIKDTT----ELRHVYNQLSKEEVAGSRFYYLLDDLVW
LDRDGIAAYLRDLGLPYRAHDLGAPAAKKYDIEVWYPAMYRELASCSNVTDWQSYRLGIRVHTLTGLATTRT
ITAILENFQREDGVEIPKVLRPYL------------------------------------------------
------------------------------------------------------------------------
------------------------------------------------------------------------
-----------------------
>S_Thermofilum_pendens
IALELYALEYLAKGFTILLPPLMLRREILEGVVSFDDFMIYAGVLAEKELPLLYAGVSESFRKEAGAHKDTK
GIFRVHHFEKVEQFVFSHPESWEWHEKLIRNAEELWQGIQ----ELKHRLNEVSAKEVAGARFYYMFNDLVW
LAKDPIAALHEKLEIPYRSGDLGVVAAKKYDLEAWMPAKYREMVSCSNCTDWQSYRLNIRYHTLTALAIQRT
ITAIVENHQTPDGVKVPKALHKYL------------------------------------------------
------------------------------------------------------------------------
------------------------------------------------------------------------
-----------------------
>S_Cenarchaeum_symbiosum
QALISHSLDFLGRGYTLVQPPYLIRRNAMEGAIIAEDFVIYSDIIE-GGLPLRYAGVSPCFRKEAGAHKDQK
GIFRVHQFDKIEQFVFSKPDSWREHDRMLEITEEFYQGTS----DMRQERNFAGRQKVSGARFYYLKGSLVR
LNEDAMAAMHE-LGIPYRSGDMGKVSAKTYDIECWMAAAYREVVSCSNCLDFQSRRLKVRFHTLTLAATSRL
LACIIENFQEADGIRVPQPLQKYV------------------------------------------------
------------------------------------------------------------------------
------------------------------------------------------------------------
-----------------------
>S_Methanospirillum_hungatei
LALQRFSLDILMKGYTPIIPPYMINRKSYEEVTDLDDFVMYQDIFEEKDLPLRLAGLSPCFRREIGSHLDTK
GLFRVHQFHKVEQFVYCHPDSWTIHEELRENAEEIFQKTS----ELRRRRNSISYDKTSGAGFYFLKGNLVL
LDEKPMAAMYEKLEIPYRTGDIGTVAAKKYDIEAWMPREYREVVSCSNCTTYQAVRLNIRVHTLTAIATSRA
MRAILENNQQEDGVVIPKVLRPYM------------------------------------------------
------------------------------------------------------------------------
------------------------------------------------------------------------
-----------------------
>S_Methanocella_arvoryzae
MALQRFAMDLLVRGFTPVTPPYMMNRKSYEGVTDLADFVMYQGIFEEKDLPLRLAGISPCFRREIGAHLDTK
GLFRVHQFHKIEQFVFCKPDSWKIHEEILANAEAVFQQTS----ELRRRRNEISREKVAGAGFYFLKGNMVL
LDEKPIGAMYEKLGLPYHTGDIGTVAAKKYDIEVWMPRTYKEVVSCSNCTAYQATRLNIKVHTLTAIATSRA
MRAILENNQQKDGVLIPEVLRPYM------------------------------------------------
------------------------------------------------------------------------
------------------------------------------------------------------------
-----------------------
>S_Methanofollis_liminatans
MALQRFALDLLVRGYTPLSPPYMMNRAAYEGVTDLADFVMYKDIFEEKDLPLKFAGISPCFRKEIGSHIDTK
GLFRVHQFNKIEQFIFCRPESWAFHEELLANAEAIFQGTS----RLRNRRNVIGREKVSGSGFYYLKGRLVL
LDEDPMAAMYEKLGLPYHTGDIGTVAAKKYDIEVWMPRMYREAVSCSNCTSYQAVRLNIKVHTLTAIATSRA
IRAILENNQQEDGVVIPEALRPYM------------------------------------------------
------------------------------------------------------------------------
------------------------------------------------------------------------
-----------------------
>S_Methanoculleus_marisnigri
MALQRFAMDILVHGYTPIIPPYMMNRAAYEGVTDLADFVMYCDIFEEKDLPLRLAGLSPCFRREIGAHLDTK
GLFRVHQFHKVEQFIYATPQSWDLHEELMANAEEVFQRTS----DLRNRRNVISREKIAGSGFYFLKGRLAL
LDENPMAAMYEKLGLPYRTGDIGTVAAKKYDLEVWMPRRYREAVSCSNCTAYQAVRLNIKVHTLTAIATSRA
IRAILENNQNEDGVTIPKALRPYL------------------------------------------------
------------------------------------------------------------------------
------------------------------------------------------------------------
-----------------------
>S_Methanoplanus_petrolearius
LALQRLAIDLLARGYTPVMPPYMMNRAAYEGVTDLSDFVMYMDIFEEKDLPLRLAGISTCFRREIGSHLDTK
GLFRVHQFNKVEQFIYCKQDSWRLHEELLKNAEDIFRMTT----SMRNRRNIISREKISGAGFYILKGRLAL
MDENPMAAMYEKLKLPYHTGDIGTVAAKKYDIEVWMPRTYREVVSCSNCTAYQAVRLNIKVHTLTAVATTRT
LRAILENCQEEDGVVIPEALRPYM------------------------------------------------
------------------------------------------------------------------------
------------------------------------------------------------------------
-----------------------
>S_Thermotoga_maritima
RALINFMLDVHTHGYTEVWVPHLVKRETITITGQLPKFELYSGILEEKELPKKYVSYTPCYRREAGSYKDVR
GMIRQHQFDKVELVWVTTPRSFEDLEELVKDAETILRKVG----ELRSRRNEISKNKLSGSRFTVMYGKLAR
LEEEPLAALHEKLELPYRTGDLGFTSAKTYDIEVWLPSAYKEISSCSNVTDFQARRGNMRYHTLSGIAVGRA
LVAILENYQQPDGVRVPEVLVPYT------------------------------------------------
------------------------------------------------------------------------
------------------------------------------------------------------------
-----------------------
>S_Escherichia_coli
RALSQFMLDLHTHGYSENYVPYLVNQDTLYGTGQLPKFDLFRGIIDEDDLPIKMTAHTPCFRSEAGSYRDTR
GLIRMHQFDKVEMVQIVRPDSMAALEEMTGHAEKVLQLVG----NLQAERNSRSKSKLTGSRFVVMKGQIAR
MHAGPLTNLVEDLGLPYRTGDMGFGACKTYDLEVWIPATYREISSCSNVWDFQARRMQARCHTLSGLAVGRT
LVAVMENYQQADGIEVPEVLRPYM------------------------------------------------
------------------------------------------------------------------------
------------------------------------------------------------------------
-----------------------
>S_Aquifex_aeolicus
RALINFMLDLHTKGYKEICPPHLVKPEILIGTGQLPKFDLYREILKEENLPIYLTAYTPCYRREAGAYKDIR
GIIRQHQFDKVELVKIVHPTSYDELEKLVKDAEEVLQLVG----ALRSERNKLSKEKLSGSRFTVIAGWGAR
LEEEPLTNLYEELGLPYRTGDLGFSAAKTYDIEVWFPSKYREISSCSNCEDFQARRMNTRFHTLSGLAVGRT
LAAILENYQQEDGVVVPEVLRDYV------------------------------------------------
------------------------------------------------------------------------
------------------------------------------------------------------------
-----------------------
>S_Geobacillus_caldoxylosilyticus
RALINFMLDVHIFGYQEVLPPYLVNRASMTGTGQLPKFDAFRDILSAEDLPIYYAAYSACFRAEAGSARDTR
GLIRQHQFNKVELVKFVKPDSYEELEKLTNQAERILQLIG----ELKNTRNEVSQQKVTGSRFVFYKGLGAR
LEEEPVTNLHEELGLPYRTGDLGFSAAKTYDIEVWLPSTYREISSCSNFEAFQARRANIRFHTLSGLAIGRT
VAAILENYQQEDGVVIPEVLRPYM------------------------------------------------
------------------------------------------------------------------------
------------------------------------------------------------------------
-----------------------
>S_Chloroflexus_aurantiacus
RAVIQWLIDLHLQGYQEVYTPFVVKESVLWASGQLPKFNLYADILDASQLPIYHVAYTPCFRKEQLSARDVR
GIKRGHQFDKVEMYMFVTPQSYQALEKLRRDAEECARRLP----TRKAERNTVSKQKLAGSRFYVMRGAGAR
LQRDPLTSLYESLGLPFRTGDLGFGSTKTYDIEVWAPGEWLEVSSCSNVEAFQARRANLRYHTLSGLGLPRT
IIAIMENYQQEDGILIPEVLRPYM------------------------------------------------
------------------------------------------------------------------------
------------------------------------------------------------------------
-----------------------
>S_Chlorobium_limicola
RSLINFMLDTHTHGYTEIFPPFLVNRESLRGTGQWPKFQVYRGMLDAADLPIAYAAYSACFRREAGSYKDTR
GFLRVHQFNKVEMVRFTRPVSYEALEEIRQHAEAILLATS----DMKALRNRVSRDKVGGAGFPVYTGKGAR
LEADPVTNLHEALKIPYRSGDISANATKCYDIEVWSPAKYLEASSCSNFEDYQARRMNIRYHTLSGLATSRL
MVSLLEHNQTPEGVIVPEVLRPYT------------------------------------------------
------------------------------------------------------------------------
------------------------------------------------------------------------
-----------------------
>S_Brachyspira_pilosicoli
RALINFMLKKHTHGYTEYVPPMLVNGRTMTGTGQLPKFDLFREIIPENMLPLYCTAYTPCFRSEAGSYKDMR
GLIRQHQFDKVELVKICAAKSKEEHEKMLKDAESILQAVG----QDRAKKNESSKKRMARTRFSLMKGKGAA
LEEEPLTNIYENLELPYRSGDIGNAAYKTFDIEVWLPSMYREISSVSNCWDYQARRMQMRTHTLSGIAVGRT
WIAILENYQQADGVIIPDALRPFT------------------------------------------------
------------------------------------------------------------------------
------------------------------------------------------------------------
-----------------------
>S_Deinococcus_radiodurans
MAVLMFALDFLSRGFTPLSTTALVRRETLVNSGHFPGDSVYAGQLSADELPLTFAGFSAAFRREAGSARDVR
GLIRVHEFRKVEQYVLCRAEGLKWFERLLSNAEGLLQASP----AMQTERNANAKLRVSGSRSYLLKGDAAL
LEEEPINSLYEDLELPYRTGDMGAGKVLMYDIETWVPSKYRETHSCSYLGDWQARRTGLRYHTLTGIASPRI
LVPLLENHQQADGVRVPAALRPYL------------------------------------------------
------------------------------------------------------------------------
------------------------------------------------------------------------
-----------------------
>S_Prochlorococcus_marinus
RALINFMLDVHSNGYLELMPPALVNSESLQGSGQLPKFESFKNIIDPKLLPLKYVAYSPCFRREAGSYRDTK
GLIRLHQFNKVELYWFSDPKSLEAHKEITADAESILKKIG----SLQSESKKLSKIKIAKSRFITLSGNGAR
LESNPLTAFHEKLNLPYRTGDLGFSSSRTFDLEVWLPSCYREISSCSNCRDFQARRSSIRTHTLSGLAIGRT
MAAILENGQRPDGVKIPDVLVPYF------------------------------------------------
------------------------------------------------------------------------
------------------------------------------------------------------------
-----------------------
>S_Cytophaga_hutchinsonii
RALINFFLDEAGSGYTEVQPPIMVNEASAYATGQLPDKQMYRDIIKEEDLPIKNTGYTPCFRREAGSWADVR
GLNRLHQFDKVELVQIATPTSYAILEEMKKHVQGLLEKLP----FLQSEANQKAKAKITGAGFPVYKNKGAR
LQDGPITNMYMELELPYRGGDMSFTSALTFDFEVYSAARWLEVSSVSNFENYQANRLKLRYHTLSALALPRI
VASILENNQTPEGIRIPKVLQAYT------------------------------------------------
------------------------------------------------------------------------
------------------------------------------------------------------------
-----------------------
>S_Caminibacter_mediatlanticus
RALINFFLDHNRYGFEEVWVPVIVNKETMTGTGQLPKFDLFRDIIENLDTPIKLTSYTPCFRKEAGSYKDTK
GIIRQHQFDKVELVAITKPDSDKVFEEMVECASSALEKVG----ELKAKRNTLSKEKLAKSRFTVMKKDAAR
LEEEPLTNLFELLELPYRTGDLGFSAAKTIDLEVWIPSKYREISSISNTRDFQARRAKIRYHTLSSLAVGRT
LVAIMENYQTKDGIKIPKVLEKYL------------------------------------------------
------------------------------------------------------------------------
------------------------------------------------------------------------
-----------------------
>S_Geobacter_metallireducens
RALINFMLDLHTHGYEETLPPFMVNRESMTGTGQLPKFDLFRGILKGSDLPLSYTAYTPCFRKEAGSYKDVR
GLIRQHQFNKVELVKFTHPTSYAELERLLANAEEVLRQVG----SLKAVRNAASEEKLTGARFTLYRGAGAR
LEEEPVTNIHESLGLHYRTGDMGFSAAKTYDIEVWLPATYREISSCSNFEDFQARRASIRFHTLSGLAVGRT
LVAILENYQQEDGVVIPEVLRPYM------------------------------------------------
------------------------------------------------------------------------
------------------------------------------------------------------------
-----------------------
>S_Magnetococcus_marinus
RALANYMLDLHTHGYQEILPPVLTNAECLFGTGQLPKFDLFREILEDSQLPMRMTAWTNCFRREAGSAKDTR
GLIRQHQFDKVELVQIRRPESYAALEELTGHAEQVLKGVG----QLQSQRNTLSKEAVAGSRFTVFKGVGAR
LSEEPVTNLVQSLGLPFRSGDMGFGASKTYDIEVWLPGKYREISSCSNTEDFQARRMKARFHTLSGVAVGRA
LVAVLENYQQADGVVVPEVLRPYM------------------------------------------------
------------------------------------------------------------------------
------------------------------------------------------------------------
-----------------------
>S_Methylophilus_methylotrophus
RAIAQFMLDTQTHGYTECYTPYMVNRETLVGTGQLPKFDLFRDIVPLDILPIKLTAHTPCFRSEAGSYRDTK
GMIRQHQFDKVEMVQIVHPTSYQALEEMVGHAEAILQAVG----NLQAKRNSASKQKLSGARFTLMKGQIAK
LHEETLTNTVEDLELPYRTGDMGFGAAKTYDLEVWLPATYREISSVSNCEAFQARRLQARFHTLSGLAVGRT
LVAVLENNQNADGVTIPKALQPYM------------------------------------------------
------------------------------------------------------------------------
------------------------------------------------------------------------
-----------------------
>S_Kribbella_flavida
LGMLQLAINQAVYGFTPMITPTLVKPEVMDGTGYLNA-DVYMDILDLSGGPVRYAGWSSCYRREAGSYKDTR
GIIRVHQFDKVEMFSYCSLDAEAEHQRLLGWEKEMLDKTT----ALRAEQKGLGKQKVSGARFYFLKGVGAQ
LQDDSLAGYHESMELAYRTGDLGASAYRKFDCEAWVPTAYRELTSTSNTTDYQARRLNIRHATLT-LATTRW
IVAILETHQLPDGVRVPAALRPYV------------------------------------------------
------------------------------------------------------------------------
------------------------------------------------------------------------
-----------------------
>S_Thermus_thermophilus
LALLRFAMDFMARGFLPMTLPSYAREKAFVGTGHFPAYQVWSGILPYEALPLRYAGYAPAFRSEAGSFKDVR
GLMRVHQFHKVEQYVLTEAASDRAFQELLENAEEILRLTP----EVQTERNQVAKRQVSGSRSYALKGDLAL
YERDVLNALHEELELPYRTGDMGPGKWRQVDIEVYLPSRYRETHSCSALLDWQARRANLRYYTLTALATPRI
LAMLLENHQLQDGVRVPKALVPYM------------------------------------------------
------------------------------------------------------------------------
------------------------------------------------------------------------
-----------------------
>S_Bacteroides_fragilis
RALINFFLDEARSGYTEIMPPTVVNAASGYGTGQLPDKQMYRDILDEKQLPIKNCAYTQCFRREAGSYKDVR
GLNRLHEFSKVELVRIDKPHSRQSHQEMLDHVEGLLQKLP----KNLAEVNSLSKTKITGAGFPVYKGKGAQ
LQEGPVTNIYVKLELPYRGGDMSFTAALCFDFEVYSEARWLEVSSVSNFDTYQANRLKCRYHTLSALALPRI
VAALLENHQTPEGIRIPKALVPYC------------------------------------------------
------------------------------------------------------------------------
------------------------------------------------------------------------
-----------------------
>S_Prosthecochloris_aestuarii
RALINFMLDQHTNGYTEVLPPLFVNRESLRGTGQWPKFQVYRDILDASDIPLAYAAYTPCFRREAGSYKDTR
GFLRVHQFNKVELVRYATPTSYDALQEILSHAEGILQATS----ELKALRNKVSKDKITGAGFPVYTAKGAR
LEADPLTNMHESLKIPYRSGDISANATKCYDIEVWAPGKFLEASSCSNFEDYQARRANIRYHTLSGLATSRL
MVALLENYQTPEGIRIPDVLQPYT------------------------------------------------
------------------------------------------------------------------------
------------------------------------------------------------------------
-----------------------
>S_Dehalogenimonas_lykanthroporepellens
RSLISLFLDIHTHGYSEMYLPFMVKQESLFGSGNLPKFNLYRDILASSELPKHYCAYTACFRREKMSAKDTR
GIKRGHQFDKVELYKFTTPSSNQELEKLLNDAEAIAKALP----ELRRQKKTLSKSKISGSRFYVLKNAGAR
LQADPLTNLHESLELPYRTGDIGFASSKSYDIEIWAPGEWLEVSSCSNCLDFQARRANIRYHTLSGLALPRV
VIAVLENYQESDGITIPAALKPYM------------------------------------------------
------------------------------------------------------------------------
------------------------------------------------------------------------
-----------------------
>S_Clostridium_acetobutylicum
RAVINYFLDTHVHGYTEILPPYMVNRVSMTGTGQLPKFDAFRDILKAEDLPYKFAAYSACFRSEAGSARDTR
GLVRQHQFNKVELVKFAKPESYDELEKLTHDAEEILQIVG----NLKSKRNKDSGEKVAGSRFTFYKGLGAR
LEEEPVTNMFEELNIPYRKGDLGFTAALKYDIEVWMPSRYVEISSCSNFEDFQARRANIKFHTLSGLAVGRT
VAAILENYQNEDGVNVPEALKKYI------------------------------------------------
------------------------------------------------------------------------
------------------------------------------------------------------------
-----------------------
>S_Natranaerobius_thermophilus
RALIDFMIDVHVHGYVEMMPPFIANRDSMTGTGQLPKFDMYRDILPGDFLPRYLVAFTPCFRKEAGAHRDTR
GLIRQHQFNKVEMVKFVEPKSYQELDSLVANAERVLQLVG----VLKNKRNTVSKEKVTGTRFVNYVGDAAR
LEEDTLTNLYEDLELPYQTGDLGFAAAKKYDLEVWLPSTYREISSCSNFEDFQARRANIRYHTLSGLAVGRT
LAAILENYQNPDGVTIPEVLKPYF------------------------------------------------
------------------------------------------------------------------------
------------------------------------------------------------------------
-----------------------
>S_Rhodospirillum_rubrum
RALGQFMLDLHIHGYQEVQTPVLVRAPALQGTGQLPKFDLFAGVLAATALPLRMTAFTQCFRSEAGAAKDTR
GMIRQHQFEKVEMVSIVHPDSAAELERMTACAEDVLKRVG----DLQARRNEASKRRLSGARFVVLKGQIAR
LEAETVTNLVQTLELPYRAGDVGFSARQTYDLEVWLPGRYREISSCSNTGDFQARRMNGRFHTLSGVAVGRC
LVAVLENYQNADGVSVPEALRGYM------------------------------------------------
------------------------------------------------------------------------
------------------------------------------------------------------------
-----------------------
>S_Rhodobacter_capsulatus
RALAQFMLDLHVHGLTEAITPVLVRAEAMLGTGQLPKFDSYANIWDEAALPCRMTAHTNCFRSEAGSAKDTA
GMLRQHQFEKVEMVTICRPDALAEHERMTGCAEAVLEAVG----TAQAAQNAAAKEKLSGARFVVLRAGVAR
VHAETLTNFIEALGLPYRTGDMGFGSQKTYDLEVWLPGCFREISSVSTCGQFQSRRMNGRYATLSGLAVGRC
LIAVLENGQQEDGVTLPAVLHPYL------------------------------------------------
------------------------------------------------------------------------
------------------------------------------------------------------------
-----------------------
>S_Aeromonas_hydrophila
RALAQFMLDLHTHGYTECYVPYLVNPDSLYGTGQLPKFDLFRDIFDEQELPIKMTAHSPCFRSEAGSYRDTR
GLIRMHQFDKVEMVQLVHPKSWEALEEMAGHAEKVLQLVG----ELQAERNARSKSKLSGSRFVVMKGQIAR
LHSQPLTNMAEQLELPYRTGDMGFCAAKTYDLEVWLPATYREISSVSNCTDFQARRMQARVHTLSGLAVGRT
LVAVIENYQQEDGIAIPAALQSYM------------------------------------------------
------------------------------------------------------------------------
------------------------------------------------------------------------
-----------------------
>S_Vibrio_fischeri
RALSQFMLDLHTHGYTEMYVPYLVNPDSLFGTGQLPKFDLFRDITDEADMPLKMTAHTPCFRSEAGSYRDTR
GLIRMHQFDKVELVQITKPDSMAALEELTGHAEKVLQLVG----ELQAQRNSRSKSKISGSRFIVMKGQFAR
LHGEPVTNMVTALELPYRTGDMGFGSRKTYDLEVWVPATYREISSCSNMWDFQARRMQARFHTLSGLAVGRT
MVAILENFQQADGIAIPQVLRKYM------------------------------------------------
------------------------------------------------------------------------
------------------------------------------------------------------------
-----------------------
>S_Anabaena_cylindrica
RALIQFMLSKHINGYIEISPPLLVNTDSLTGTGQLPKFESFRGIINAEELPIYHCAYTPCFRREAGSYRDMR
GLIRLHQFNKVELVKLVKPDSFDELEKLVGSAESILQAVG----ELQARSNEIGKLKIAQSRFVSLIGAGAA
LEAEPVTNFYEELKLPYRTADLGFGATKTYDLEVWLPSKYREISSCSNCVDFQARRADIRFHTLSGLAVGRT
MAAILENYQQPDGIKVPEVLRSFL------------------------------------------------
------------------------------------------------------------------------
------------------------------------------------------------------------
-----------------------
>S_Gloeobacter_violaceus
RALIAFMLDRHRHGYIEILPPYLVNTASMTGTGQLPKFDSFRDILTDMQLPIHHCAFTPCFRREAGSYRDTR
GLIRLHQFHKVELVKFCRPHSPTEHEKLVADAEDVLQQVG----RAQAEGNQIGKQLVAQARFVTLMGDGAL
LEAEPVTNLYEMLELPYRTGDLGFGAARCFDLEVWLPSRYREISSCSNFEDFQARRANLRFHTLSGLAVGRT
FAAILENYQNRDGVRVPEALKPYV------------------------------------------------
------------------------------------------------------------------------
------------------------------------------------------------------------
-----------------------
>S_Burkholderia_cepacia
RALAQFMIDTHTHGYSETYTPYIVNPEILYGTGQLPKFDMFREIVEGSALPIKLTAHSPCFRSEAGSYRDTR
GMIRQHQFDKVEMVQVVAPASYAALDEMVGHAEAILQKVG----ELQARRNSLSKQKLAGARFTMLRGSIAR
LHADSLTNTVSSLGLPYRTGDMGFSAAKTFDLEVWLPATYREISSCSNTEAFQARRMQARFHTLSGLAVGRT
LVAVLENYQNADGVTVPEALRPYM------------------------------------------------
------------------------------------------------------------------------
------------------------------------------------------------------------
-----------------------
>S_Nitrosomonas_eutropha
RALAQFMLDAHTNGYNEVYVPYLVNADCLRGTGQLPKFDLFRNIVPLEQLPLKFVAHTPCFRSEAGSYKDTR
GLIRQHQFDKVELVQITHPKSYEALESLVGHAEKILQKVG----TLQAKRNSASKQKLSGARFCLLKGGVAR
LHEQPLANIVTELELPYRTGDMGFSAAKTYDIEVWLPATYREISSCSNCEAFQARRMQARFHTLSGLAVGRT
LVAILENYQNEDGVTIPEILQTYM------------------------------------------------
------------------------------------------------------------------------
------------------------------------------------------------------------
-----------------------
>S_Bdellovibrio_bacteriovorus
RALIQFMMDKHSHGYTEMIPPFMVNSNSLLGTGNFPKFDVFNNILDEKDLPQSFCAYSPCFRSEAGSARDTK
GLIRQHQFDKVELMVFAHPKSHEVHEALTSHAEQILMDVG----TAKASQNKLSGEKTTGTRFAFLKGAAAQ
MEKEPVTNYYEKLELPFRTGDMGFGSAKTYDLEVWLPGAYREISSCSNFEDFQARRANIRFHTLSALAVGRT
LVAILENYQREDGVGIPKALQPYM------------------------------------------------
------------------------------------------------------------------------
------------------------------------------------------------------------
-----------------------
>S_Arcobacter_butzleri
RALINYMLDFNRRGFNEWYVPFMANSNTLQGTGQLPKFDLFNDIIDKSELPLLLTSYTPCFRKEAGSARDTR
GLIRQHQFDKVEMVAITSQQSDEIFEKMVNCASDLLSSVG----DVTAEQNLLSKEKLAKSRFTAIKGDGAR
LEADSLTNLYESLGLCHQSGDLGFSAAVTIDLEVWLPGKFREISSISNTRDFQARRAKIRYHTLSSLAVGRT
LLAIMENYQQADGVKIPEVLKKYL------------------------------------------------
------------------------------------------------------------------------
------------------------------------------------------------------------
-----------------------
>S_Persephonella_marina
RALINFMLDLHTHGYTEVWTPVLVRSEILVGTGQLPKFDLYAGILKEEELPKYYTAYTPCFRREAGSHKDVR
GILRQHQFDKVELVKIVKPDSYEELEKLVREAEKVLQLVG----DLKAEKNRLSKEKLSGSRFTVMYSEAAR
LEEESLTNLHEELELPYRTGDLGFSAAKTYDIEVWIPSRYREISSCSNTEDFQARRAKIRFHTLSGLAVGRT
LLAIMENYQREDGFDIPEILKKYM------------------------------------------------
------------------------------------------------------------------------
------------------------------------------------------------------------
-----------------------
>S_Rubrobacter_radiotolerans
LGLVRYALDRITHGYIPTATPDLARDEMLVGTGFIPRPQIYADIVPETDLPVKLAGLSHCFRTEAGSHRASR
GLYRVHQFTKVEMFAFTTPTSEETHEEMRSIEEEIFRGAS----ELRQRQNDLAKSKTTGSKFYFLRGDAVL
LEPETLAGSLETLEVPYRTGDLGGAAYRKYDLEAWMPGEFGEITSTSNTTDYQARRLKIRYHTLTALAASRA
MIALMENHQQPDGVKLPEALVPYV------------------------------------------------
------------------------------------------------------------------------
------------------------------------------------------------------------
-----------------------
>S_Acidimicrobium_ferrooxidans
RALTNFALDAHAA-FEEIHPPTLVRRETMVATGHLPKFDAYRDILDLAMLPMRLTAATPCYRREAGSARDTR
GLLRLHEFDKVEILALVAPDATSMHLELLGRAEALLQRWP----QLRAELRARSRDKLSGSMFALYRNLGAR
LVADPLTSLYEALGLIYRTGDLGQSSARTFDLEVYAPGAWLEVSSVSWFSDYQARRANVRFHTLSALAWPRV
IAALLEQGREPDGIRLPDALAPYL------------------------------------------------
------------------------------------------------------------------------
------------------------------------------------------------------------
-----------------------
>S_Leptospira_biflexa
RSLMNLMLDTHTNGYEEMWVPVLVNDESMTATGQLPKFDFYRDIIQEKELPISVCAHTSCFRREAGSYRDTR
GLVRVHQFQKVELVKFVEPKSGEAHEKMLQDAESILQKIG----ELRAERNRVSKEKLSGARFYTYRGLGAK
LEAEPLTNYYEKLKLPYRSKDMSSASSKTYDIEVWMPGRFMEISSVSNFKDYQARRGKIRYHTLSGLAIGRT
LAAVIENYQSEDGFQIPDVLKPYI------------------------------------------------
------------------------------------------------------------------------
------------------------------------------------------------------------
-----------------------
>S_Mesotoga_prima
RAIANFMLDLHHKGYEEVALPFMVKRDTMQATGQLPKFEAYMDILE-GDLPKKYTAYSACFRREAGSYKDVR
GMIRVHQFDKVELVWFTHPDSYDALENLTADAEDVLRKVG----QKKAERNSISSEKISGARFTILRRDFAR
LEEEPLVSQHE-LELPYRTGDIGFAAAKTYDLEVWLPSTYREISSCSNVEDFQPRRANIRFHCLSGLAVGRT
LVAIVENYQRRDGIDVPKALVPYM------------------------------------------------
------------------------------------------------------------------------
------------------------------------------------------------------------
-----------------------
>S_Candidatus_Nanosalina_sp_J07AB43
QALINYGLDKMQKNYTPMQTPYMLNKEAMEGAAELEDFQLYFDILQPQELPRKYAGYSTNFRREAGKHQQTR
GIWRLHQFEKIEQFIFCKPESQDLHDELLENAEEVMKDTQ----ELQERRNEVGDKEVAGERAYYLKNELVR
LNHETLAAYHEQLNLPYRTGDLGDTPAKKYDIEAWRPSEYGEVVSCSNCTEYQGTKLKTRIHTLTLIATQRL
MTIIIENNQTERGIKVPEALQGYM------------------------------------------------
------------------------------------------------------------------------
------------------------------------------------------------------------
-----------------------
>S_Acidilobus_saccharovorans
FALLLYAIDKLTKGYTLVLPPYMLRYKVINSVIDLATFAIYYNELYDDELPKKFVGISPAFRREAGAAKDLK
GIFRVHQFHKVEQFVFSKPESQKIHEELISNAEGLFQGST----ELRHQHNVISAAEVAGSRFYYLFDDLVW
LDQDSLAAMYEDLGIPYRSGDLGACAVKKYDLEAWMPAKYREMVSASNCTDWQAYRLNIRLHTLTGIASTRT
ITAILENFQEPDGVIIPKVLRKYL------------------------------------------------
------------------------------------------------------------------------
------------------------------------------------------------------------
-----------------------
>S_Fervidicoccus_fontis
FAISLYALDVITKGFIPIIPPYMLRTEVLEGALDYSSFMIYYDPIREQDLPLKLVGWSPCFRREAGAGRDLK
GIFRVHQFHKVEQFVFAHPNSWKFLDEMVANTEEILQGTT----NLRREHNSLTKEKVAGSRFFYLIGDIVW
LDKDPLMGLANQLGLPYRSGELGLPAAKKYDIEVWMPAKYREIASISQVLDWQAFRANLTYHTLTGIPTTRA
ISAIVENFQDEEGVAIPSVLKKYL------------------------------------------------
------------------------------------------------------------------------
------------------------------------------------------------------------
-----------------------
>S_Caldivirga_maquilingensis
LALSLYAVDFLTRGFRLVMPPHMLNYDVISSVIDFDAFAIYRGELLEKDLPILLAGFSPSYRKEAGAGRDLK
GIFRVHQFYKVEQFAFTLPDSWSWHEKLLGNLIDIWSSVE----ELRHRRNSLSSQEVAGSRFFYLFDDVAW
LNKDPLAALYSKLELPFRPREMSRTAAKQYDLEAWMPAMFREMASCSNVTDWQSYRLGIRVHTLTAIAVERT
ITAILENNQEEDGVRIPKVLNKYL------------------------------------------------
------------------------------------------------------------------------
------------------------------------------------------------------------
-----------------------
>S_Hyperthermus_butylicus
FALLLYAIDRLTKGYRLVLPPYMIRHKILMGVIDMETFAIYYNEIMEDELPIKLVGISPCFRKEAGAGRDLK
GIFRVHQFHKVEQFVYAKPESWDILEELIRNAEELFQGST----EIRHRHNVITRQEVAGSRFYYLFDDIVW
LDKDPLAGLYEDLGLPYRSGELGAPAAKKYDLEVWMPAKYREMVSASNTTDWQSYRLNIRLHTLTAIASTRT
ITAILENFQEPDGVVIPKVLRKYL------------------------------------------------
------------------------------------------------------------------------
------------------------------------------------------------------------
-----------------------
>S_Parvarchaeum_acidiphilum
LALEMYSIEKIAKGYLPLMPPFMIIRDIYGGIAHMATFALYSNNIPEEELPIKLVGISPAFRKEAGAHKDTK
GIFRLHQFDQTEQIVLCKPDSQKFHEEMLANIEEIWKEMQ----ELRHKRNVISKEKITGSRFVFIKGKLVQ
LEEDPLIAQYSELKIPYRTGDMGIRDIKQYDIEAYRYSKYREVGSFDNTTDWISRRLNIKYYTLTGLPMQRT
MIAIMDTYQQKDGILVPEVLRKYT------------------------------------------------
------------------------------------------------------------------------
------------------------------------------------------------------------
-----------------------
>S_Methanosarcina_mazei
RALINFMLDVHTQGYLEVFPPVLINEKAMTGTGQLPKFDMYMDYME--NLPVFLTAYTACFRREAGKHQDTR
GIIRNHQFNKVELVKFVMPTSYEELEKLTLDAEEILKLVG----DLKHKRNVVTREKISGQGFAVYKGMGAK
LEKDPVTNLFE-LKLPYRTGDLGFSAAKTYDLEVWVPTKYREISSCSNFDNFQARRANIRYHTLSGLAVGRT
VVAILENYQREDGVEIPEVLRPYM------------------------------------------------
------------------------------------------------------------------------
------------------------------------------------------------------------
-----------------------
>S_Methanococcus_maripaludis
RAFESLIVEECIVGFDECLFPKLIPLDVMYKMRYLEGLGMYDHLVDVD-SPSKFFDKSGTYRWEGG----AK
GLDRVNEFLRGECVWMGSPFVEKVRDDTLKYAEKLAEK------GIVRLKKPIMEKRFPGRGQWFYTAPMAK
LFPEPFYTFFE-LDLEYWDRGIEFPDVPKYEMRLWLPH--VAVTSANIHGTHFVEGFGIK----TGYGLSRW
LIGFLAQYGYNYE--WPEIIQKKV------------------------------------------------
------------------------------------------------------------------------
------------------------------------------------------------------------
-----------------------
>S_Methanothermococcus_thermolithotrophicus
RAFEDLIIEECIIGFDECLFPKLIPLDVMYKMRYLEGLGMYDHMVDVD-KPMKFFDRSGTYRWEGG----AK
GLDRVNEFLRAECVWMGSPFVEKVRDETLKYAEKLAEK------GLIRLKKPIMEKKFPGRGQWFYTAPITK
LFPEPFYSFFE-LDLEYWDRGIDFPEVPKYEMRLLLPH--VAVTSANVHGTHFVEGFGIK----TGYGLTRW
VIGFLAQYGFDYE--WPELVKKKI------------------------------------------------
------------------------------------------------------------------------
------------------------------------------------------------------------
-----------------------
>S_Methanotorris_formicicus
RVMESLIVEEIVLNFEECLFPKLIPLEVMYKMRYLEGLGMYDHLIDVD-KPIKFFDRSGTYRWEGG----AK
GLDRVNEFLRVECVWIGSPFVEKTRDDTLKYAEKLAEK------GLIRLRKPLAQKKFPGRGQWFYAPPITV
LFPEPFYQFFE-LDLEYWDRGIEFPDVPKYEMRLLLPH--VAVTSANVHGTHFVEGFGIK----TGYGVTRW
VVGFLSQYGFEFD--WPELIKKKI------------------------------------------------
------------------------------------------------------------------------
------------------------------------------------------------------------
-----------------------
>S_Methanocaldococcus_infernus
RAFEDLIVEKIKIGFVEALFPKLIPLEIMYKMRYLEGLGMFEGLIDVD-KPIMFFDRSGTYRWEGG----AR
GLDRVNEFLRVECVWAGSPVVEEIRDKTLKVAEELAEE------SILRLKKALSQLKFPGRGQWFYAPPMAS
LFPEPFYQFLE-LDLEYWERNIEFPEVPKYEMRLYLPY--VAVTSANVHGTHFVEGFKIK----TGYGITRW
VVGFLAQYGFNFD--WPEKVKKRI------------------------------------------------
------------------------------------------------------------------------
------------------------------------------------------------------------
-----------------------
>S_Methanothermobacter_thermautotrophicus
RALEEFFIERIVLGFVECLFPKLIPLDIMNKMRYLEGLGMYSHVVSAEDLPVKFFDRSGTYRWEAG----SK
GLDRVHEFQRVELVWLAEPETEEIRDRTVELSHDAADE------GLLRLKKPLGQLKFPGRGQWFYGPKITA
LHPEPFYQFLEELELEWYERGIEFPDVPKYEMRLSLPGKGVAVVSANVHGTHFIEGFSIR----TGIGLSRW
IYGFLAQKGFETG--WPDFIGERV------------------------------------------------
------------------------------------------------------------------------
------------------------------------------------------------------------
-----------------------
>S_Methanobacterium_formicicum
RAIEDIFMEVLVLEFFECMWPKLIPIPVMNKMRYLEGLGMYSHVLDEKDLPIRLFDKSGTYRWEAG----AK
GLDRVHEFQRIELVWLGTPQVEEIRDATLEISQELANK------ALLRMKKPLTQLKFPGKGQWFYGPKFIA
LQPEPFYEFFEKMELEWYERGIEFPDVPKYEMRVVVPGKGVAAVSANVHGTHFTEGFSIK----TGIGITRW
LFGFLAQKGFDKE--WPEVVRKRV------------------------------------------------
------------------------------------------------------------------------
------------------------------------------------------------------------
-----------------------
>S_Methanothermus_fervidus
RAFESLLIEKVVLGFEECLFPKLIPLSIMYKMRYLEGLGMYSHVVDKSELPIKFFDRSGTYRWEAG----AK
GLDRVHEFQRIEMVWLGTPDVEKIRDKTVELSQKLADK------AILRLKNPLSQLKFPGRGQWFYTPPMAA
LCPEPFYEFLESLELEWYERNLEFPEIPKYEMK--LKGEDVAVVSANVHGTHFVDGFSIR----TGLGVTRW
VYGFLSQKGFEYE--WPKLIKNRI------------------------------------------------
------------------------------------------------------------------------
------------------------------------------------------------------------
-----------------------
>S_Methanopyrus_kandleri
EVLRDFLLERVTLGFEPALFPKLIPLETMFRMRYLHGLGMYRDVVDPERLPIKLYDCSGTYRWEGG---AAK
GLERVNEFQRIEHVWIAEPEAERIREELLEATKRVAEE------AAMRVRKRLAEREFPGRGQWIYTPPMAA
LFPDPFYELLEELELEWKDRDIELPDVPSYEFEVYLP-AWISVGSFNVHGEHFVDGFNVK----AGLGVTRW
VVGLLAQHGFEPE--WPEPILERI------------------------------------------------
------------------------------------------------------------------------
------------------------------------------------------------------------
-----------------------
>S_Methanosphaerula_palustris
RAFEQIVMEEIILGFTEMIFPKLVPWEVWEKSGHAKGY-IYQGTLASDCLPIRIFDRSGSHRYESG----IH
GIERVDEFHRIEILWLGTPQVVETADKLHAAYKHLFDE------ALFRFRKQITATHALSRGQWIHGPQSVQ
LFYPSFWPFVQDLNLEWRDGEGVNERIGTTDYEAILPYSWLEFQNVSVNGDKYPKGFNVK----SGIGLERW
TAAFLAQKGFDMN--WPERVTALV------------------------------------------------
------------------------------------------------------------------------
------------------------------------------------------------------------
-----------------------
>S_Methanosaeta_concilii
RTFEAIVLEEIILGYQEMIFPKLDTWDVWKKSGHAQGY-IYQGTLPNGELPMRVFDRSGSHRYESG----IH
GIERVDEFHRIEIVWLGTKHTLEEAEKLKGCYKHIFED------ALLRLRRPLSELHGSARGQWIYGPQATH
LFYPTFWGFLMGLELTWRTGLSEMTGAGTVDYEAILPYNWIEFQNLSVNGEKYPKGFTVK----SGVGLERW
ASAFLSQKGLDPS--WPEEFRRRF------------------------------------------------
------------------------------------------------------------------------
------------------------------------------------------------------------
-----------------------
>S_Methanohalophilus_mahii
RTFEKIVLEELLLGYQEMIFPKLVPWDVWKKSGHAKGY-IYQGTIPTESFPLKVFDRSGSHRYESG----IH
GMERVDEFHRIEIVWLGTKQVVKASEELHERYMHIFNE------ALIRLRKPLAGKRGASRGQWIHGPQSTK
LFYPPFWMYLEELDLEWRAGVSDEQSAGTTDYEAPLPYEWLEFQNVSVNGNKYPSGFNVK----SGVGLERW
TSAFLAQKGLDPE--WPEEFRKRF------------------------------------------------
------------------------------------------------------------------------
------------------------------------------------------------------------
-----------------------
>S_Methanosalsum_zhilinae
RAFEKIVVEELLLGYREMMFPKLIPWEVWKKSGHAKGY-IYQGTIANDQFPIKVFDRSGSHRYESG----IH
GMERVDEFHRIEILWTGTPQVTKASNQLQEKYKHIFNN------AVLRLRKKIAPERGASRGQWIHGPQSTR
LFYPPFWVFLEDLDLEWRAGVSQQNDVGTIDYEAPLPYEWLEFQNVSVNGNKYPSGFNVK----SGVGLERW
ASVFLAQKGLDPE--WPEEFRKIV------------------------------------------------
------------------------------------------------------------------------
------------------------------------------------------------------------
-----------------------
>S_Methanohalobium_evestigatum
RTFEKIVIEEMLLGYKEMMFPKLIPWDVWKKSGHAKGY-IYQGTIPTNEFPLKVFDHSGSHRYESG----IH
GIERVDEFHRIEIVWLGTHQVVSESKALQDKYRHIFDD------ALLRMRKPLAKKRGASRGQWIHGPQLAK
LFYPPFWIYLENLDLEWRTGTSEQTDVGTIDYEAPLPYEWLEFQNVSINGNKYPKGFNVK----SGVGLERW
ASVFLAQKGLDPE--WPDEFVKRF------------------------------------------------
------------------------------------------------------------------------
------------------------------------------------------------------------
-----------------------
>S_Methanococcoides_burtonii
RTFEKIVYDELLLGYREMIFPKLVPWEVWQKSGHAKGY-IYQGTIPTDEFPIKVFDKSGSHRYESG----IH
GIERVDEFHRVEIVWLGTKQVIETARKLHERYMHIFNE------AIMRLKKPLAAKRGASRGQWIHGPQSTK
MFYPPFWMYLEDLDLEWRTGLSEQGEAGTTDYEAPLPYEWLEFQNVSINGNKYPSGFNVK----SGVGLERW
ASAFFAQKGLDPE--WPEEFRKRV------------------------------------------------
------------------------------------------------------------------------
------------------------------------------------------------------------
-----------------------
>S_Methanolobus_psychrophilus
RAFERIVLEELLLAYREMIFPKLVPWEVWQKSGHAKGY-IYQGTIPTEEFPIRVFDRSGSHRYESG----IH
GMERVDEFHRIEIVWVGTKQVIKAANELHERYMHIFNE------AIMRLKKPLAAKRGASRGQWIHGPQSTK
MFYPPFWTYLEELDLEWRTGVAEQTEAGTTDYEAVLPYEWLEFQNVSVNGNKYPSGFNVK----SGVGLERW
ASAFFAQKGLDPA--WPEEFRKRV------------------------------------------------
------------------------------------------------------------------------
------------------------------------------------------------------------
-----------------------
>S_Methanomethylovorans_hollandica
RTFERIVLEELLLGYREMIFPKLVPWEVWQKSGHAKGY-IYQGTIPTDEFPIKVFDRSGSHRYESG----IH
GMERVDEFHRIEIVWLGAKQVLECAKELHEKYMHIFNE------ALMRIRKPLAAKRGASRGQWIHGPQSTQ
MFYPPFWMFLEDLELEWRTGVAAQSEAGTTDYEAVLPYEWLEFQNVSVNGAKYPAGFNVK----SGVGLERW
SSAFFAQKGLDPV--WPEGFAKRA------------------------------------------------
------------------------------------------------------------------------
------------------------------------------------------------------------
-----------------------
>S_Methanosarcina_barkeri
RTFEKIVLEELLLGYREMIFPKLVTWEVWMKSGHAKGY-IYAGTLPNEEIPVKVFDRSGSHRYESG----IH
GIERVDEFHRIEIVWIGTKEVLKCAEELHDRYMHIFND------AIFRLRKQLAEARGSSRGQWIHGPQSAR
IFYPPFWMYVEELDIEWRLGLAEENTVGTTDYEACLPYEWLEFQNVSINGDKYPKGFNVKL---SGVGLERW
AAVFLAQKGLDPA--WPEEFRNRV------------------------------------------------
------------------------------------------------------------------------
------------------------------------------------------------------------
-----------------------
>S_Thermoplasmatales_sp_SCGC_AB_540_F20
RTMEEIAINEVLLGFQEIIESHIVPFDIWLKTGHLEGMEFYKGTVSEESLPILVYDKTASARYESG----RH
GIERVDEFHRIEPVYIGTRQLLDLREKLLERYKNVFNN------HLPRIKKAWGIEQGPTKGKWFYRPQIAT
ILPGVIYWSFKEFDIEWRGDTNTQQDTGTIDFEAYIPYEWLEFQNLSILGDKYIKTFNI-----SGIGLERW
AIAFLAQKGLDPK--WPTGFKSYL------------------------------------------------
------------------------------------------------------------------------
------------------------------------------------------------------------
-----------------------
>T_Mus_musculus
NTLMEFIRSEYRRGFQEVVTPNIFNSRLWMTSGHWQHYNMFDHPRSWRELPLRLADFGVLHRNELS---ALT
GLTRVRRFQQDDAHIFCAMQIEDEIKGCLDFLRTVYSV--WPFW----------------------------
------------------------------------------------------------------------
------------------------QTFERVKKNHRKIGRDQELYFFHSPGSCFFLPKGAYIYKSEQFALKPM
NCPGHCLMFRGFGFKLNLSGDGAFYGPKIDIQIKDAIGRYHQCATIQLDFQLPIRFNLTYRPVIVHRAILGS
VERMIAILTENWLSPRQVMVVPVPTCDEYAQKVRQQFHDKFMADTDLDPGTLNKKIRNAQLAQYNFILVVGE
KEKASGTVNIRTRTVEETVRRLQ
>T_Apis_mellifera
NTLVEFIRSEYRRGFQEVVTPNIYNNKLWQTSGHWLHYNMFDVNRSWRELPLRMADFGVLHRNEMS---ALT
GLTRVRRFQQDDAHIFCSVQIKDEMIGALEFLKHVYSV--WPFW----------------------------
------------------------------------------------------------------------
------------------------QPFERMTKNHRKIGKEQELFFFHSPGSCFFQPRGAYIYKAETFALKPM
NCPGHCMIFRGFGFNLCLSEDGAFYGPKIDITIMDALKRAHQCATIQLDFQLPIRFNLSYRPVIIHRAILGS
VERMIAILTESWLSPRQVMVIPVSQFDDYAIQVKDKLWNGFMAELDTDPSTLNKKIRNAQLAQFNFILVVGE
KELNAGTVNVRTILVDDLLKKFR
>T_Arabidopsis_thaliana
NRLMDFIKNQYWRGYTEVITPNMYNMELWQTSGHADNYNMFQHVRSYRELPMRLADFGVLHRNEAS---ALS
GLTRVRRFQQDDAHIFCTTQVKGEVQGVLEFIDYVYKV--WPFW----------------------------
------------------------------------------------------------------------
------------------------QPFERVTKNHRLLGQKQELFFSHSPGSYFFLPLGTRVYHKDEFGLKPM
NCPGHCLIFRGFGYELKLSGDGAFYGPKIDITVSDAMNRKFQCATLQLDFQLPIRFNLEYRPVMIHRAVLGS
VERMFAILLEHWISPRQAIVCPIEKSQQYAEKVQKQIKDGFYVDADLTDRKIDKKVREAQLAQYNYILVVGE
TEAATGQVSVRVKSIEDLLEEFK
>T_Physcomitrella_patens
NKLQAFIRDEYRRGYEEVVSPNMFNMQLWETSGHAANYNMFDHVRSYRELPLRLADFGVLHRNELS---ALS
GLTRVRRFQQDDAHIFCMEQLLTEVKGALDFLEFAYGV--WPFW----------------------------
------------------------------------------------------------------------
------------------------QPFERVTRNHRKLGQQQELFFFHSPGSCFFLPHGARIYKKDEFGLKPM
NCPGHCLIFRGFGFELELSADGAFYGPKIDITVFDALKRKFQCATIQLDFQLPIRFNLSYKPVIIHRAILGS
VERMFAILLEHWLSPRQCIVCPVEKFTHYAVEVRDAINAGYFCEADVTDRKLQKKIREAQLAQFNYILVVGE
EETSKKQVNIRTKSVTELLADFQ
>T_Chlamydomonas_reinhardtii
NNLVGYIREKYWYEYEEVITPNIYNFDLWKTSGHADHYNMFPDLGT--LSPHTTTLLYP-HRPPPP------
---PVPGYAFTSLVIMS---VMAEVQGFLKLLGEVYEV--WPFW----------------------------
------------------------------------------------------------------------
------------------------QKFQRVTRNHRVVGVQQELFFFHSPGSCFFLPHGARIYEREEFGLKPM
NCPARALHARPFGCTMALSGDGAFYGPKIDITVYDALRRKFQCATVQLDFQLPIRFGLEYRPVIVHRAVLGS
VERMFAILTEHWLNPRQVMVVPIENSVEYAFTVRKELRSGLHCDVDSTDRKMQKKVREAQLAQYNYILVVGE
AEKTAQTVNVRTFKLSDVRELMV
>T_Saccharomyces_cerevisiae
NTLVDLLRTEYRRGYEEVITPNMYNSKLWETSGHWANYNMFKSERSYRELPWRVADFGVIHRNEFS---ALS
GLTRVRRFQQDDAHIFCTHQIESEIENIFNFLQYIYGV--WPFW----------------------------
------------------------------------------------------------------------
------------------------QKFERMSKSHRKIGKEQELFLFNSPGSCFWLPHGTRIYKKETFGLKPM
NCPGHCLMFRGFGFKMELSGDGAFYGPKIDIMISDALRRWHQCATIQLDFQLPNRFELEFRPVMIHRAILGS
VERMTAILTEHWLSPRQVLVVPVVKYQGYAEDVRNKLHDGFYADVDLTGNTLQKKVRNGQMLKYNFIFIVGE
QEMNEKSVNIRNVSVEEVLKQLR
>T_Trypanosoma_brucei
NTLIEFQRKQYRRGFEEVVSPNMFSSRLWMVSGHWDKYNMFAMPHSYRELPIRYADFGVLHRNELS---ALT
GLTRVRRFQQDDAHIFCRMQVKDEIHSALIFLKDVYDV--WPFW----------------------------
------------------------------------------------------------------------
------------------------VPFQRVKKTHRTIGRHQQLFHFHSPGNAFWLPHGARIYRADDHGMKPM
NCPGHCLMFQGLGFFLKHSGDGAFYGPKIDIVVEDALRRRHQCATIQLDFNLPKRFGLKYRPVMIHRAIFGS
LERCIAILCEHWLSPRQVIVVPVLENAAYAQTVRDTFFAGFFADVDNGTATLEKKIRNAELARYNFILVVGQ
AEQEGQSVNVRTKTLDEALQWLR
>T_Galdieria_sulphuraria
NKLVEFIRKEYWRGYEEVITPNLFDFQLWETSGHAQAFDMFGSQRSYRELPLRYADFGVLHRNELS---ALS
GLTRVRRFQQDDAHIFCMPQVETEVMNMLEFLKHVYEL--WPFW----------------------------
------------------------------------------------------------------------
------------------------RTFERLEKNHRLIGKKQELWTFHSPGCCFFYPHGARIYKKEEFGLKPM
NCPGHCLLFRGFGFELVLSGDGAFYGPKIDVKIHDSLQRRHQSATIQLDFQLPIRFDLVYRPVIIHRAILGS
VERFLGIYTEHWLSPRQVIVIPVEKYIEYGQHVKNMIHEGFFVDMDTSDRKLAKKIREGQLAQYNYLLVVGE
KEAADRTVNVRTKSLEDILEEFH
>T_Naegleria_gruberi
NSIQSLMRNEYWRGYSEVQTPNVFHSDLWKTSGHWDKYNMFKHTRSYRELPIRFADFGVLHRNELK---ALT
GMTRLRKFQQDDAHIFCRPQIKSEIMGALRMMQDIYKI--WPFW----------------------------
------------------------------------------------------------------------
------------------------QPFERITKNHRIIGKDQELWFFHAPGMVFFLPHGQRLFHAEQHSLKPM
NCPSHCLMFRGFGFRLFLSGDGAFYGPKIDILISDALKREHQCATVQLDFQLPIRFDLTYRPVIVHRAIFGS
LERFLAIATEHWLSPRQAIVVPVNKCNEYAEKVQKRLHEKYYVDVDLSSNRIDKKIRNAQLSQYNYILVVGP
KEMESDSVNIRIKTIEELLIEFE
>T_Giardia_lamblia
RKLEAFIRELLHFDYEEVMTPTFLNTDLWGISGHLQHYNMFKNHHSVQELPIRMAEFGVVHRNELS---ALS
GLTRVVRFEQDDAHIFCTVQIEQEMTGLIEFIKRVYTP--FPFW----------------------------
------------------------------------------------------------------------
------------------------RRFTRVTKSHRNLAKEMDLFMTHAPGAPMFMNNGTRIYEKEQYGLKPM
NCPCHCLLYQGFGFALSLSGDGAFYGPKIDVHLTDALGRQHQCGTIQLDFNLPDRFDLLYHPVMIHRAILGS
VERFMAILIENWISPRQIVVIPLEDIVAYAKTVRERYHSGYFVDLDISSEKMEKKIAVAWNKKYNFIMVVGA
QEKGTCSVALSGLTLEETDALLA
>T_Tetrahymena_thermophila
NKLMEVLRKQYKRGYSEVITPNLFDAQLWKISGHWDKYNMFDSQRSYRDLPLRYADFGVLHRNEVH---ALS
GLTRVRRFQQDDAHIFCTMQIMEEIKNALDFIDYMYSL--WPFW----------------------------
------------------------------------------------------------------------
------------------------QPFQRLTKNHRNIGKQQELFTFHSPGCAFFYPNGAHIYIKEEHGFKPM
NCPAHCLMFIGFGYSLALSKDGAFYGPKIDIQLYDAFDRGHQCGTIQLDFNLPIRFNLQYRPVILHRAVIGS
FERFLAILCEQWLSPKQLIICPIAKVNDFAQDVADRLKVGYKVAVDLSESTIQKKVRNAQLEQYNYIAVVGE
EEKRGGYVDLRAFTIHQLFALFQ
>T_Neurospora_crassa
NAIMEYIKEEYWRGYDEVMTPNMFNVALWEQSGHLAHYDMFRHDRSHKELPLRLADFGVLHRNEAS---ALS
GLTRVRRFQQDDAHIFCREQIKAEVADLFDFMKSFYGM--WPFW----------------------------
------------------------------------------------------------------------
------------------------QPFQRMSKNHRLIGKQQELFYFESPGSAMWLPHGMRINKKDQFGLKPM
NCPAHAMMFRGLGFKLKLSGDGAFYGPKIDIAVLDCLNRPWQCATIQLDFQQPINFSLEYRPVMIHRAMAGS
IERFTAILAEHWMSPRQVMVIPVMGFLDYAKEVALTLKKKIHVDVDSSGNTLQKKIRSAQLAQYNFIFVVGD
DEKTNRKVNIRYYSLEEAVEKLR
>T_Theileria_parva
NRLVEFMRDNYRRGYQEVITPNIFSCDLWKQSGHYDNYNMYKHFLSYKQLPLRLADFGVLHRNELT---SLS
GLTRVRRFQQDDAHIFCTRQIMEEVLNILTFIGKVYSL--LPFW----------------------------
------------------------------------------------------------------------
------------------------SPFERCTKNHRTIGTDLKLFYFDSPGSCFWLPNGAKIYIKEEWGMKPM
NCPGHCLMFLGFDYEFKLSGDGAFYGPKIDVVLFDCLDREHQCGTIQLDFNLPIRFNLEYRPVIIHRAIFGS
IERFVAIVLEQWLSPNQLLFIPIDSHLDYALELYEKFNAGYNVDVDRSNNTINKKIKFGQQQRWNYMGIVGD
REVETRTVSLRPVSLDELVKLFE
>T_Haloquadratum_walsbyi
NELSSFARSLNLAGYEPVETPHLFRTELWKQSGHYENYDMFDQSWSYRDLPVRYFEDGKVYRKEQR---ELS
GLSRVWSFTIDDGHLFCQPQIEQEVTHVMDAIYSVLDT--FPLW----------------------------
------------------------------------------------------------------------
------------------------IPITQQSRNHRKIGQELDLFSIPGPGLPLYHPDGKKILEVDEYGLKPM
NCPGHATIFHGFGAHVALAGDGAFYGPKIDFAFEDALGRQWDGPTVQLDFNMPDRFELTYQPVMIHRALYGS
YERFFMVLIEHWLAPDQVRILPIDDQLGYAHRIKNEL--DFRVSIEDRAWTLGRKIRAAQEERVPYMIIIGD
DEVSTETISVRDVDLSTFHSHLK
>T_Sulfolobus_acidocaldarius
KEMMRFMEEINDMGYKEVYTSHVYRSLLWKISGHYDYYKMLKSVRSYKDLPIRFSEFGHVYRWEKK---ELY
GLLRVRGFTQDDGHIFLREQIKDEIKLLMKKTLDVLAI--LPTW----------------------------
------------------------------------------------------------------------
-----------------------------LTLNHRIIGDRLDLFSFPPPGVVLFHPNGQIIRSKDELGIKPM
NCPAHILIYKGFGVRVNLSKEGAFYGPKIDFDIRDSLSRWWQLSTIQVDFNLPERFKLEYRPVMVHRAIYGS
IDRFMAILLEHWLSPIQVRVLPIDEIEDYGNSLMAKLREKIRVDMDSGEETLSKRIKKAYDDGVPYLIIVGR
KEKDEGKVTVRAINVEKFVQALV
>T_Thermoplasma_volcanium
KELIKYMDYVNGNGWTDVWTPHVFKDTIWKQSGHYAKYNMYARKYSYRDLPVKYSEPGTVYRYEKS---EVG
GLTRPRAFTQDDGHEFIRMQIVGEIKTLLGMVRETFTT--LPTW----------------------------
------------------------------------------------------------------------
------------------------VPIRRYSKNHRKIIAEMDLAVFNAPGFPMYTPNGQIIRKKPSYGIKPM
NCPGHIAIFRGMAYLLSYVGEAAFYGPKIDVHVKDALGRMWQLSTIQVDFFMPINFGLTYRVVIIHRAIYGS
YERFMAILLEHWLTPIQTYVIPVTANAEYARKVNKSLLDGIRSVVDDGPDTVSKKIKMIHDQRPSYIVVVGA
KEEQDNTVTVRNYGMNEFLEIIK
>T_Aeropyrum_pernix
YALAEVLAKFHARGYYVVETPIIASTELFKVSGHIEFYNMYLNVAKHRPLPFKVFEFGRVHRYEPS---SIY
GLLRVRGFTQDDAHIIVPGRVIDVVYDVFEEMKLVLER--MPFT----------------------------
------------------------------------------------------------------------
-----------------------------------------------GAGVPLFSLGGGPIRRRNEFAVKPM
NCPYHILLFEGLGFKVRLSGEAAFYGPKLDFIMMSGVSKEWQMGTIQFDFNLPRRFRLYDEVYIIHRALLGS
IERFLGVYLEHTLAPIQFAVIAVDEIEDLASSIAKGLLDGFRVAVKGSSKGLSSDVRHIESAKPAVNVFIGA
KEVREKVLDVRVIAYGDAADAVE
>T_Candidatus_Korarchaeum_cryptofilum
RIIEDFLVRVHLRGYELVYSPHIAYSTLWKISGHLNYYYMYNSRRSYRELPLRLFELGTVYRFEKS---VLH
GLLRARGFTQDDAHIFTTRDLEDEVLGLIDLNEYLMRS--FPLW----------------------------
------------------------------------------------------------------------
------------------------IEIVRMRREHRVVGPQLDLFSMPGPGLILWHPKGARVRSRDEHAVKPM
NCPFHILIYKGFGLKVEISGEAAFYGPKIDMKLVDSIGREWQLSTIQIDFNLPRRFDLKYHIVMIHRALLGS
IERFFGILLEHWIAPIQLRILPVQAQEGRAEELLALMSAGVRADIRKAESTLSYRIRESELEKIPIVAIIGE
REMKTGEISVRVMSLEDFFRTFG
>T_Natronomonas_pharaonis
RELEDFVDQLNDQGYEFVETPHLFRTELWKQSGHYENYDMFNQNWSYRDLPVRYAENGKVYRKEQR---ELS
GLSRVWAFTIDDGHLFVERAIEQEVNVIMDQIEEVLDT--FPTW----------------------------
------------------------------------------------------------------------
------------------------HDIERRSRNHRKLGQELDLFSIPGPGLPLYHPNGKAVLDVDEYGLKPM
NCPGHATIFGGFDYEVALAGDGAFYGPKIDFAFEDALGRNWDGPTVQLDFNMPERFDLTYRPVMIHRALYGS
YERFFMVLIEHWLAPEQVRILPVDDNIGYAKQLKNRYLDDFRVEIEDRSWTVGKKIQTAHDDRVPYMLVVGD
NEEEAGTVSVRDVDVETFRDHLA
>T_Nitrosopumilus_salaria
QQIEQYMRQMFIFGYKEVRTPAVLDKTLWEKSGHWQNYHMFNSLHSYRDLPLRLAEFGSCHRNEPS---ALH
GLMRVRGFTQDDAHIFCTEQVESEVADFIKMLYKAYED--MPVW----------------------------
------------------------------------------------------------------------
------------------------ELVTRMPREHRKLGKQLDYFHMQAPGMVFWHPKGWALWDHDDYAVKPM
NCPGHIQIFHGFGVLVKLSGEGAFYGPKIEFTLKDSLGRLWQCGTVQLDANLPERLGAEYRPVMLHRAIVGS
MERFMGILIENWLSPVQVMVLNIDAQADYVLQVVEKLKKGVRCEFDLRNEKITYKIREHSMQKLPYLLVAGD
REMQTGCVAVRTMSVEAFIERIK
>T_Haloferax_volcanii
DELADYAKQLNLAGYDPVETPHLFRTELWKKSGHYENYDMFDQSWSYRDLPVRYFEDGKVYRKEQR---ELS
GLSRVWSFTIDDGHLFVRPQIEDEINLIIDNILTVFDT--FPFW----------------------------
------------------------------------------------------------------------
------------------------LDIERVDRNHRKLGQELNLFAIDGPGLPLYQPNGKRILDVDEYGLKPM
NCPGHATIFQGFGAEVALAGDGAFYGPKIDFAFKDALGRKWDGPTVQLDFNMPDRFDLTYQPVMIHRALYGS
YERFFMVLIEHWLAPEQVRILPIDDQIGYAKKLQYEL--DFRVDIEDRSWTLGRKIREAQTDRVPYMVIVGG
DEEEDGTISVRDVSVEAFRDHLR
>T_Methanocorpusculum_labreanum
NSLLDYWRELHANGYQEISTPLIMNRCLWETSGHWDHYNMYANPHSYRELPMRLAELGLVHRHELK---TLH
GLFRVRCFTQDDAHIFMRKQISDEIAGVVRLINEVYTK--FPVW----------------------------
------------------------------------------------------------------------
------------------------LQIKPLPREHRKIGKEMKLFMFSGPGFPFFLPNGMIVREKDDYCIKPM
NCPGGVMVYEGFGYFLELSGDGAFYGPKIDFHLKDCLGRTWQCGTIQLDFQMPINFDLAYRPIMIHRVCFGS
IERFIGILTEHWLAPMQAKVLLVKKSESYAEEIYAMLKDKIRCELDNRNEKIGYMIRQAHYERVPYMIIIGE
KELEDHTVSIRTMTPEEFLTKIT
>T_Methanomethylophilus_alvus
NILLNYWREIHFEGYKEISTPLILNKHLWEMSGHWDHYNMYASSRSYRDLPLRLGEFGIVHRHERS---TLH
GLFRVRCFTQDDSHLYVTPQIESEITNVVRIIDKVYKQ--FPVW----------------------------
------------------------------------------------------------------------
------------------------LKLETLSREHRRLGKELGIFMFSGPGFPFFLPNGMTLKPKDPYCIKPM
NCPGSTIVFEGFGYHVELSGDGAFYGPKIDFHLEDSIGRTWQCGTIQLDFQMPQRFNLEYHPVMIHRVVFGS
VERFMGILIEHWLAPVQVKVLSVEKSREYAAKVTSQLMAGIRVENDARDEKIGYKIREAQLQRVPYMLVIGE
KESEDGVVAVRSCKTEEFIATVL
>T_Parvarchaeum_acidiphilum
NELLKFAKELDKYDYTEIITPIIAKIDLWKISGHFDKYNMFKSTRSYRDLPMRLSDYGFLHRYELE---TLD
GLLRTRLMEQNDSHVYVTEQIESEIIRMFNILDDTYKP--LPVW----------------------------
------------------------------------------------------------------------
------------------------LKFERISKNHKKIGKELELFEFSSPGSPFFTTKGTIIYKKEEYGLKPM
NCPFSALLFKGFNPIMVLAGDGAFYGPKIDIYVLDFSGRAYAVSTIQLDFNLAVRFDAKYFPIVIHRSIMGT
IGRFMGIILENWLAPVQVKVLTIERNNEYAEGIIKKLKDNIREESDIENGTLDYKIRKAQLEKIPFIIVIGD
KEEEKKTIAVRNVDIDEFIKNLL
>T_Natrialba_magadii
KELEDFVEDLNKAGYDYVETPHVFKTDLWHRSGHYENYDMFQDSWSYRDLPIRYAENGKVYRKEQR---ELS
GLSRVWAFTIDDGHLFIRPQIEQEVEEIMDMIIDVLET--FPFW----------------------------
------------------------------------------------------------------------
------------------------YEIERVSIEHRRIGNEMNLFSIQGPGLPLYHPPGKTVLDQDEFGLKPM
NCPGHAAIFQGFDYEMALAGDGAFYGPKIDFAFEDAIGRAWDGPTVQLDFNMPDRFDLSYEPVMIHRALYGS
YERFFMMLIEHWLAPEQVRVLPIDANLGYAYQVANEF--DFRVEVDDRDSTLERKIRAAHDDRVPYQIIVGD
NEEEDGNISVRDVEIEDFHDHLV
>T_Picrophilus_torridus
NELIKYMGEINANNWQEVWTAHVFRDLIWKQSGHYDKYDMFQRIYSYRDMPVKYCEPGTVYRYEKS---EMG
GLTRPRGFTIDDGHGFLRQQILEEVSSLLGMIHEVFNT--LPTW----------------------------
------------------------------------------------------------------------
------------------------IKIEKMKKNHRRIGQEMDLFIFDAPGMPFYTPNGAVIRRKNHYGLKPM
NCPGHITIFGGFSYLIEYKGEAAFYGPKIDVHVKDALNRFWQLSTIQLDFFMPINFDLYYRPVIIHRAIYGS
YERFIAILLEHWLSPIQSYVIPVENYNEYAESINSLFVKNIRSKIDLSSETISKKIKMIRKMRPSYIIVVGE
KEEHNKSVSIRNMPVNEFIEKIK
>T_Thermotoga_maritima
NELMKFSRELHRRGYQEIFTPLIMNEQLWKISGHWDHYNMYKSTVSYRDLPLRFFEFGRVHRYERS---VLH
GLMRVRSFTQDDAHIFCTPQIEEEILGVLDLINTIYSQ--FPTW----------------------------
------------------------------------------------------------------------
------------------------LPIERISKQHRKLGPQLELFMLNAPGMPFFLPKGVVVLEAERYAVKPM
NCPGHILVYRGFGYRVELSGEGAFYGPKIDFHIRDSIGREWQCATIQLDFMMPEKFNVTYRAVMIHRAIYGS
LERFFGILIEHWLAPIQVAVIPIEKHNDGAEKVARRISQGFRVFFDNRRETLGYRIRQAQTQKIPYMIIIGD
KELESGKISVRTVDPEHFVETLR
>T_Escherichia_coli
RELEVFVRSKLKYQYQEVKGPFMMDRVLWEKTGHWDNYAMFNQLKSYRDLPLRMAEFGSCHRNEPS---SLH
GLMRVRGFTQDDAHIFCTEQIRDEVNGCIRLVYDMYST--FPTW----------------------------
------------------------------------------------------------------------
------------------------YDVIKVSWEHRKIGKQLDLYHMQAPGMVFWHNDGWTIFEKDEYCIKPM
NCPGHVQIFGGFGIVVKLSGEGAFYGPKIEFTLYDCLDRAWQCGTVQLDFSLPSRLSASYVPVMIHRAILGS
MERFIGILTEEWLAPVQVVIMNIDSQSEYVNELTQKLSNGIRVKADLRNEKIGFKIREHTLRRVPYMLVCGD
KEVESGKVAVRTMDVNEVIEKLQ
>T_Aquifex_aeolicus
KVLEDYLREEHLRGYQLVYTPHVGKSKLWETSGHLECYNMFKSTRSYKELPLKLFELGTVYRYELS---VLH
GLLRVRGFTQDDAHIVCTPQVNDVIRETLDFALSTLKD--LPIW----------------------------
------------------------------------------------------------------------
------------------------YPILRLSREHRRLGKELEFFTIDGAGLILWLPRGAIYRKKQEYYVKPM
NCPFHIAIYRGFGFKIYLSGGGAFYGPKIDVKIRDAIGRMWQLSTIQFDFNLPERFDMTYRPYMIHRALLGS
IERFTGILLEHWLSPTQVMIIPIDRHHEYAKKVYEFLKEGIRAEMDLREERMNAKIRDAELKKIPVILVVGD
REAQNNTVSVRTMELNKFLDWIK
>T_Geobacillus_caldoxylosilyticus
RIIERYIVDKEILGYQHVYTPVLGSVELYKTSGHWDHYNMFKSIHSYRELPIRIAELGTMHRYEMS---ALS
GLQRVRGMTLNDAHIFVRPQIKDEFKRVVNLILEVYKD--FPTW----------------------------
------------------------------------------------------------------------
------------------------LEIVRVSRDHRKLGKELELFTTSGQGLPLWLPKGATIREKEQLVLRPM
NCPHHMMIYKGFGYSFRLSGEAAFYGPKLDVQVRTALGKDETLSTVQLDFLLPERFDLTYRPVVIHRGVVST
MERFVAFLIEEWLAPVQVRVIPVEAHLDYAYQVKEALQAGFRVEVDERDEKIGYKIREAQIQKIPYMLVVGD
KEIAENAVNVRKMALDDFIASLQ
>T_Brachyspira_pilosicoli
KAVESYIRNENDRGYVEIKTPAILNEELWHRSGHWDNYNMYNSIHSYRDLPLRVAELGFVHRHELS---ALH
GLFRVRAFTQDDAHIFCTEQLGDEIINTIEYYLSVYKD--FPLW----------------------------
------------------------------------------------------------------------
------------------------IPVVRMKKEHRKLGKELNLFSFHGPGFPFWHPNGMIIYKKEKYAVKPM
NCPGGLIVYNGFGFEIFVSGDGAFYGPKIDFNIKDVLDRNWQCGTLQVDFSLPMRFEISYTPVMLHRAILGS
MERFIGILVEHWLSPIQVAVVNVEAQINRVHEVAKKLKEGFRVEIDESNDNLGTKIKKYRLQRTPYTVIIGA
EEVSNGKLSIRTMDLTEFMEKLQ
>T_Deinococcus_radiodurans
EELTNFMKEQQFRGYQGVVTPNIGNLDLYRTSGHYPYYSQFASPRSYRDLPVRLAEFGTVYRYEQS---ELN
GLTRVRGFTQDDAHIFCRPQLKREFLDVLDLTVLVLKT--FPLW----------------------------
------------------------------------------------------------------------
------------------------LDITRISKDHRKLGKELELFTIDGKGLPLWLPNGTVLRQSEEYMLKPM
NCPHHVRIYKGFGVRFRVGGDAAFYGPKLDFVVKDVLGREWQLGTIQVDYNLPERFDISYRPIMIHRAPFGS
IERFTGILIEHWLAPRQVMIIPIDRHNAYAEELREELHRGLRAEVDDSSNRMQAKVRDAELHKIPVMLIVGD
KEQEAREVSVREVKFDELKAELL
>T_Chloroflexus_aurantiacus
HEMEKFVREVQTYGYQHVWTGNVVKEQLYRKSGHYDNYSMFNQVISYRDLPLRFAEFATLYRYEDS---ALS
GLTRVRALTQDDCHIFCRPQIQEEFSLALQVIREVLGT--FPLW----------------------------
------------------------------------------------------------------------
------------------------HPFIYVTAQHRRLGKELGLFFFSGPGLPIFTPKGEIIRRRDVFRLKPM
NCPSHMTLYGGYQYKVRLSGEAAFYGPKADFLARDVLGREWQLSTIQVDFIQPARLGCEYTPVVLHRAVTGT
TERFMGILIEHWLAPVQAVVIPIDKQMEFARQVRQRLFMGLRVELDDNRDRMQGKIRRAQLQKIPYMLIIGA
REEAADSVAVRTMPVDAFLARAL
>T_Chlorobium_limicola
SELETFLKEEQRRGYLPVYTPHIGNIELYKRSGHYPYYSQFSSLRSYRDLPIRLTEFGTVYRHEQS---ELN
GLVRARGFTQDDSHIYCTPQLVDEICNAIDLTQFVFGT--FPLW----------------------------
------------------------------------------------------------------------
------------------------IMLQRMKRDHRKLGTELELFMLSGSGLPVWLPKGAVIRKSDQYLLKPM
NCPHHHLIYKGLGVQTRLSGEASFYGPKIDFIVRDALGRKWQLGTVQVDYVMPERFDLSYRPVVIHRAPFGS
MERFIGVLIEHWLAPVQAVVLPIEEVHDYAKTIHTALLAGIRVEIDTRNEKIGRKIREAEIGKIPCMIIVGQ
KERDSGEISLRRFTVPGLIDILK
>T_Prochlorococcus_marinus
QILEKYIREILRNEYLEIKTPQAVDKSLWEKSGHWEKFDMFNQLKSYKDLPLRLAEFGSCHRNEPS---ALH
GLMRVRNFTQDDAHIFCTEQIQEEVSTFIDLVFEVYNT--FPIW----------------------------
------------------------------------------------------------------------
------------------------YDVEVVSKEHRKLGKKHSLFHIQ-PGMIFWHPNGWIIYKRDTYAIKPM
NCPCHIQVFGGFGIIIKLSGEGAFYGPKIEFSLKDCLNRIWQCGTIQVDFSMPVRLDATFSPVMLHRAILGS
FERFIGILIEQWLAPTQIILLSIERNIKKCIEFNNLLNTGYRSKIDIRNEKIGYKIRESTLARIPLIGIVGD
KEQELNSVTLRAYELDNLFKLMN
>T_Cytophaga_hutchinsonii
ERLENFLKKAQVAGYQPVVTPHIGNKQLYVTSGHFDKYDSFKTPRSYKDLPIRFAEFGTVYRYEQS---ELH
GLTRVRGFTQDDAHIFCRPQVKEEFLKVIDLVLYVFKV--FPLW----------------------------
------------------------------------------------------------------------
------------------------NAYIRISKDHRKLGKELELFAFSGMGLPLWLPKGALLRRGKQFLLKPM
NCPHHCEIYKGLGYTAQISGEAAFYGPKLDFMVKDALGRKWQLGTIQVDYQLPNRFELEYRPVMLHRAPFGS
LERFIAVLIEHWLSPDQIAILPIEKFNDYAQDVYDRLLVDIRGFIDNRDEKIGKKIRDTEVKKVPFMLVIGE
KEVNEGKIAIRKMLVEDFIQYFE
>T_Magnetococcus_marinus
RVIEDFWKDRHVAGYEFLYTPHIANRQLWNTSGHTDFYSMFKDRHSYRELPFRWGELGTVYRYEMS---ALH
GLFRVRGFTQDDAHIFCTEQIEEEIQRILDLTLDILRT--FPMW----------------------------
------------------------------------------------------------------------
------------------------EKVERMPREHRRIGKDLDLFSVQGGGLVFWHPRGSRIRESDAYQIRPM
NCPFHILIYRGYGFEINLSGGGAFYGPKIDVKITDSIGRKWQCSTVQLDFNLPERFDMGYRPIMIHRALMGS
LERFFGILVEHWLAPVQAVVCSIDAQHAYAETVLAALKKGLRVEIDLRNEKVGYKIREHTLKRVPYLLVVGD
KEREEGTVNVRLLPIQDVVERLV
>T_Thermus_thermophilus
EELMAFMREEQVRGYQLVTTPHIGSLELYKTSGHYPYYSQFAYKRSYRELPLRLAEFGTVYRYEKA---ELL
GLTRVRGFTQDDAHIFCTPEVKGEFLGVLDLVLKVFAT--FPLW----------------------------
------------------------------------------------------------------------
------------------------LPLRRLPRDHRRLGRELELFLIDGKGLVLWLPKGNVVRRAEAYLLKPM
NCPHHIRIYRGLGYRARIGGDAAFYGPKLDFVVKDALGREWQLGTIQVDYNLPERFGLAYRPVMLHRAPFGS
LERFIGILIEHWLAPVQVVVVPVEKQEDYAREVAGRLKEGLRAEADTRPERMQARIRDAEVQKVPYVLVVGE
REKAEGAVSVRRMPFAAFLEGAL
>T_Methylophilus_methylotrophus
QEVEQYMRNKFKYGYDEVRTPTVMDKTLWEKSGHWQNYNMFNSLHSYRDLPLRLAEFGSCHRNEPS---SLH
GLMRVRGFTQDDAHIFCTEQVEAEVADFIKMLYSVYQD--MPTW----------------------------
------------------------------------------------------------------------
------------------------EKVERLPREHRKLGKQLDFFHMQAPGMVFWHPKGWSIWEHDDYAVKPM
NCPGHIQIFTGFGVLVKLSGEGAFYGPKIEFTLKDSLGRLWQCGTIQLDFNLPVRLGAEYHPVMLHRAIVGS
MERFLGILIENWLAPVQVMVLNIDNQADYVRQVIENLKKGIRCDFDLRNEKITYKIREHSLQKLPYLIVVGD
KEMQNGQVAVRTMSVDAFVAQIQ
>T_Geobacter_metallireducens
TILEDFERKEHLRGYDIVVGPQILKTDLWQRSGHYDNYNMYKSLRSYRDLPLRFFELGTVHRHERA---VLH
GLLRVRCFTQDDAHILCTPQLDDEIKGVISFVNDVMGI--FPVW----------------------------
------------------------------------------------------------------------
------------------------LKLERLSKEHRKLGRELDLFSFSGAGFVIWHPNGAMLRKRESFGIKPM
NCLSHMMIYHGFGFEMELSGDGAFYGPKIDIKLRDSLDRRWQCATIQCDFTLPERFDLTYRPVMVHRVILGS
IERFIGVLIEHWLSPVQAIVMTVDNQQSYAAQVFEALRSGIRVRKDFRNEKLGFKIREAQLQKIPYMLVIGD
KEVESGTVTPRFMKPEEFVVFIN
>T_Caminibacter_mediatlanticus
ANLEKLLFSAHIREYEPVRGPEILRSEMWKISGHYYNYNMYGHVRSYKELPLRFFEFGTVHRHEKS---VLH
GLLRVREFTQDDAHIFCRPQIEEEVIKVLDFVDSIMQR--FPTF----------------------------
------------------------------------------------------------------------
------------------------IDITRISKDHRKLGKELELWLFDAPGMPIWLPRGAMLRQKEEYGIKPM
NCLSHVKIFKGFGYEMEISGGGAFYGPKIDIKITDAIGRKWQCGTIQVDFNLPERFDISYRPVMIHRAIIGS
FERFIAILTEHFIAPIKAIFVPIENHIDYAKEIQKELLKDLKTEIYASNDSLNKRIRNAEKQKVAYVVIIGD
EEVKDGTVAIRDMKKGEFVEMIK
>T_Kribbella_flavida
KVMEDYSRQRHVDGYEFVYTPHITKAHLFETSGHLDWYGMYDAGRSYRELPLRLFEFGTVYRLEKS---VIH
GMTRARGFTQDDAHIYCTRQMRDELKNLLTFVLGLLAD--FPPW----------------------------
------------------------------------------------------------------------
------------------------QRFSRVSDEHRKLGTELDLFSFPGSGLAVFHPKGGVLREADDYYLKPM
NCPMHNLIFRGYGFYLELSGGAAFYGPKISVQARDAIGRTWQMSTIQLDFNLPERFELEYRPVMIHRALFGS
IERFVAVLTEHWLAPVQVIGIPIDGHVDYLYQVAAQLKAGIRIEIDASDDRMQKKIRNAQKAKVPYMLIAGD
EDMAAGSVSFRYIPIADAVAEIV
>T_Bacteroides_fragilis
LRLQDFLRRIQTYDYQEVITPPIGNKLLYVTSGHYAKYDAFKNPRSYKDLPLRIAEFGTVCRYEQS---ELH
GLTRVRSFTQDDAHIFCRPQVKGEFLRVMDIISIVFRS--FPLW----------------------------
------------------------------------------------------------------------
------------------------EAVVRIAKEHRKIGKEMQLFMFSGKGLPMWLPKGTALRRGKEYFLKPM
NCPHHCEIYFGMDFEAQISGEAAFYGPKLDFMVKDAIGRRWQLGTIQVDYNLPERFELEYRPVMIHRAPFGS
MERFVAVLIEHWLTPEQVVILPIEKFNEYAEKVKTYLKMEIRAIVDDRNEKIGRKIRDNEMKRIPYMLIVGE
KEAENGEVSVRRMKFEEFGEILN
>T_Prosthecochloris_aestuarii
NELESFLREEQRRGYVPVYTPHIGNIGLYKRSGHYPYYSQFSSLRSYRDLPIRLTEFGTVYRHEQS---ELN
GLIRARGFTQDDSHIYCRPQLVDEICNAIDLTKFVFAT--FPLW----------------------------
------------------------------------------------------------------------
------------------------IDVRRLSRDHRKLGAELELFMLSGSGLPIWLPKGAIVRKSEQYLLKPM
NCPHHHMIYKGLGIQIRLSGEASFYGPKIDFIVRDAIGRKWQLGTVQVDYVMPERFDLSYRPVIIHRAPFGS
MERFIGVLIEHWLAPVQIAVLPIDEVHDYAVQVRDTLHAGMRVELDTRSEKIGKKIRESEVAKIPYMVIIGQ
KEAAAGEVSLRRMTVEELKEKLA
>T_Dehalogenimonas_lykanthroporepellens
TTVEEFWRKAHYHGYELLYTPHIGRSNLWETSGHLQNYIMYKSMRSYRDLPLRWAELGTVYRYERS---VLH
GLLRVRGFTQDDAHIICTPQIETEIDEVLRFSFEMWRT--FPVW----------------------------
------------------------------------------------------------------------
------------------------QPFSRVTRQHRRINKQLNLFVTPGGGLVIYGPKAGRIRDRDDYYVKPM
NCPFHILFYQGFGLKLFLAGGGAFYGPKIDIKVRDVLGREWQMTTIQFDFNLPERFDMVYRPYMVHRALLGS
WERFFGLLIEHWLHPEQVAVLPIDRHLEYAQEITAKLKKGVRVALDDRSETVNMKIRQAQLDKIPYIVVIGD
KELEKGTLAVRLVPPNDFVTLIR
>T_Clostridium_acetobutylicum
NLLLNYWREVHDAGYDEISTPIILNEALWHQSGHWDHYNMYKDIHSYRELPIKLAEIGLVHRHEKS---ALH
GLMRVRCFNQDDAHIFMTKQITEEILGVIKLIDSFYKV--FPTW----------------------------
------------------------------------------------------------------------
------------------------LKLERLPREHRKIGKELDLFTMHGPGFPFFHPKGMVLKKKEDYAIKPM
NCPGSILVYNGFGYYVELSGDGAFYGPKIDFHLKDCIGRTWQCGTIQLDFQMPERFDINYRPVMVHRVVFGS
IERFIGILIEHWLAPVQVKVMNIDSQVEYVDAISEKLKEGIRVEKDVRNEKIGYKIREAQLKKVPYMIVIGD
KEIKEGIISVRSMNIEDFIFRIN
>T_Natranaerobius_thermophilus
NELIDFWRREHRAGYQEISTPIILNRGLWERSGHWDHFNMYNNMYSYRDFPLRVAELGKVHRHELS---ALH
GLLRARSFTQDDAHIFMLPQVEEELENVINLVDRFYSV--FPLW----------------------------
------------------------------------------------------------------------
------------------------LPIERYKREHRKLGKELDLFSFHAPGSPFFHNNGMIVIKQEDFAVKPM
NCPGAMLVYNGFGYYVELSGDGAFYGPKIDFQLEDAIGRSWQCSTIQLDFLLPERFDLTYRPVMIHRVIYGA
IERFFALLIEHWLAPRQAVIIPIDRHMEYGKDITKQLESGIRADLDQRNEKIGYKIRDAQLKKVPYMLIVGD
DEVENKTVSVRTKSVAELVDEIK
>T_Rhodospirillum_rubrum
RTLQNYMRRRLDAGYVEVNTPMLVDRALWEKSGHWEKFNMFKQIKSYRDLPLRMAEFGACHRNEAS---ALH
GLMRVRAFVQDDAHIFCTEQIVSETQAFCDLLKSVYRD--FPFW----------------------------
------------------------------------------------------------------------
------------------------LPIVRWEREHRRVGQEMDLFHLQ-QGAVFWHPKGWTVYLRQLLAMKPM
NCPCHIQIFGGLGIKVKFSGEGAFYGPKLEFVLRDAIGRDWQCGTLQVDFVLPERLGADYRPVMLHRAILGT
FERFMGILIENWLAPVQVVVATISDADDYARTVLAALKAGLRAVADLRNEKINYKVREHSLAKVPVMLVVGR
KEAETGGVALRRLALDEAIATLA
>T_Rhodobacter_capsulatus
TTLQDYMRRRQRDGYVEVNTPQVVNRKLWEASGHWENYNMFNVLKSYRDLPLRMAEFGSCARYEPS---ALH
GIMRVRGFTQDDAHIFCMEQIEAETKKFIEFLSAVYAD--LPLW----------------------------
------------------------------------------------------------------------
------------------------EPVRTWSREHRKLGREMDLFHMQ-PGQVFWHPNGWTIYAREINALKPM
NCPCHVQIFGGLGWRIKLSGEGAFYGPKLEFVLTDAIGRDWQCGTLQVDPNLPERLDANYRPVMLHRACLGS
FERFIGILIESWLAPRQVVVASISEADDYVEEVAATLIAGIRAECDTRNEKINYKVREHSLGKVPYIFAIGA
KEVETRTVSVRRVALDAIVAALK
>T_Aeromonas_hydrophila
RELETFIRGKLKYDYQEVKGPFMMDRVLWERSGHWEKYAMFNQLKSYRDLPLRMAEFGSCHRNEPS---SLH
GLMRVRGFTQDDAHIFCTEQIMEEVSACIRMVYDVYGT--FPTW----------------------------
------------------------------------------------------------------------
------------------------YDVIKVSWEHRKIGKQLDLYHMQAPGMVFWHNDGWTIFEAQEYAIKPM
NCPGHVQIFGGFGIVVKLSGEGAFYGPKIEFTLHDCLDRAWQCGTVQLDFALPGRLGATYVPVMIHRAILGS
LERFIGILTEEWLAPTQAVVMNIDNQADYAVKVAKALNDGLRAKADLRNEKIGFKIREHTLKRVPFMLVCGD
KEVEAGKIAVRTYPVEELIALLT
>T_Vibrio_fischeri
RELEVFVREKLTYDYQEVKGPLMMDRVLWERSGHWDKYAMFNQLKSYRDLPLRMAEFGSCHRNEPS---ALH
GIMRVRGFTQDDAHVFCTEQVQQEVKSCIEMVYDTYQT--FPTW----------------------------
------------------------------------------------------------------------
------------------------YQVIKVSWEHRKIGKQLDLFHMQAPGMVFWHHNGWTIFQAEEYAIKPM
NCPGHVQIFGGFGIVVKLSGEGAFYGPKIEFTLHDCLDRAWQCGTVQLDFALPERLGATYTPVMIHRAILGS
LERFIGILIEDWLAPEQAIVMGIDKQADYVQEIAKKLQKGFRVKADLRNEKIGFKIREHTLKRVPYMLVCGD
QEMEAGEIAVRTFKIDDFVAFLQ
>T_Anabaena_cylindrica
TTLEDFLKKEQLRGYLPVVTPHIARVDLFKTSGHWQKYDMFKSLRSYRELPMRLAEFGTVYRYEQS---ELG
GLTRVRGFTVDDSHLFVSPQLDSEFLNVVDLILSVFGS--FPLW----------------------------
------------------------------------------------------------------------
------------------------LPVVRVSREHRKLGKELGLFIFAGPGLPLWTPKGTLLRKKEGFVLKPM
NCPFHIQIYEGLQFKARLSGEAAFYGPKLDFIFSDALEREWQLGTVQVDYNLPERFDLEYRPVMIHRAPFGS
LERLIGILIEEWLAPVQIRLLPVELQLDFTKEVVAKMVAGIRAEVDTSGDRLGKLIRNAEKDKIPVMAVVGA
KEVETNSLSIRTIAVDEVVDKIT
>T_Gloeobacter_violaceus
YILEEFLRKEQVRGYQQVVTPHIARVDLFKTSGHWFKYDMFKSLHSYRELPIRLAEFGTVYRYEQS---ELG
GLTRVRGFTVDDSHLFVTPQLDDEFKKVVDLIQFVFRS--FPLW----------------------------
------------------------------------------------------------------------
------------------------LPLVRVPREHRKLGRELGLFVFSGPGLPLWTPKGALLRKKDGFVMKPM
NCPFHIQIYEGLQFSARLSGEAAFYGPKLDFIFRDALGREWQLGTVQVDYILPERFELEYRPVMIHRAPFGS
LERFIAILIEHWLAPEQVRILPVDQFVGYAESVKDRLVSEMRAEVDASSERLGKKIRNGETAKVPVLLVVGE
SEANSGTVAVRTLPVEEAIAYLQ
>T_Burkholderia_cepacia
QQVEQYMRRRVNAGYLEIKTPMIMDRSLWEASGHWQNYNMFKHLRSYRDLPLRYAEFGSCHRNEAS---ALH
GLMRVRGFVQDDAHIFCTEQFISESIAFNTLAMSVYKD--MPAW----------------------------
------------------------------------------------------------------------
------------------------EPVTRVSREHRKLGKQLDLFHMQSPGMVFWHPKGWALWDREDYAIKPM
NCPGHVQVFGGFGIDIKLSGEGAFYGPKIEYHIKDALGRSWQCGTLQLDMVLPERLGAEYRPVMLHRAIVGS
MERFLGILIEHWLAPFQAIVLNIESQAEYAQSLAQTLQKGVRVAADLRNEKISYKIREHTLEKVPYLLVVGD
KERDAQTVAVRAMPVEAFVERLQ
>T_Nitrosomonas_eutropha
QQIEQYMRQVLANGYVEIRTPQVLDISLWEKSGHWENFNMFNHLRSYRDLPLRLAEFGSCHRNEAS---ALH
GLMRVRSFTQDDAHIFCTEQVLEEVTKFIDLLNQVYID--LPVW----------------------------
------------------------------------------------------------------------
------------------------LKIERWDREHRKLGKQLDLFHMQAPGMVYWHPKGWAIWKREHYAIKPM
NCPGHVQVFGGFGNLIKLSGEGAFYGPKIEFTLKDSLGRKWQCGTLQLDFSMPARLGAGYIPVMLHRAILGS
MERFIGILIEHWLSPDQVVVLNIRNQADYVQSITNELKQDIRVSSDLRNEKISYKIREHSLQKVPYLIVVGD
KEVENQTVTVRGMSLEGFVTLIR
>T_Bdellovibrio_bacteriovorus
NSLQTYLRELYFTGYQEVITPQIFDVNLFHTSGHYQNYNMFNSKYSYRDLPIKMADFGRLHRYEKS---AMH
GLTRVRTFCQDDAHIFCRMQLQEEIAKFMNLLNRVYDK--LPPW----------------------------
------------------------------------------------------------------------
------------------------LPIHRWPIEHRKLGKELGMFYFNAPGSPFFTGKGATVYEKEDFASKPM
NCPSHCLLYEGLGYKIFLSGDGAFYGPKLDIMFVDALNRPWQLGTLQVDPNLPQAFDLKYRPVMLHRAILGS
LERFIGVYLEHWMMPVQVAILNVDRVNSFCEELQNSLKGSVRVEFDRRNEKLNYKIREAQLQKIPYMIIVGD
KEAESRTVSLRLLTVDQVMNLIT
>T_Arcobacter_butzleri
SKLEHLLYKAHRRGYEPVRGPEILKAEMWKISGHYANYNMYKNLVSYKELPKKLFEYGVVHRHEMS---AMH
GLFRVREFTQDDSHIFCTQQIKQVIFEVLEFVDTLLKV--FPFI----------------------------
------------------------------------------------------------------------
------------------------LPITRTTKDHRKLGTELELFTFNGAGLPMWLPKGARLRIKEEYGIKPM
NCVGHIQIFNGFDYEIEVSGGGAFYGPKIDIKILDAIGRKWQCGTVQVDMNLPSRFNVEYQPVMIHRAILGS
FERFIGILTEHIIAPTQVIFVPIDSHVEYAKELQKALLEDLDSEIYNMNESLNKRIRMAEKQRVPMIVVIGD
EEVENKTVALRNMSKNEFISMLN
>T_Persephonella_marina
NEIETAWKEEHIRGYQLVYTPHVGKEQLWQTSGHVDFYNMFKSQRSYKELPIKLAELGTVYRYERS---VLH
GLMRVRGFTQDDAHIICREQVEKEIQDVLHLVLDTLRT--LPLW----------------------------
------------------------------------------------------------------------
------------------------CEIERLPREHRKLGRELELFIIDGGGLALWLPKGAVIRKREGYFVKPM
NCPFHVEIYRGYGFQIFLSGGGAFYGPKIDVKIKDAIGRMWQCSTIQFDFNLPERFDMYYRPYMIHRAIFGS
IERFIGVLIEHWLSPVQAKIIPVDTHIPYAKEVEKKLKEGLRVEVDERSERMNRKIRDAELQKIPYMLIVGD
KEQQTGSVSVRTFTVDQFIQNAK
>T_Rubrobacter_radiotolerans
HQMESYVREVQTYGYDHVWSGNLANQKLYEKSGHLEHYDMFNAAHSYRDLPVRYAEFATLYRYEKS---QLN
GLTRVRALTQDDAHVFCTPQIQSEFARALDIIREVLDT--FPTW----------------------------
------------------------------------------------------------------------
------------------------LPIERMSKNHRKVGRDLELFTFSGAGIPLFFPKGEQLRRIDKYRLKPM
NCPSHMTIFRGYGYRVQLSGEAAFYGPKADFMAKDVLGREWQLSTVQVDFLQPGRLGCEYTPVLLHRAVTGT
TERFMGVLIEHWLAPVQAVVIPIDRHNGYAGKVRDRLAAGIRAEVDDSLNSMQKKIRENARQKVPYLLVVGD
REAETGSVNVRRMGLEEFAEEIS
>T_Acidimicrobium_ferrooxidans
YRLEEFSRRIHFAGYVPVWTPHVTRGALFELSGHLGWYSMYRQPRSYRELPLRLFELATVYRYERS---TLH
GLARVRSLTQDDAHIFCRGQLADELTGVLDLAMRLLGA--LPPW----------------------------
------------------------------------------------------------------------
------------------------EPFERLELQHRRLGQEQRLFFFPGGGLPVFEPDGAWVRAREEYFLKPM
SCPMHILAYHGFGFEAELSGEGAFYAPKIDIHLRDAIGRRWQLSTVQVDLQLPQRFDLGYRPFMIHRALFGS
VERFLAILIEHWLVREPVRILPVHEAAGWAEEVRAALVAGVGAQVVAADEPLGARVRRARTERVPYIVVVGN
DDVAAHSVGLTRVALETAIDEIA
>T_Leptospira_biflexa
NTLASYIREECFRGYQEIKTPAILNSSLWKKSGHWDNFNMYKYMHSYRELPLRFMELGNVHRHEMS---VLH
GLFRVRAFTQDDAHIYAPLKVESEVEDIIDFTFDVYKK--FPLW----------------------------
------------------------------------------------------------------------
------------------------LTVKRLSKEHRKLGKELDLFSFQ-PGFPFWHPKGTVLWRKEEFAVKPM
NCPGCCLIYHGFGFKTFIAGDGAFYGPKIEFNIKDSLGRLWQCGTVQIDFSMPNRFELDFAPVMIHRAIYGS
LERFIGILIEHWLNPTQIRVLTVETHSDYAKEVYQDLVMGFRVELDVRNEKIGSKIRDSIMKRSSYTLILGD
KEKEAGSISYRRVSRDGFLSLLK
>T_Mesotoga_prima
NQLLQFSREKHVDGYREVSTPQIMSDALWRTSGHWDHYNMYKSSVSYRDLPMKLFEFGKVHRYERS---VLH
GLFRVRGFVQDDAHIFCTRQIQQEIMGVIDFVQKIYSP--FPAW----------------------------
------------------------------------------------------------------------
------------------------LPVERLPVQHRKLGPALGLFTINAPGMPVFLPKGTEMLERDQFAVKPM
NCPGHIIVYSGFNYRAELSGDGAFYGPKIDYHIKDSLGREWQCATIQLDFMMPERFGIKYQPVMIHRAIFGS
VERFMGILIEHWLAPTQVSVIPIDRHAEYAESVAAELKSGFRVEVDDRQKSTNYKIREAQLMKVPYMIIVGD
REKEDGTISVRLIALQEFMDKLS
>T_Candidatus_Nanosalina_sp_J07AB43
RELEEYIRQKNELGYEEVWTPELNKAELWKKTGHYEAFDMFNSKRSYRDLPIKLSEFGTVNRNEQS---ELS
GLLRVRTLTQDDGHAYIRKQIENEIKKHLQTIIEMYEE--FPTW----------------------------
------------------------------------------------------------------------
------------------------LDIRRITRNHRRIGQDMDLFSIP-PGGVHFHRQGMKVREKEEYGLKPM
NCANHSHIFDGFGTHFILEEEGAFYGPKIGVEVEDAIGREWQLGTVQLDFVIPRNYGLKYYPVMIHRAILGS
IERFMGVMIEHWLAPEQVRILPVDENHEYAQDLKQEL--SFRVEIEDRSWTVGKKIQAAHDDNVPYMLIIGD
DEEESSNISIRDCGFDEFKQELE
>T_Fervidicoccus_fontis
RALEDYIVKVHMKGYQLVSTPVISSAELFKISGHLSHYNMFKRKWSYKELPVRYFELGNVHRYERA---TLH
GLTRVRGFTQDDAHIFAREQIEEEISGVLKLTKEIYDT--LPLW----------------------------
------------------------------------------------------------------------
------------------------SRVEVIEREHVMLGKEMDLFLTSGAGIILWPPNGAIMKKRQEHAIKPM
NCPFHIIIFKGMGYKFILSGDAAFYGPKIDVIFTDALGREWQCATIQLDFNLPERFDLTYRLVMIHRAILGS
IERFIGILLEQWISPIQVAVLPVDQQVKRAEEINNYLMQGIRTQLMVEG-RLNARLRDARLLRIPLIAVIGK
SELENGSLTVRYSSEKEFVEWIK
>T_Halorhabdus_utahensis
DALMEYVNDLVVYGGMPVETPIMYDLGARSIDEHAGKFRQYRDHISVNDLPLRVYEMSTSFRREQR---EVT
GLKRLRAFTMPDMHTATESQAREELRKQAELALQTSED--LPTW----------------------------
------------------------------------------------------------------------
------------------------YEILRFGW-HVDLMQEKGLVGYDDVGNLRWYPRGKLVRDGERMMLRFA
ACFGQFSIMMGLDYEPAIRERHHYWSAKIDFAAIDGLGRPIENPTVQIDVESAERFDIEYHPPILHYSPSGG
IERVLAALLEDWLSPTQVRFIPVPSHLDYCEGLVDELEDDVRADIDDRDESVGKRIAKAETDWVPYYVVVGD
REIEGETIGVNVLTPAELREAVL
>T_Halosimplex_carlsbadense
DSLMEYVNDLVVYGGMPVETPVMYDLGARAIDEHAGKFRQYRDHIAETDLPLRIYELSTSFRREQK---EVT
GLKRLRSFTMPDMHTATVDGARRELLRQATLSLRTSDD--LPTW----------------------------
------------------------------------------------------------------------
------------------------YEVLRFGW-HVELMQEKSLAGYDDVGNLRWYPRGKLVRDGERMMLRFA
ACFGQFSIMMGLGYQPALRERHHYWSAKIDFAAIDGLGRPIENPTVQIDVESAERFDITYHPPILHYSPSGG
IERVIAALLEEWLSPTQVRFVPVEEHVEYCDELVDDLGADIRADVDDRSETVGKRIARAETDWVPYYAVVGD
RELDSGSLDVNVLTPEALGKRVR
>T_Methanoregula_boonei
DLMADYVLALLLYGATPVETPVMYDLGDKAIYEHADKFRQYRDHISKNTLPMKMYELSTSFRHEQK---EVI
GLKRLRCFTMPDMHSLCTDEAMKCFEEQLAIGWQTGRD--LPTW----------------------------
------------------------------------------------------------------------
------------------------FAVKRFGW-HVDLMRSKELVDYEDVGCMRWMPKGKLIRPGEDMMLRFA
ACFGMFSIMMGFELVAAFRERVHYWEAKIDLAAIDGQNRPIENPTVQIDVESSTRFNIKYYPPILHCSPTGS
VERVICAILENWLSPVQARVVPVERHTAYAQEICDALNAGIRCDLDERDESVGKKVREAGMDWVPYVIVIGD
EEMASKKLTVTIMTTDALAATIK
>T_Methanococcus_maripaludis
DLLSDYVYNLVVRGGMPVETPVMYDLQNNAIREHADKFRQYKDYLLPKHLPLRLYELSTSFRYEQR---ELV
GLKRLRAFTMPDMHTVCMDQAMEAFEDQLWMGLKTGDD--LPTW----------------------------
------------------------------------------------------------------------
------------------------YEVLRFGW-HVKYIKEKEICDYEDAGHFRWYPKGKLIREGEDLMLRFA
ACFGQFMMKMGFKYAIIFRGRKHYWVGKVDMAVVDSFGRPIENPTVQIDVESAERFGI--HPIILHCSPTGS
VERVLCGLLENWLTPIQARVIPVDKHEEYALEVVNKLRSGIRADFDDREESMGKKIRNAGTDWVNYVVVIGD
SEMESGKLTVTVLSVEELIEKIS
>T_Methanothermobacter_thermautotrophicus
DLLADYVYMLVTEGAMPVETPIMYDLEDEAIRVHAEKFRQYSDFLTWKNLPASIYELSTSFRLEKK---EVV
GLKRLRGFTMPDLHTVCADQSLEEFARQVEMCMRTGQD--LPLW----------------------------
------------------------------------------------------------------------
------------------------VDVSRFGW-HVRLMREKGLADYEDVGHLRWYPRGRLIRSGEELMLRYA
CCFGAFRILSGLQYEVIFRSRKHYWIAKMDFAAIDYLGRPIENPTVQIDVESGERFGITYNPIILHCSPTGS
IERVICSLLEKWLSPTQVRVLPIERHMEYASDLVSELIADVRADLDDRSETLGKKIRNAAQDWVPYVVVIGD
SEMEGKTVNVREMGLDELIERIR
>T_Methanopyrus_kandleri
RCLAEYVENLMALGAAVVETPVMYDLSEDAIREHADKFRQYADTLSRRHLPLKIYELSQSFRLEQS---EVV
GLKRLRAFTMPDLHTVCADEAVEEFLEQAKLCLEVGLD--LPTW----------------------------
------------------------------------------------------------------------
------------------------YEVVRFGW-HVKLMREKEICDHEDVGHVRWYPKGHVVRDGEALMLRYA
ACFGAFRLLTGLGYEVVFRERKHYWECKVDFAFIDSLGRPIENPTVQIDVESGRRFGITYHPVILHCSPTGS
LERVICAILEQWLSPVQARVIPVEKVLEEAEKVFEELKSGFRVDLDDRDEPVGRKIRDAGEEWVPYVIVIGE
EEVKKGTLSVTIMTLEELVERLE
>T_Pyrococcus_abyssi
SLLEQYVTEKVIYGAMEVETPIMYDFEHPALEKYLNRFRQYKDIISYRNLPLRMYELTRSFRREKR---ELS
GLRRLRAFTMPDMHTLAKDQAKEEFKKQFKLSMEVLEG--FPLW----------------------------
------------------------------------------------------------------------
------------------------FNVGKFGY-HVKLMLEHELVDYEDPGNLRYYPKGRLIKEPARYFLRFA
ACFGQFMIKAGVGYEVAIRQRFFYFILKFEFNFVDNLDKAAALSTVQIDVENAERFGITYYPLILHCSPSGA
IERVMYAILEKWLSPIQVRVIPVEEYLDYALYVAGKLEGKIRVDVDDEDERLNKKIRRAEKEWIPYIVVVGA
REKENGTITVRRTRIEELIKEIK
>T_Archaeoglobus_fulgidus
TLLEQFITRKCIYGAMEVETPIMYDRNHPTLRRYLERFRQYSSTITYRNLPLKIYELTRSFRKEQR---ELV
GLRRLRAFTMPDMHTVAKDQAKEEFFNQYRLSVEVLRE--LPVW----------------------------
------------------------------------------------------------------------
------------------------FEVHRFGW-HVEYMRRLELADYEDSGHIRYYPKGRLVKDPAEFFLRFA
ACFGQFLMLSGIGYEVAVRHRFFYFVLKFEFNFVDALDKASALSTVQIDVENAERYGITFHPYILHCSVSGA
VERVMYALLEKWLSPTQVRVIPVERFVDAAIKIADDIARGIRVDVDDRNETLGKKIRDAQTEWIPYIAVVGE
KEIESGKLAVTVMSAEELAERVR
>T_Methanosarcina_acetivorans
SLLENYVLDVATFGAMEVETPLMYDMNHPTLKKYLDRFRQYHDTISYKNLPLRMIEMTRSFRKEQR---ELV
GLRRLRAFTMPDMHTLCEDQAVSQFKEQYDLCIDVLEN--LPVW----------------------------
------------------------------------------------------------------------
------------------------YEVKRFGW-HVELMRRLELADYEDSGNMRYYPKGRLVKEPAQMFLRFA
ACFGQFLMNMGVGYEVAIRTRFFYFVLKFEFNFVDALAKASALSTVQIDVENAERYDISYRPIVLHCSPSGA
IERCIYALLEKWLSPTQVRIVPIEKHLAFAEEVSKKL--DCRVDIDDRDLSIGKKVREAGREWVPYVVVIGD
KEMEEGTINVTVITPEELNARIR
>T_Methanococcoides_burtonii
SLIENFVLEESSIGAMEVETPLMYDMNHPTLKKYLDRFRQYHDTISYKNLPLKMIEMTRSFRKEQR---ELV
GLRRLRAFTMPDMHTLCPDAAISQFGEQYSMCIDILRK--LPVW----------------------------
------------------------------------------------------------------------
------------------------YNVMRFGW-HVELMRRLEIADYEDSGNMRYYPKGRLMKKPAHMFLRFA
ACFGQFLMNMGIGFEVAIRTRFFYFVLKFEFNFVDAIAKASALSTVQIDVENAERYDINYRPTILHCSPSGA
IERCIYALLEKWLSPTQVRVIPIERHMDFAQEVADSLLC--RADIDDREETVGKKIRDAGREWIPYVAVIGD
SEVESGKVTVTIMTAEELSERVF
>T_Cenarchaeum_symbiosum
SLIERYVTERVVYGGYEVETPIMYDSNHPSMVSYFNRFRQYGDQLSYKNLPFRLYELTRSFRREQS---ELV
GLRRLRAFTMPDCHAFCTDQAVREAGVRFELSRDVIGQ--LPLW----------------------------
------------------------------------------------------------------------
------------------------LEVSRFGW-HVALMKRMGIADYEDAGNMKFFPNGRLIKEPASLFLRFA
ACFGQFLMAYGLGYEMAIRERFFYFVLKWEFNYIDGAGKASALSTDQIDVENGKRYGIEFHPVILHNSPSGA
IERVIYTLLEKWLSPVQARIIPVEELVRNATELAKEMAGGIRADVDDRNESMGKRIREAEKEWVRYILVVGE
KEAASGRLSVRDMGLDDLVEAVR
>T_Desulfurococcus_kamchatkensis
EAVMRYSWMVAQLGVFKVMGSNMFNLKEKPVYEHAVLFRLYRDVISYKDLPFGVFEVADSYRLEQR---ELA
LCFRLRKFYMPDLHILTRNEAIDVSMRVQAKIHEEAGK--IPTW----------------------------
------------------------------------------------------------------------
------------------------LQVYKFGW-VNEYCRKFG-FEWEDHGHMRYGPHATVIMSGDRFILRYA
ACHQQFAMLWGAGYVALYNSGIYYWVLNVEYHIIDNLKRPREIATFQIDVGNGRRFNIAYHPVIIHTALLGG
VERYIYMVLDTWMSPVQVRIVPVKEYNEHAFKIAGEILSGFRVDVDDRDETLGKKIRDAGKEWIPYIIVVGE
REVNTGTINIRVMKLEEFIKLLE
>T_Thermofilum_pendens
DAVAEYAWQCARLGVYKVRGTNTFNLSFKPVAQHAQLFRLYKDEISYRDLPFGAFEVADSYRLEQP---ELL
LCFRLRKFYMPDLHVFCKDEAMEVSFRIHSKIYEEIRK--LPLW----------------------------
------------------------------------------------------------------------
------------------------VPVSRFGW-YLEYCRKFG-FEWEDLGHMRYGPEATIMLSGDKLILRYA
ACHQQFAMVWGLGYVSIYNEGKYYWVINVEYNIIDELGRPREIGTFQIDVGNAERFGITYYPVIIHTAIIGS
LERYVFAVLDTWLSPVQVRVIPHSEYLKLADSIADKLEEGIRVDVDDREESLAKRIRDAEVKWIPYVVVVGK
REAESGKLTVRVMSLEELVGRLV
>T_Pyrobaculum_aerophilum
ELVEDYAYMVAKLGVFKIRGTNMFKLSETAIESHARLFRLYKDVISYKHLPFGVIEIADSYRHEQP---ETV
LLFRLRRFFMPDLHIFTRDEAIDISFKLHEVIFREIEK--LPTW----------------------------
------------------------------------------------------------------------
------------------------GEVYKFGY-YLDYLRKFG-FEWEDVGHMRYAPEATIMISGEDLILRYA
ACFQQFAMVWGLGYVSLYNGQKYYWVLNVEFHIIDELGRPREIATFQIDIGNAKRFGIKYYPVIIHTAILGS
VERYLYVVFDTWLSPVQVRIIPIRDNLKYAVEIADKLETGIRVDIDDRDETLSKKIRDAEVSWIPYICVVGS
KEETEGVLSVRETTPEELIKKIK
>T_Nanoarchaeum_equitans
DLVNDYSIKIAKLPVFIVKGTNMFDLKQGPVAEHAKLFRMYKDTLSYKNVPFGMLEVADSYRFEQP---EVV
LAFRLRKFYMPDLHVFTKDEAVEQFLNMHKKIMEEIKK--LPFW----------------------------
------------------------------------------------------------------------
------------------------FEVYKFGW-LNDVAKKFG-FEWEDYGHMRYKPYAALMVEGEVFVLRYA
ACFQQFAIALGIGYELLINSDQRYWIINIEYHIIDVLGRPREIGTTQIDLHNSKRFGIKYHVIILHNAILGS
IERYIYALFDTWISPVQVRVIPVEKYLEYAEQIAKELE-KFRVELDDRDETLNKKIKDAESLWVPYIIVIGE
KEIKNNKITVRDTSLEDLISKME
>T_Caldivirga_maquilingensis
ELLDDYSYQVAKLGVFKVKGTNMFRLSDKAISEHAGLFRMYKDVLSYRNLPLGMLEIADSYRYEQP---ETV
LCFRLRRFYMPDLHIFVKDEAMDVGLRLHAKIFEEIRR--LPTW----------------------------
------------------------------------------------------------------------
------------------------IPVYRFGW-YIDYCLKFG-FEWEDVGHMRYGPYATVMLSGEELVMRYA
ACFQQFAMIWGIGYVSLYNGAKYYWVLNVEYHIIDELKRPREIATFQFDIGNAQRFGIKYYPVIIHTAILGS
IERFIFALLDTWITPVQVRVIPVSGYNEGAIELARRIEEGFRVEVDDRDETVGRKIRDAETLWVPYIVVFGE
REAKTGSLSVRVMSIEELLNRLN
>T_Hyperthermus_butylicus
EAVGEYAWILARLTVLKVKGTNMFDLAEKPVYEHAALFRLYKDVLSYRDLPLGMFEIADSYRLEQS---EVT
LCFRLRRFYMPDLHILARSEAVKIAEELQKIIHREAEK--IPTW----------------------------
------------------------------------------------------------------------
------------------------FEVSRFGW-VNKLCAKFG-FEWEDYGHMRYEPHATLMISGDHLVMRYA
ACHQQFSMLYGLGYYAVYNAGIYYWVVNVEYHIVDSAGRPREIATFQFDVGNAKRFGIRYYPVIIHTALIGS
IERYIYMVFDAWLAPIQVRLIPVEQQLSHAEKVASLLERLIRVDIDDRQLSLGRRIRDAAREWIPYIAVIGD
REVETGTVNVTIVKPEELLEMVL
>T_Methanotorris_formicicus
DLLADYVYNLVVMGAMPVETPVMYDLGNKAIREHADKFRQYKDYILPRHLPIKLYELSTSFRYEQR---ELV
GLKRLRAFTMPDMHTVCLDMAMEEFEKQFWMCLKTGDD--LPVW----------------------------
------------------------------------------------------------------------
------------------------YNVLRFGW-HVKYIKEKEICDYEDAGHFRWYPKGKLIRDGEELMLRFA
ACFGQFMMKMGLKYSVIFRGRKHYWVGKVDIAVIDALGRPIENPTVQIDVESAERFGI--YPIILHCSPTGS
IERVLCGLLERWLSPIQVRVIPIERHNEYALKVAEKLKAKIRVDIDDREDSVGKKIRNAGKDWVPYVVVVGD
EEVENDVLTVTIMTVDELIERIK
>T_Methanocaldococcus_infernus
DLIADYVYYLVLHGAMPVETPVMYDLNNKAIKEHADKFRQYKDYLLPKYLPLKLYELSTSFRYEQS---ELV
GLKRLRAFTMPDMHTVCLNQAMEEFEKQFWMCLKTGED--FPIW----------------------------
------------------------------------------------------------------------
------------------------FNVLRFGW-HVKLIKEKEICSNEDLGHFRWYPKGKLIRSGEELMLRFA
ACFGQFMIKMGLEYYVIFRKRKHYWVGKVDIAVIDSLGRPIENPTVQIDVESSKRFDIK-YPIILHCSPTGS
IERVICALLERWLSPIQVRVISVEKYNEYAENIVKELIKNIRADLDDRDLRVGKKIREAGKDWVPYVVVVGE
EEVKGNKLTVTIMSLEELIKEVK
>T_Methanobacterium_formicicum
DLLSDYVYNLVTRGAMPVETPIMYDLADDAIRVHAEKFRQYADFLTWKNLPVGIYELSTSFRLEKK---EVV
GLKRLRGFTMPDLHTVCADQSLEEFEGQIEMCKKTGED--LPVW----------------------------
------------------------------------------------------------------------
------------------------LVVSRFGW-HVKLMREKKLADYEDVGHLRWYPKGRLIRDGEDLMLRFA
ACFGAFRILSGLDYEVILRERKHYWICKMDFAAIDALGRPIENPTIQIDVESGERFGINYHPLILHCSPTGS
IERVICSLLEKWLAPTQVRVIPIERHMEYANKLAQQIKDHIRVDVDDRPETVGKKIRNAGGEWASYVIVIGD
REIEGGELTVNVMGLQELIDVIK
>T_Methanothermus_fervidus
DLLSDYVYSLVTYGAMVVETPIMYDLSDKAIRVHAEKFRQYADFLRWKDLPVKIYELSTSFRLEQR---EVV
GLKRLRSFTMPDLHTVCRDQALEEFEKQVEMCLKAAED--LPVW----------------------------
------------------------------------------------------------------------
------------------------LKVSRFGW-HIKLMREKKIADYEDIGHLRWYPKGKLIRKGEELMLRYA
CCFGAFKILSGLKHKAIFRKRKHYWVAKIDFAAVDSLGRPIENSTVQIDVESGKRFNISYFPVILHCSPTGS
IERVICSLLEEWLSPIHVRVIPVEKHVDYAIDIVKKINSGIRADIDDTNETVSKKVRNAGKEWIPYVAVIGD
KEISEDELTVTILKLEELIEIVK
>T_Methanomethylovorans_hollandica
SLLENYVVEESIVGAMEVETPIMYDMNHPTLKKYLDRFRQYHDTMSYKSLPLKMIELTRSFRKEQR---ELV
GLRRLRAFTMPDMHTLCYDQAVSQFEEQYNMCIRILDQ--LPVW----------------------------
------------------------------------------------------------------------
------------------------YIVKRFGW-HVELMRRLELADYEDSGNMRYYPKGRLIKKPAQLFLRFA
ACFGQFLINMGVGFEVAIRTRFFYFVLKFEFNFVDALAKASALSTVQIDVENAERYDIKYRPTILHCSPSGA
IERCIYGLLEKWLSPTQVRVLPIEKHLEFAKQVSEKL--NCRVDIDDREDTVGKRIREAGREWIPYVVVIGD
KEVETGRINVTIMSTDELDSRIQ
>T_Methanolobus_psychrophilus
SLLENFVLEESYVGAMEVETPLMYDMEHPTLKKYLDRFRQYHDTISYKNLPLKMIEMTRSFRKEQR---ELV
GLRRLRAFTMPDMHSLCTDQAVEQFDAQYNMCISVLDK--LPVW----------------------------
------------------------------------------------------------------------
------------------------YNVKRFGW-HVELMRRLEIADYEDSGNMRFYPKGRLIKKPAHMFLRFA
ACFGQFLMNMGVGFEVAVRTRFFYFVLKFEFNFVDALAKASALSTVQIDVENAERYGINYKPVILHCSPSGA
IERCIYGLLEKWLSPTQVRVIPIDKHMEFAQQIADQLQC--RVDIDDREDTVGKKVREAAREWIPYVVVIGD
KEAETGNINVTIMTAEQLNARIL
>T_Methanohalophilus_mahii
SLLERYVLDSSSEGAMEVETPLMYDMNHPTLKKYLDRFRQYHDTISHHNLPMKMVELTRSFRKEQR---ELV
GLRRLRAFTMPDMHTMCGDQAVEQFGRQYQMSIDVLKD--LPVW----------------------------
------------------------------------------------------------------------
------------------------FNVKRFGW-HVELMRRLEIADYEDSGNMRYYPKGRLIKRPAHMFLRFA
ACFGQFLMSMGVGYEVAIRKRFFYFVLKFEFNFVDALKKASALSTVQIDVENAERYDIKYRPVVLHCSPSGA
IERCIYSLLEKWLSPTQVRVIPIERHMEFAEEVASRI--QCRVDIDDREETVGKKIRNAGQEWVPYVVVVGD
REAESGKVNVTVMSVDELNSRIL
>T_Methanohalobium_evestigatum
SLLENYVLDEAISGAMEVETPIMYDMNHPTLKKYLDRFRQYHDTISYKNLPLKMVEMTRSFRKEQR---ELV
GMKRLRSFTMPDMHTFCEDQSISEFDDQYKMCINTLDN--LPVW----------------------------
------------------------------------------------------------------------
------------------------YEVKRFGW-HVELMKRLGIADYEDSGNLRYYPRGRFIKRPARLFLRFA
ACFGQFLMSMGIGYEVAIRTRFFYFVLKFEFNFIDALGKASALSTVQIDVENAETYDISYRPTMLHCSPSGA
IERCIYALLEKWLSPTQVRIIPVEHHFDFAEKIYEQL--NCRVDIDDREDTVGKKIREAGREWIPYVVVIGD
REIESGKLNVTIMTVEELNNRVL
>T_Methanosalsum_zhilinae
SLLENYVLDTSTYGAMEVETPLMYDMNHPTLKKYLDRFRQYHDTISYRSLPMKMIEMTRSFRREQR---ELV
GLRRLRAFTMPDMHTMCADQAVDQFGEQYSMCMDTLSS--LPVW----------------------------
------------------------------------------------------------------------
------------------------YEVSRFGW-HVELMKRLELADYEDSGNMRYYPKGRLVKRPAQLFLRFA
ACFGQFLMNMGIGYEVAIRKRFFYFVLKFEFNFVDAIAKASALSTVQIDVENAERYDISFRPVMLHCCPSGA
IERCIYALLEKWLSPTQVRIIPVSRHLEFAEKVSEKL--ECRVDIDDREDSVGKKIRDAGREWVPYVAVIGD
REAETGEISVTIMSAEELNDRIR
>T_Methanosaeta_concilii
SLLETLVLEKAAMGAMEVETPIMYDMEHPTLKKYLDRFRQYHDSISYKSLPLKMIEMTRSFRREQR---ELV
GIRRLRAFTMPDMHTMSRDSAIEEFRKQYLASISVLKE--LETW----------------------------
------------------------------------------------------------------------
------------------------YEVMRFGW-HVELMRRLELVDYEDSGNMRYYPKGRLVKDPAKLFLRFA
ACFGQFLMGMGVGYEVAIRERFFYFVLKFEFNFVDTMDKASALSTVQIDVENAERYDINYRPILLHCSPSGA
IERVMYAILEKWLSPTQVRIIPVERHQERALALAGIL--GFRTDIDDRDETVGKKIRDAGREWVPYVAVIGD
EELQSGRLAVTIMTVDELKERLT
>T_Methanosphaerula_palustris
DLLADYVLHMVLYGGSPVETPVMYDLGDKAIYEHADKFRQYRDHISPNTLPIKMYELSTSFRHEQR---EVI
GLKRLRAFTMPDMHSLCLDGALHCFEEQLRLGWKSGED--LPAW----------------------------
------------------------------------------------------------------------
------------------------YEVKRFGW-HVDLMRSKELVDYEDVGNLRWLPRGKIVREGENMMLRFA
ACFGMFSIMMGFELVGVFRDRVHYWIAKVDLAAIDGQGRPIENPTVQIDVESSTRFDIKYHPPILHCSPTGS
IERVICALLENWLAPTQVRLIPVERHTSFADELCTRLNKQIRTDLDDREESVGKKVREAGMDWVPYVIVIGD
AEMETGKLTVTILDVEELITLVR
>T_Thermoplasmatales_sp_SCGC_AB_540_F20
KLIEDYVTQRVVYGGLEVETPIMYDMDHPTLSKYLQRFRQYHDTISYKHLPLKIYELTRSFRREQS---ELT
GLRRLRAFTMPDVHAFTSDMAMDEFKVRYDLCLSVLKN--FPMW----------------------------
------------------------------------------------------------------------
------------------------FNVKRFGW-HVKLMQKLEIADYEDGGNMRFYPKGRFIKEPANFFLRFA
ALFGQFLMAAGIGIEMALRERIFYFILKYEFNFVDMSDKASALSTDQIDIENGERYDIKFHPLILHCSPSGA
IERVIYALLEKWLSPTQIRFVPIDEFISDCENLIDELNKHIRSDIDDREESVSRKIRDAEKEWIPVIIVVGK
KEKDSKKFNPRFYSVKDLHRTIV
>T_Methanoculleus_marisnigri
DLLSDYVLTQVLYGGMPVETPVMYDLGDAAIAEHAAKFRQYHDHISPNTLPMKLYELSTSFRHEQK---EVI
GLKRLRAFTMPDMHTLCRDGALTAFEEQLAIGWKTGED--FPTW----------------------------
------------------------------------------------------------------------
------------------------FVVKRFGW-HVDLMRAKELVEYEDVGNHRWMPRGKLIRDGEDMMLRFA
ACFGMFSIMMGLELVGVFRERTHYWIAKVDLAAIDAQGRPIENPTVQIDVESADRFDIKYHPPILHCSPTGS
IERVICAMLEGWLAPTQVRLVPVERHICFAEEIDTRLNAGIRADVDDRDESVNKKIREAGMDWVPYVAVIGD
QEAETGRLMVTIMTESELVQAVK
>T_Methanofollis_liminatans
DLLGDYVLGLVLYGGMPVETPVMYDLDDPAISEHAAKFRQYRDHISPNTLPMKMYELSTSFRHEQS---EVI
GLKRLRAFTMPDMHTLCKDNALRCFEEQLRMGWQSGVD--LPTW----------------------------
------------------------------------------------------------------------
------------------------LTVRRFGW-HVDLMRSKEFVDYEDIGHLRWMPRGRLVRDGENMMLRFA
ACFGMFSFMMGLGLVGAFRDRVHYWIAKVDLAAIDGQGRPIENPTVQIDVESSLRFDISYHPPILHCSPTGS
IERVICAMLENWLSPTQVRFVPVERHAAYAIDLCARMNAGVRADVDDRDESVNKKIREAGTEWVPYVAVIGD
REMDEGKLTVTIMTFDALASAVK
>T_Methanoplanus_petrolearius
DLLSDYVLGLVLYGGMPVETPVMYDLDNHAINEHAGKFRQYHDHISPNTLPMKMYELSTSFRHEQK---ECI
GLKRLRAFTMPDMHSMCLDQTLECFEEQLMMGWQTGKD--LPVW----------------------------
------------------------------------------------------------------------
------------------------FTVKRFGW-HVELMRAKELVDYEDVGHHRWMPKGKIIRNGENMMLRFA
ACFGMFSIMMGLELAAVFRDRVHYWIAKIDLAAIDGQGRPIENPTVQIDVESAERFDIKYRPPIIHCSPTGS
IERVICALLENWLSPTQVRILPVSKHTEYAGELCKKINGGVRCDFDDREESVGKKIREAGMDWVPYVVVVGD
SEIESGKLPVTIMTAEDLISKVK
>T_Methanocella_arvoryzae
NMLEQFVLSEAAKGAMEVETPIMYDMEHPTLKKYLDRFRQYHDTISYRNLPLKMIELTRSFRKEQR---ELV
GLRRLRAFTMPDMHTLCTDGAIKEFGDQYEMCINTLDT--LPVW----------------------------
------------------------------------------------------------------------
------------------------FEVARFGW-HVELMRRLELADYEDPGNMRWYPKGRAMKKPANLFLRFA
ACFGQFLMNMGIGYEVAIRERFFYFVLKFEFNYIDSLNKASALSTVQIDVENAERYDINYRPIILHCSPSGA
IERCIYGLLEKWLSPTQVRIVTIEKHVPFAEALADRM--NVRVDIDDREETVGKKIRDAGKEWIPYVVTIGD
AEMNGDKIPVVVMTVEELVERIH
>T_Methanospirillum_hungatei
DLLADYALSLVLYGASPVETPVMYDLADKAIFEHADKFRQYRSHISPNHLPMKMYELSTSFRHEQK---EVI
GLKRLRAFTMPDMHSLCKDNALTCFEEQLAIGWKTGRD--LPTW----------------------------
------------------------------------------------------------------------
------------------------YEVKRFGW-HVDLMRSKEFVDYEDVGHLRWLPRGKLVRDGENMMLRFA
ACFGMFTTMMGFGLVAVFRDRVHYWIAKIDLAAIDGQNRPIENPTVQIDVESSKRFGIKYYPPILHCSPTGS
VERVFCAILENWLTPTQVRIIPVDNHLGYAKDIAEKLTKRIRADIDDRDDSLNKKIRAAGMDWVSYVIVVGD
SEMNSGNLTVTVCTAEKLIEMIG
