# Supplementary material for: Ancient horizontal gene transfer and the last common ancestors
Source: BMC Evol Biol. 2015 Apr 22;15:70. doi: 10.1186/s12862-015-0350-0 (PMC4427996; doi:10.1186/s12862-015-0350-0)
Supplement: Additional file 6: — Aligned SerRS and ThrRS sequences. MUSCLE-aligned rare and common forms of SerRS and ThrRS protein sequences sampled across 3 Domains of life. [file 12862_2015_350_MOESM6_ESM.zip]

Archive with 1 entries (1 files):
- 12862_2015_350_MOESM6_ESM.fasta
