# Supplementary material for: Ancient horizontal gene transfer and the last common ancestors
Source: BMC Evol Biol. 2015 Apr 22;15:70. doi: 10.1186/s12862-015-0350-0 (PMC4427996; doi:10.1186/s12862-015-0350-0)
Supplement: Additional file 8: — GlyRS heterodimer subunit sequences. Concatenation of MUSCLE-aligned GlyRS heterodimer subunit protein sequences sampled across bacterial taxa, including other aaRS outgroups. [file 12862_2015_350_MOESM8_ESM.zip]

Archive with 1 entries (1 files):
- 12862_2015_350_MOESM8_ESM.fasta
