# Supplementary material for: Ancient horizontal gene transfer and the last common ancestors
Source: BMC Evol Biol. 2015 Apr 22;15:70. doi: 10.1186/s12862-015-0350-0 (PMC4427996; doi:10.1186/s12862-015-0350-0)
Supplement: Additional file 9: — Aligned PylRS sequences. MUSCLE-aligned C-terminal region homologous to C-terminal subunit in bacteria, including other aaRS outgroups. [file 12862_2015_350_MOESM9_ESM.zip › 12862_2015_350_MOESM9_ESM.fasta]

>PheRS_Ecol
VINEAKEQVQQALNARK-------AELESAALNARLAAETIDVSLPGRRIENG-------
-----------GLHPV---TRTIDRIESFFGELGFTVATGPEIE-DDYHNFDALNIPGHH
PARADHDTFWF---------------------------------DTTRLLRTQTS----G
VQIRTM-KAQQPPIRIIAPGRVYRNDYD-QTHTPMFHQMEG-------------------
----------------LIVDTNISFTN----------LK-GTLHDF-----LRNF-----
------FEEDLQIR------------FRPSYFPFTEPSAEVDV-----------------
-------MGKNGKWL-----EVLGC------------------------GMVHPNVLRNV
-------GIDPEVYSGFAFGMGMERLTMLRYGVTDLRSFFENDLRFLKQFK----
>PheRS_Mace
IKHEEKSRTVSVTGAGS--------ALAAEGIVLEEEIAQLTPELLKSGAWKGKKFRPYR
LDIAPNPLYGVKIHPY---RRLIEQMRQIFLEMGFTEIKGGIIQ-SSFWNFDALFQPQDH
PARDMQDTFHLGSICQLPAEYSDKVAAMHESGGDIDSCGWGGIWDRELARRNVLRTHTTS
VTIKYLADNPEPPVKAFCIDRAYRRETIDPTHTPEFEQL---------------------
----------------EGVVMDKDMSF-------------ADLLGL-----LAEF-----
-------YHRMGFE---------EVRFRPGYFPYTEPSVEPEV-----------------
-------YVDGLGW------VELGG------------------------AGVFRKEVTEP
F------GIKEPVL---AWGLGVSRLAMLKLGLKDLRLLYQSDIDWLRKSEVCRI
>LysRS_Ecol
KGKLFKTKTGELSIHCT-----ELRLLTKALRPLPDKFHGLQDQEARYRQRYLDLISNDE
-----------SRNTFKVRSQIMAGIRQFMVARGFMEVETPMMQVIPGGAAARPFITHHN
ALDLDM--Y----------------------------------------LR--IAPEL-Y
--LKRL--VVGGFERVFEINRNFRNEGISVRHNPEFTMMELYMAYADYKDLIELTESLFR
TLAQNVLGTTEVPYGEEVFDFGKPFEKLTMREAIQKYRPETNMADLDNFDSAKAI-----
-------AESIGIK-----VEKSWGLGRIVTEIFEEVAEAHLIQPTFITEYPAEVSPLAR
RNDENPEITDRFEFFIGG--REIGNGFSELNDAEDQAQRFQDQVNAKDAGDDEAMFYDED
YVTALEHGL-PPTA---GLGIGIDRMVMLFTNSHTIRDVI-----LFPAMRPVK-
>LysRS_Mace
GELFRTKRGENSISVSE------FSLLSKSLCALPEKFHGLKDVETRYRKRYLDLIVNAE
-----------KREIFVMRSKLISEIRRFLADREFLEFETPILQTVYGGANARPFKTFHN
CLGQNL--F----------------------------------------LR--IAPEL-Y
--LKRL--VVGGYEKVFEISKNFRNEDIDTTHNPEFTMIEVYEAYRDYNDMMDLTEALIS
ELVFRLTGGYEVKMGENTINLRSPWKR-------------ISMEGA-----LKEYAGLDV
FSHSLEELKQIAIQNRIEDYEKAKSHGEFLALLFEGLVEDKLVNPTFIYDFPVENSPLAK
NHREKEGFVERFELFLNG--WELANGYSELNDPLEQEKRFEEQDKKRKLGDLEAQTVDYD
FINALGYGL-PPTG---GMGLGIDRLTMILAGLESIKEVI-----LFPQMKRED-
>gi|2986742
FTSAQKERINELLLPGE------KIPFSNE----PSKFKEIESELVNKRRNDFKQMYEND
-----------REEQI---AKLERTISQFFVDKGFIEIKAPII--IDIDSVKKMGIDTDH
KLSKQI--FYL---------------------------------DNKHCLRPMLAPGL-Y
QWLKNFDKILPDPIKIFEIGPCYRKESEGSQHLEEFTMF---------------------
----------------NFCQMGSGANR-------------ENLLNH-----IDDL-----
-------LKHLNID-------------------YKIIDDNCHV-----------------
-------YGETIDIVHGD--LELSS------------------------AVVGPVPIDMN
W------GIDKTWI---GAGLGLERLLKVKHGYKNIKRASKSHS-YYNGISTNL-
>gi|4358502
FTQSQKDRIVSLLGPDE------MISFSKE----KRSFQQLEAELINKRKDDLRKVYEDS
-----------RENLL---GKLERQITDFFVERGFMEIKSPIL--IPFEYMERMGVGEDT
KLSQQI--FRV---------------------------------GENMCLRPMLAPGL-Y
NYLYKFDNILPDPIRIFEIGPCYRKESDGKSHLEEFTML---------------------
----------------NFCQMGSKCTR-------------ETLILL-----IEDF-----
-------LDSLNIE-------------------HEIVSDNCMV-----------------
-------YGETIDVLHKD--MELSS------------------------AVVGPIPQDID
W------GINKPWI---GAGFGLERLLKVTYNFKTIKRAARCEN-YYNGISTNL-
>gi|4106709
FTQTQKNRILSLLAPDD------MISFSKE----KRSFAELESVLLTQRKKDLRAMYEDS
-----------RENML---GKLERTITDFFVDMGFLEVKSPIL--IPFEYMERMGVGEDK
ELSRQI--FRV---------------------------------GDNMCLRPMLAPGL-Y
NHLRKFDNVLPDPIRIFEIGPCYRKESDGNSHLEEFTML---------------------
----------------NFCQMGSRCTR-------------QTLESL-----IGDF-----
-------LDFLDIE-------------------YEIVADSCMV-----------------
-------YGDTIDVMHRN--MELSS------------------------AVVGPIPMDMD
W------GVNKPWI---GAGFGLERLLKAKHNFKNIRSVARSES-YYNGICTSL-
>gi|5646001
FTPLQKNRILSLLGPGE------MISFAKE----KRSFAELESTLTLQRKKDIREMYEDS
-----------RENLL---GKLERTITEFLVDMGFLEVKSPIL--IPFEYMERMGVGEDK
KLSEQI--FRV---------------------------------GDNMCLRPMLAPGL-Y
NHLRKFDNVLPDPVRIFEIGPCYRKESDGNSHLEEFTML---------------------
----------------NFCQMGSNCTR-------------DELEYL-----IKEL-----
-------LDFLGIE-------------------FEIVADSCMV-----------------
-------YGDTIDVMHKK--MELSS------------------------AVVGPVPMDMD
W------GVNKPWI---GAGFGLERLLKAKHDFKNIKRAARSES-YYNGISINL-
>gi|3364769
FTPSQKKRLEALLMPEE--------VIPDP--SENLNFQELESSLVNRRKKDIVKIYEDD
-----------RENQL---GKIERIITKFFVDRGFLEIKSPIL--IPIEYIERMGITEDK
ELFEQV--FKV---------------------------------DKNMCLRPMLAPGL-Y
NHLRKFDKVLPDPIRIFEIGPCYRKESDGSQHLEEFTML---------------------
----------------NFCQMGSMCTR-------------KTLENL-----IDEL-----
-------LEFMDIE-------------------YEIVSDNCHV-----------------
-------YGATIDVLHKD--MELAS------------------------AVVGPIPKDAD
W------GITKPWI---GAGFGLERLLKVMHNYKNIRRASRSES-YYNGITTNL-
>gi|2944949
YTPAQKKRITTLLSPAD------DLSSIKE----LPTFKELETELVKKRKQDLRQMYEDD
-----------RRHQL---AQLERDISLFLIEKGFMEVRTSVL--IPAKFIERMGITEED
PLYKQI--FRV---------------------------------DENTCLRPMLAPGL-Y
NYLHNFDNIMPDPLKIFEIGTCYRKESDGKEHLEEFTMV---------------------
----------------NFCQMGSGCTK-------------ENLLNI-----IDDL-----
-------LKYLNID-------------------YEVISDNCMV-----------------
-------YGDTIDIMHGD--MEISS------------------------AVVGPIPQDLD
W------GVTKPWM---GAGMGIERLLKVKHKYTNIKRSSRSIS-YYNGITTNLR
>gi|9177401
YTPSQIERLKTLMSPDD------KIPIQDE----LPEFKVLEKELIQRRRDDLKKMYEED
-----------REDRL---GKLERDITEFFVDRGFLEIKSPIM--IPFEYIERMGIDKDD
HLNKQI--FRV---------------------------------DESMCLRPMLAPCL-Y
NYLRKLDKVLPDPIRIFEIGPCYRKESDGSSHLEEFTMV---------------------
----------------NFCQMGSGCTR-------------ENMEAL-----IDEF-----
-------LEHLGIE-------------------YEIEADNCMV-----------------
-------YGDTIDIMHGD--LELSS------------------------AVVGPIPLDRE
W------GVNKPWM---GAGFGLERLLKVRHNYTNIRRASRSEL-YYNGINTNL-
>gi|1185732
LTKSQIDRLQGLLSPKD------EISLDSG-----TPFRKLESELLSRRRKDLKQIYAEE
-----------REHYL---GKLEREITKFFVDRGFLEIKSPIL--IPMEYIERMGIDNDK
ELSKQI--FRV---------------------------------DNNFCLRPMLAPNL-Y
NYLRKLNRALPDPIKIFEIGPCYRKESDGKEHLEEFTML---------------------
----------------NFCQMGSGCTR-------------ENLEAI-----IKDF-----
-------LDYLGID-------------------FEIVGDSCMV-----------------
-------YGDTLDVMHGD--LELSS------------------------AVVGPVPMDRD
W------GINKPWI---GAGFGLERLLKVMHNFKNIKRASRSES-YYNGISTNL-
>gi|7366838
LTRSQLDRVEALLSPED------KISLNIA-----KPFRELESELVTRRKNDFQRLYTND
-----------REDYL---GKLERDITKFFVDRDFLEIKSPIL--IPAEYVERMGINNDT
ELSKQI--FRV---------------------------------DKNLCLRPMLAPTL-Y
NYLRKLDRILPDPIKIFEVGPCYRKESDGKEHLEEFTMV---------------------
----------------NFCQMGSGCTR-------------ENLESL-----IKEF-----
-------LDYLEID-------------------FEIVGDSCMV-----------------
-------YGDTLDIMHGD--LELSS------------------------AVVGPVPLDRE
W------GIDKPWI---GAGFGLERLLKVMHGFKNIKRASRSES-YYNGISTNL-
>gi|2132202
LTRSQLDRVEALLSPED------KISLNMA-----KPFRELEPELVTRRKNDFQRLYTND
-----------REDYL---GKLERDITKFFVDRGFLEIKSPIL--IPAEYVERMGINNDT
ELSKQI--FRV---------------------------------DKNLCLRPMLAPTL-Y
NYLRKLDRILPGPIKVFEVGPCYRKESDGKEHLEEFTMV---------------------
----------------NFCQMGSGCTR-------------ENLEAL-----IKEF-----
-------LDYLEID-------------------FEIVGDSCMV-----------------
-------YGDTLDIMHGD--LELSS------------------------AVVGPVSLDRE
W------GIDKPWI---GAGFGLERLLKVMHGFKNIKRASRSES-YYNGISTNL-
>gi|7450141
LTRSQLDRVEALLSPED------KISLNMA-----KPFRELEPELVTRRKNDFQRLYTND
-----------REDYL---GKLERDITKFFVDRGFLEIKSPIL--IPAEYVERMGINNDT
ELSKQI--FRV---------------------------------DKNLCLRPMLAPTL-Y
NYLRKLDRILPGPIKIFEVGPCYRKESDGKEHLEEFTMV---------------------
----------------NFCQMGSGCTR-------------ENLEAL-----IKEF-----
-------LDYLEID-------------------FEIVGDSCMV-----------------
-------YGDTLDIMHGD--LELSS------------------------AVVGPVSLDRE
W------GIDKPWI---GAGFGLERLLKVMHGFKNIKRASRSES-YYNGISTNL-
>gi|2122754
LTKSQTDRLEVLLNPKD------EISLNSG-----KPFRELESELLSRRKKDLQQIYAEE
-----------RENYL---GKLEREITRFFVDRGFLEIKSPIL--IPLEYIERMGIDNDT
ELSKQI--FRV---------------------------------DKNFCLRPMLAPNL-Y
NYLRKLDRALPDPIKIFEIGPCYRKESDGKEHLEEFTML---------------------
----------------NFCQMGSGCTR-------------ENLESI-----ITDF-----
-------LNHLGID-------------------FKIVGDSCMV-----------------
-------YGDTLDVMHGD--LELSS------------------------AVVGPIPLDRE
W------GIDKPWI---GAGFGLERLLKVKHDFKNIKRAARSES-YYNGISTNL-
>gi|1991391
LTKGQLDRLEGLLSPKD------EISLDSE-----KPFRELESELLSRRKKDLKRIYAEE
-----------RENYL---GKLEREITKFFVDRGFLEIKSPIL--IPAEYVERMGINSDT
ELSKQV--FRI---------------------------------DKNFCLRPMLAPNL-Y
NYLRKLDRALPDPIKIFEIGPCYRKESDGKEHLEEFTML---------------------
----------------NFCQMGSGCTR-------------ENLEAI-----ITEF-----
-------LNHLGID-------------------FEIIGDSCMV-----------------
-------YGNTLDVMHDD--LELSS------------------------AVVGPVPLDRE
W------GIDKPWI---GAGFGLERLLKVMHGFKNIKRAARSES-YYNGISTNL-
>gi|4967746
FSEEQQRRLGELGATSE----DLQAGFTDS-AERNRAFQRLESRLVTEQHERLDALCEGP
-----------RRPFI---LELEERLSAVLRTAGFLQVHTPII--LSRARLEKMGVFDGS
IMEKQV--FWI---------------------------------DSKRCLRPMLAPHL-Y
EYMREVGRLRPRPVRLFEVGPCFRRETQGQRHANEFTML---------------------
----------------NLVEMGLPEGT----------DLNARLCEL-----GAMV-----
-------LDAAGIE------------------GWRMTGEDSAV-----------------
-------YGETSDFVDKNG-MELAS------------------------SALGPHPLDAA
W------GIMENWV---GIGFGLERLTMAATGESTMAKTGRSLS-YLHGIRLRI-
>gi|5115389
FSEEQQRRLGELGAAFE----DLQAGFADS-AERNRAFQRLESRLVTEQHERLDALCEGP
-----------RRPFI---LELEERLSAVLRTAGFLQVHTPII--LSRARLEKMGVFDGS
IMEKQV--FWI---------------------------------DSKRCLRPMLAPHL-Y
EYMREVGRLRPRPVRLFEVGPCFRRETQGQRHANEFTML---------------------
----------------NLVEMGLPEGT----------DLNARLREL-----GAMV-----
-------LDAAGIE------------------GWRMTDEDSAV-----------------
-------YGETSDFVDKNG-MELAS------------------------SALGPHPLDAA
W------GIMENWV---GIGFGLERLTMAATGESTMAKTGRSLS-YLHGIRLRI-
>gi|5509148
WTQTQARRLKELGLDPE----AVECPASNP-SEQNHLFQQIEKKQVKKTRAALTRFLSKD
-----------RLTRM---ERLSHDLSRTLIHHGFSRVTTPVI--ISKSALARMTITESH
PLFNQV--FWI---------------------------------NDRQCLRPMLAPNL-Y
SLMVDLGRLKTRPIRFFEIGSCFRKESDGARHNTEFTML---------------------
----------------NLVEMGIEMDK----------RE-SRLQEL-----AAIV-----
-------AGSAGLE------------------NYEFQTESSEV-----------------
-------YGTTLDLVAGPDRIEVAS------------------------GAVGPHSLDSA
W------GVTDVWA---GMGFGLERLLMAGLGERTIGKWGINLA-YLNGNRLNV-
>gi|3023911
FTQAQQQRIIELDAEGKYKGYIKDKEFDSS-KEREDDFQKIEDDLVNKNKKRLEELQGRH
-----------QQPVL---RRMEFRLVELLKESGFMEVVTPIK--LAKGHLEKMGIDEEH
SLWKQV--YWLE--------------------------------EDNYCLRPMLAPNL-Y
YLLGYFENSLSKPIKIFEVGPCFRRESRGSKHLSEFTMM---------------------
----------------NLVELG-PKGD----------PT-ERLKSL-----IAEL-----
-------MDYLELE-------------------YELEEEESVV-----------------
-------YGKTIDVVVNG--IEVGS------------------------GAVGPHLLDEA
W------NISDSWV---GVGFGLERLIICKEEFESIKRVGRSLI-YQDGVRLNI-
>gi|5477313
FTITQRERLTELDAASE----VLEREFDTK-EERNAEFKKIETQMAREGRQHLKELVEER
-----------HITFT---EEVSRRLQDWLMKDGYTKVSTPTI--ITRQMLEKMTIDEFH
HLSEQV--FWL---------------------------------DRKRCLRPMLAPNL-Y
VMMRELKRITNQPVKIFEIGSCFRKESQGAKHMNEFTML---------------------
----------------NCVQLAVVQDG----------RQVEALKEM-----AHSA-----
-------MQALGIE------------------DYELVVEESTV-----------------
-------YGSTVDIEIDG--IEVAS------------------------GSYGPHFLDKQ
W------GVFDTWV---GIGFGVERLAMAMSKSKTIKRFGRSIA-FIDGEPLNI-
>gi|3923922
WSKVQLQRLIELNATAE----QLDMSFTDT-ASRNRAFQDAEYELVKRGKQKLEELRKVK
-----------HRPGL---LDLEDQLARVLRQHGFVQVVTPTI--ISKSALAKMTISDEH
PLFSQV--FWL---------------------------------DNKRCLRPMLAPNL-Y
TLWKDLIRLWEKPIRIFEIGTCYRKESQGAQHLNEFTML---------------------
----------------NVTELGTPVEE----------RH-SRLEEM-----AQWI-----
-------MEAAEIK------------------DYGLLSESSVV-----------------
-------YGDTIDVMKGE--VELGS------------------------GAMGPHFMDEK
W------GIFDSWV---GIGFGLERLLMIREGTQNVQSIARSLT-YLDGVRLNIK
>gi|4950544
WSTVQLQRLKELNASSE----QLDMNFTET-SSRDRAFQDVEHSLVKHGKSQLKKLRDEK
-----------RRPAL---LELEDGLAEALRRQGFVQVVTPTI--ISKTSLAKMTISDDH
PLFSQV--FWL---------------------------------DAKRCLRPMLAPNL-Y
TLWRDLARLWDKPIRIFEIGTCYRKESQGAQHLNEFTML---------------------
----------------NLTELGTPLEE----------RH-QRLEEM-----ARWV-----
-------MEAAGIE------------------GYGLLTESSVV-----------------
-------YGDTVDVMKGE--LELGS------------------------GAMGPHFLDEK
W------GIFDPWV---GIGFGLERLLMIREGTQNVQSMARSLT-YLDGVRLNIK
>gi|5171187
WTKVQYQRLKELNASGE----QLEMGFSDA-LSRDRAFQGIEHQLMSQGKRHLEQLRTVK
-----------HRPAL---LELEEKLAKALHQQGFVQVVTPTI--ITKSALAKMTIGEDH
PLFSQV--FWL---------------------------------DGKKCLRPMLAPNL-Y
TLWRELERLWDKPIRIFEIGTCYRKESQGAQHLNEFTML---------------------
----------------NLTELGTPLEE----------RH-QRLEDM-----ARWV-----
-------LEAAGIR------------------EFELVTESSVV-----------------
-------YGDTVDVMKGD--LELAS------------------------GAMGPHFLDEK
W------EIFDPWV---GLGFGLERLLMIREGTQHVQSMARSLS-YLDGVRLNIN
>gi|8989770
WTKVQYQRLKELNASGE----QLEMGFSDA-LSRDRAFQGIEHQLMSQGKRHLEQLRTVK
-----------HRPAL---LELEEGLAKALHQQGFVQVVTPTI--ITKSALAKMTIGEDH
PLFSQV--FWL---------------------------------DGKKCLRPMLAPNL-Y
TLWRELERLWDKPIRIFEIGTCYRKESQGAQHLNEFTML---------------------
----------------NLTELGTPLEE----------RH-QRLEDM-----ARWV-----
-------LEAAGIR------------------EFELVTESSVV-----------------
-------YGDTVDVMKGD--LELAS------------------------GAMGPHFLDEK
W------EIVDPWV---GLGFGLERLLMIREGTQHVQSMARSLS-YLDGVRLNIN
>gi|2961315
WTQVQKQRLKELHASKE----QLNLVFESH-ADRDRAFQQQERLLVNQAKKKLSEFREVQ
-----------RRPSL---CELESKLVEALTEKGFVQVITPTI--ISKASLAKMSITDDH
PLFSQV--FWL---------------------------------DKKRCLRPMLAPNL-Y
TLWKDLVRLWSKPIRIFEIGTCYRKESQGAYHLNEFTML---------------------
----------------NVTELGLPENK----------RH-QWLEDI-----ASLV-----
-------MDTAGIT------------------DYRLVTKSSNV-----------------
-------YGDTLDVIKG---FELGS------------------------GAMGPHVLDEN
W------GIIDPWA---GFGFGLERLLMAREGTQNVQSIGRSLS-YLNGVRLNI-
>gi|4025720
WTPIQKQRLQELNASEV----LQEMCFESH-QERDRAYQEQEHLLVIRGKQKLQELLETN
-----------RRPSL---SVLEQQLVEALTQEGFVQVVTPTI--ISKTALAKMSVSDDH
PLFSQV--FWL---------------------------------DSKRCLRPMLAPNL-Y
TLWRDLLRLWEKPIRIFEIGTCYRKESKGSLHLNEFTML---------------------
----------------NLTELGLPLDQ----------RH-QRLKEL-----ADLV-----
-------MNTVGID------------------DYQLESESSVV-----------------
-------YGDTLDVVKG---IELGS------------------------SAMGPHVLDDQ
W------GIFDPWV---GIGFGLERLLMIKEGSQNVQSMGRSLT-YLNGVRLNI-
>gi|3749942
WTSIQKQRLQELNASEI----QLEQSFESH-KDRDRAFQEQEHLLVVKGKQKLQELKETT
-----------RRPSL---SVLEQKLVEALTKEGFVQVVTPTI--ISKAALAKMSVSDEH
PLFSQV--FWL---------------------------------DSKRCLRPMLAPNL-Y
TLWKDLERLWEKPIRIFEIGTCYRKESKGSVHLNEFTML---------------------
----------------NLAELGVPEDQ----------RH-KRLEEL-----ASLV-----
-------MDTAGIS------------------DYQLVMESSVV-----------------
-------YGDELDVVKG---IELGS------------------------SAMGPHPLDDN
W------GIFDPWV---GIGFGLERLLMIREGSQNVQSMGRSLT-YLNGVRLNI-
>gi|2585133
WTVSQQKRLSELNASEE----EKNMSFSST-SDREAAYKRVEMRLINESKQRLNKLRHET
-----------KRPAI---CALENRLAAALRGAGFVQVATPVI--LSKKLLGKMTITDEH
ALFSQV--FWI---------------------------------EENKCLRPMLAPNL-Y
YILKDLLRLWEKPVRIFEIGSCFRKESQGSNHLNEFTML---------------------
----------------NLVEWGLPEEQ----------RQ-KRISEL-----AKLV-----
-------MDETGID------------------EYHLEHAESVV-----------------
-------YGETVDVMHRD--IELGS------------------------GALGPHFLDGR
W------GVVGPWV---GIGFGLERLLMVEQGGQNVRSMGKSLT-YLDGVRLNI-
>gi|5447395
WTDIQRKRLTELNATGA----QRQMSFATV-KDRNASFKKLESILISVAKLRLEQLRTEK
-----------KRPTL---SLMEAKLITALNDNGFVQVTTPII--LAKSLLAKMTIDEGH
ELFSQV--FWL---------------------------------DDKKCLRPMLAPNL-Y
YISKDLMRLWEKPVRIFEIGSCFRKESQGNNHLNEFTML---------------------
----------------NLVEWGLPEET----------RH-HRLAEL-----ANIV-----
-------MQAAGIA------------------NYQLEQTSSVV-----------------
-------YGDTLDVMHND--IELAS------------------------GAMGPHFLDGK
W------GIASTWV---GLGFGLERLAMVKEGGQNVRSMGKSLS-YLDGVRLNI-
>gi|4887774
WSISQKQKLIELNGKSE----LLDLRFQDK-QKRDQTFQKIEKELVKKNKDHLLELKEVI
-----------HRPLL---SSLEIQLSNLLCKTGFVQVNTPII--LPKAMLHKMTITPEH
PLYKQV--FWV---------------------------------DNNKCLRPMLAPNL-Y
HYLKILDRLWSKPVRIFEIGPCFRKESQGAQHLNEFTML---------------------
----------------NLVELGVDKGK----------QT-ERLKEL-----GSLV-----
-------MEEIGVK------------------NYEFVETESEI-----------------
-------YGITVDVVFDD--LELGS------------------------GAFGPLKMDEQ
W------GIFEPWV---GIGFGLERLAMTLQGHRNIRRVGRGLT-YLDGSLLNI-
>gi|4106687
WTETQKQRLSELDAGED----NIKGRFFDSLQERDRAFQVLERELAARNREALQVLRNTT
-----------RRPLL---SLVESRLVERLTKEGFVQVVTPIL--LSRGMLGKMTITPDH
PLFRQV--FWV---------------------------------DGDKCLRPMLAPNL-Y
HLLRDLLRLWGKPVRIFEVGPCFRKESEGMRHLNEFTML---------------------
----------------NLVELDDLEGR----------QE-ERLRQL-----AAIA-----
-------MEAAGIR------------------DYRLERNNCHV-----------------
-------YGDTVDIVAGD--LELGS------------------------GSWGPHKLDEQ
W------GITDPWV---GIGIGLERLVVALRGHGNIRRAGRSLS-YLDGARLNI-
>gi|4784831
YTDAQIQRLREYGNGTY-----EQKVFEDL-ASRDAAFSKEMSVASTDNEKKIKGMIANP
-----------SRHGL---TQLMNDIADALVAEGFIEVRTPIF--ISKDALARMTITEDK
PLFKQV--FWI---------------------------------DEKRALRPMLAPNL-Y
SVMRDLRDHTDGPVKIFEMGSCFRKESHSGMHLEEFTML---------------------
----------------NLVDMG-PRGD----------AT-EVLKNY-----ISVV-----
-------MKAAGLP------------------DYDLVQEESDV-----------------
-------YKETIDVEING--QEVCS------------------------AAVGPHYLDAA
H------DVHEPWS---GAGFGLERLLTIREKYSTVKKGGASIS-YLNGAKIN--
>gi|4749346
YTDAQIQKLREYGNGDY-----SGAEFDDA-SARDKAFSRDMSAATKDNEAKIQAMFSKP
-----------DRPAL---TRLMADIAAALTAEGFIEVRTPIM--ITKDALTRMTITPGR
PLYKQV--FWI---------------------------------DDNRALRPMLAPSL-Y
SVMRSLRDHTDGPVKIFEMGPCFRRESHSGMHLEEFTML---------------------
----------------NLVDMG-PNED----------AI-ETLKKY-----IDVV-----
-------MKVVGLE------------------NYDLVQEESDV-----------------
-------YKETIDVEING--QEVCS------------------------AAVGPHYLDAA
H------DVHEPWS---GAGFGLERLLALREKYSTVRKAGASVS-YLNGAKIN--
>gi|5180083
-----------MGGTVD-----PSLAFSSE-AERESAFQRISADLQGANLAKIRRCAEAP
-----------ERHPI---GSLENTLACALAAKGFIEVKTPMM--IPADGLVKMGIDESH
PLWNQV--FWV---------------------------------GPKKALRPMLAPNL-Y
FLMRHLRRSVPAPLLLFEIGPCFRKESRGSNHLEEFTML---------------------
----------------NLVELA-PQAD----------AT-ERLKEH-----IATV-----
-------MNAVGLP-------------------YELVVEGSEV-----------------
-------YGTTIDVEVDG--VELAS------------------------GAVGPLPMDKP
H------GITEPWA---GVGFGLERIALMRTKEQNIKKVGRSLV-YVNGARIDI-
>gi|5180061
MTPSQKQRLRELGRVPD-----EGAAFSTA-EDRDAAFIKEVAYYQSYNRNVVRDALDAP
-----------KRHPL---SHMEEVLAQALVDEGFLDVKTPTI--ISGDSIRKMGISCAH
PLNKQI--FWV---------------------------------DGTRCLRPMLAPNL-Y
FLMRHLKRNAQLPLRLFEIGPCYRIETHGSDHLEEFTML---------------------
----------------NLVELA-PQGD----------PL-AQLHHH-----IATV-----
-------MGAVGLD-------------------YQLCECDSEV-----------------
-------YSRTIDVEVDG--SEVAS------------------------AALGPHALDRA
H------GIEDPWV---GVGFGLERLLMSKSAESNIRKVGRSLI-YLQGARIDV-
>gi|5110597
WTASQKQRLKELGIPAE-----ADRIFNDT-KEREEVFKDITSEHLSKVRKDIKHMLDYP
-----------ERHQL---SQIESILAQALVDNGFIEVKTPSI--ISRSALEKMGIDRSH
PLHEQV--FWL---------------------------------DEKRCLRPMLAPNL-Y
FMMRHMYRYSKGPLRLFEIGSCFRKESKGSNHLEEFTML---------------------
----------------NLVEMA-PDND----------PA-DQLLVH-----IKTI-----
-------MDALGLE-------------------YSLVECESDV-----------------
-------YVKTLDVEIDG--VEVAS------------------------GAVGPHKLDPA
H------GITQSWA---GVGFGLERLSMMKYGMDNIKKSGRSLI-YLRGVRLDI-
