# Supplementary material for: Ancient horizontal gene transfer and the last common ancestors
Source: BMC Evol Biol. 2015 Apr 22;15:70. doi: 10.1186/s12862-015-0350-0 (PMC4427996; doi:10.1186/s12862-015-0350-0)
Supplement: Additional file 10: — GUIDANCE selected sites of GlyRS homodimer alignment. Sites from Additional file 7 identified by GUIDANCE as being well-aligned, with single-taxon insertions removed. [file 12862_2015_350_MOESM10_ESM.zip › 12862_2015_350_MOESM10_ESM.fasta]

>Sulfolobus_islandicus_Y_N_15_51
-----RNFYVNSA-EIYKGISGFIDWLPPGAMLRQKIIDS
WINFFIFLMDGSTILPLIVFEASGHLANFTDPVIKCPKCS
NTYRVDHLPR-LKEQEIKQKSLMLELTVGLAALRPETAQN
IYINFMNFKAIG--LKLPFAIAQIGRSYRNEISPRGS--R
LREFVQMEIEEFVLP-EEMELNEAVKKGLPRLAFWIGREW
QWLELGLPGNKIRFRVVPPEERAFYSKGTIDVEVNIWVEI
IGNAYRTDYDLTVHSKSGAN--------------------
-------GMIPHVVEPSFGLDRIAMAVLLLNYRNPLFRIP
YKISPLEVGIASIHYINVAEKVDLTLRSKIEAQYAKADTL
GIPLVVTVDSKTLTVTIRNRDTKAQIRVNIREIGQAIKNL
>Sulfolobus_islandicus_M_16_27
-----RNFYVNSA-EIYKGVSGFIDWLPPGAMLRQKIIDS
WINFFIFLMDGSTILPLSVFEASGHLANFTDPVIKCPKCS
NTYRVDHLPR-LKDQEIKQKSLMLELTVGLAALRPETAQN
IYINFMNFKAIG--LKLPFAIAQIGRSYRNEISPRGS--R
LREFVQMEIEEFVLP-GKMELNEAVKKGLPRLAFWIGREW
QWLELGLPGNKIRFRIVPSEERAFYSKGTVDVEVNMWVEI
IGNAYRTDYDLTVHSKSGAN--------------------
-------GTIPHVIEPSFGLDRIAIAVLLLNYRNPLFRIP
YKIAPLEIGIASIHYINIAEKVDLILRSKIDAQYAKADTL
GIPLVITIDSKTLTVTIRNRDTKAQIRVNIGEIAQAVKNL
>Trichomonas_vaginalis
DLEVSGFFWVPSF-EIYGSVAGIYDLGPTGCAIERNFLQK
WRDHFVLEVRCSALTPRPVLDASGHTEKFNDLMLTDMTTK
ALYRADQYPE-FS--EPAPFNLMFNTRVGPAFLRPETAQG
IFVNFTRLLNANR-GSLPFAAAQVGAGYRNEISPRNGLVR
CREFQMAEIEHFADP-NEITLEDAIAQHVSTLGYYIGRVY
LFL-IGIQPDTIRFRMHRKNEMAHYARECWDAEIYTWLEC
VGIADRQSWDLSRHAKTTKK--------------------
------GLYLSAPLDTPIHQTKVEKSAIGKIFKE-IMDAL
ATIPADQVEALRVKLFGAEKPAKKNIAK---KKFEELTNI
TVCGDKTVTYEMYVVTTR--------KFFPNALSSSVSAE
>Entamoeba_histolytica
EILKQRNMVIQSY-EIYGGIAGLYDMGPLGCALKQNILQF
WRKHFTFEVEGPILTPKCVLAASGHTAKFSDYMVKDLKNG
CCYRADHLPD-LS--EPLAFNLMFATDIGPAFLRPETAQG
IFTMFKRNLEFNG-GKVPFGVTQIGNVFRNEIAPRNGLLR
VREFTLAEIEYFVLP-NYITLGKAVNDGINLLAYFMGRTF
KFL-LGIPAEHIRFRQHLKTEMAHYAKDCWDAEIRLWVEC
VGHADRGDFDLSNHARSKVDVMGKKYKKDSQKLFAYASAN
ITIKIGTNIIPNVIEPSFGVGRVLTAVLEHSFKS-VLSIP
ASIAPVKVGLFPLLFNNKIAEIEKICKNAIGKKYAQADEA
GIPFDVTVDYTSLTVTLRDRDTTKQIRIPIDKLVETVHAL
>Babesia_bovis
NLLKRRFFYANSF-DIYGGAAGLYDYGPPGCALKVELENL
WRQHFVLEVSCPCITPYAVLKASGHIDRFTDLMVTDVVNG
ECYRADKYP--LS--KPYPFNLMFETTIGPVYLRPETAQG
IFVNFAKLLESNG-GKMPLAAAQIGLGFRNEISPRNGLLR
VREFLMAEVEYFVHP-HRISVEDAVNRGIAALGYFLARTS
LFL-CGIFNEGLRFRQHMSDEMAHYACDCWDAEILTWIEV
VGHADRMAYDLQAHSKTNIQLIGKTFKDKHVMLLEILNEM
LSFKSVKTFTPAVIEPSFGIGRLIFCILEHSYRT-YIAIK
PMLAPIKCCLLPLSFQPMISKIQNNLDGSIGKRYARMDEI
GIPYAITVDFQSLTVTVRERDSMQQVRIDVEMVCCLISDL
>Theileria_parva
NLLRRRFFYANSF-EIYGGSAGLFDFGPPGCALKSELERL
WREHFILEVSCSCITPHPVLKSSGHVDRFTDLMVKNLSNG
DCYRADKYPE-FS--KPFPFNLMFSTSIGPGYLRPETAQG
IFVNFTRLLEFNG-GKIPFAAAQIGLGFRNEISPRNGLLR
VREFPMAEIEYFVNP-HLVSMSEAVSSGMGALAYFLARTF
LFL-VGINEAGLRFRQHTANEMAHYASDCWDAEILTWVEV
VGHADRMAYDLMCHSKTNSQEIGKAFKADQKIILNHLNSM
VSFEFTSTFVPCVIEPSFGLGRLIFSILEHAYRK-YVSLH
KSIAPTKCSILPLSFEPLISRVQSQLRSSIGKRYARTDEI
GVPFCVTLDFQSVTVTLRERDSMQQVRVKLDQVGQLLSNL
>Giardia_lamblia
---VRRFFVVPAF-EIYGGVAGLYDLGPSTTELRNNFLSM
WRQHFVLEIMCTNIVPDKVLQASGHVARFADVMVKDTKNG
ECFRADKLP--LS--DPFPFNLMFQTNIGPVYLRPETAQG
IFMNFKRGLEQAK--QLPFAMAQVGTVFRNEISPRNSLLR
VREFEQCEIEHFIDP-WKMSIQNALDNKVATMAYFIGRTY
LFL-LGLDPARLRFRQHLPKQLAHYARDCWDCDCLLWTEI
VGIADRSAYDLQVHSKSGVDECAKVFKQDVNLIRSTIENY
VQFNCDTSIVPHVIEPSFGVGRILYSILEHSFRT-VFRFK
PYLVGCKAIVLPLQLLSTSSHVLERLRRPIGRRYARADEI
GIPFAVTIDFQTLSVTIRERDSMDQIRVGSKQLSQVIANL
>Dictyostelium_discoideum
DLMKRRFFITQSF-SIYGGQAGLYDYGPPGCAVKANLINL
WRQHFVSEVDCVSVTPEQVLKASGHVAKFADFMVKDEVTK
AFFRADHIPE-LT--EPYPFNLMFQTQIGPGYLRPETAQG
IFTNFGKLYEYNG-KKLPFAAAQIGNAFRNEIAPRAGLLR
VREFTMAEIEHFVNP-DVCTFGEAVEKKLDTLAYFMARTQ
QFL-VGIKPAGLRFRQHQKNEMAHYAQDCWDAEILSWVEC
VGHADRSCYDLKVHATSKSNAISKKHRAAVSPIKKYLTDM
VTISKAQTFFPHVIEPSFGLGRIIYSILEQNYRG-VLSLP
AIIAPVKASILPLTIAPFVQTISKALKEAIGRKYARTDEI
GVPFGVTIDFQTVTVTLRERDTTKQVRIPISELASTLRKL
>Leishmania_braziliensis
DTCRRRFFYGLAF-DPYGGTAGLYDLGPTMCAMKSNMLHF
WRQHFVCEVDTTCLTPEEVFKASGHVTRFNDVMVRDTVTG
ECIRADKFPK-FS--DPFPFNLMFATHIGPGYMRPELAQG
IILNFKRLMDSGNAQRMPFAGACIGTAFRNEIAPRSALIR
VREFTLAEIEHFVNP-DRMKIGEAVDAKVDTLGYFIGRVA
LFL-VGVRF--YRFRQHQSTEMAHYAQDCWDAELLTWIEC
VGIADRSAYDLTQHSNSKKDLIGKTFGKRAGEVMEYLNQM
VSFEEKDSYTPSVIEPSFGIGRILYCLLEQSYRA-VFSFS
PLLAPQKVALLPLMLLAIISEIRQELVMTIGKKYARVDEL
GIPFAITCDFE--SVTLRERDTASQVRVPRSEVTSVVMEL
>Trypanosoma_brucei
DTCRRRFFFGLAF-DPYGGSAGLYDMGPPLCAMKANLLAH
WRQHFVCEVDTTCLTPQEVFVTSGHVTRFNDVMVRDTVTG
ECIRADKFPK-LS--DPFPFNLMFSTSIGPGYMRPELAQG
IILNFKRLLDTGNAQRMPFACASIGTAFRNEIAPRANLIR
VREFTLAEIEHFVNP-DQTTVGDAVAQKIDTLAYFIARTA
QFL-VGARY--VRFRQHLRNEMAHYAQDCWDAELLTWVEC
VGVADRSAYDLTQHSGTKKDAIGKAFGKNAGDVMEYLNNM
VQFEYKDSFIPSVIEPSFGVGRILYALLEQSYRA-VFGLR
PLIAPQKVAVFPLLLIRTVEEIKERMLLSIGKKYARVDEL
GVPFCVTCDME--CVTLRERDSAQQVRIPKEKVADIVAEM
>Encephalitozoon_cuniculi
QILKKRFFITQSA-YIYGGVSGLYDLGPPGLSIKTNILSL
WRKHFVLEIETTTMLPHDVLKASGHVDKFCDILVFDEVSG
DCFRADHL-T-LS--KSQQFNLMFGTQIGYMFLRPETAQG
QFLNFKKLCEYNN-DKLPFASASIGKAYRNEISPRSGLLR
VREFDQAEIEHFVLT-G-ITLKEAIERGICTMGYYIGRTA
LFL-LGIDRELLRFRQHKKDEMAHYAKGCWDAEIYTWIEC
VGIADRACYDLSCHEDSKVDEWGAKLRDRFSVLMETVNIN
IECSRVKNVIPDVIEPSFGIGRILYALIEHSFRP-VFRFK
PAIAPVQCAIGYLIFNEHILNIKRFLTDSIGRKYSSCDEL
GIPFFITFDPDFLMVTIRERDSMQQIRVDVEKCPSIVLEY
>Phaeodactylum_tricornutum
ELVLRKMFVVPSF-EIHGGVKGLFDLGPPACSLKAAMIDL
WRKHFVLEMECTCLTPEAVLKTSGHVDRFTDLMVKDPQTA
ECFRADKLPS-YT--PSFPFNLMFKTSIGPGYLRPETAQG
LFVNYRRLLDLNA-GKMPFAAAQIGLGFRNEIAPRSGLLR
VREFCMGEIEHFVNP-DTIACGEAVESGLNTLAYFMARTQ
LYM-IGMDPQRLRFRQHLATEMAHYAADCWDLEIKSWQEC
VGHADRACYDLEVHSRTKTSLLGQAFKGDQRVVSGMLEEM
MTWTKQKKFTPSVIEPSFGMGRILYSLLEHSFRV-VMRFT
PQVAPEKCAVLPISCNEIVDDIARDLMDAIGRRYSRSDEL
GIPFAVTVDFDTLTVTLRERDSTVQVRLPKNDINYLLFQI
>Thalassiosira_pseudonana
ELILRKMFIVPSF-EIHGGVKGLFDLGPPACALKAAMVDV
WRKHFVLEMECTCLTPEVVLKTSGHVDRFTDLMVKDPVSG
ECFRADKLP--YG--PSFPFNLMFKTSIGPGYLRPETAQG
LFVNFRRLLDANS-QKMPFAAAQIGLGFRNEIAPRSGLLR
VREFCMGEIEHFVNP-NTIRVGDAVATGLNTLAYFMARTQ
LFM-IGMDPSRLRFRQHLTTEMAHYACDCWDLEIQSWVEC
VGHADRACYDLDVHGKTKTPALGKTFKGDQRVVAAALEEM
VTWKKETKYTPSVIEPSFGMGRILYSLLEHCFRC-VMRFK
PAVAPHKCAVLPISVNAVVDEIAADLMDSLGRRYSRADEV
GVPFAVTVDFDTLTVTLRERDSTVQIRLPKSEVTKTVFDF
>Tetrahymena_thermophila
DLIKRRYFFNQGF-EIYGGVAGLYDYGPPGCAIKNNLLKL
WREHFILEISSTCITPYPVFKASGHVDRFTDLMVKDVKNG
AGHRADKLPD-LG--FPEPFNLMFGTPIGPGFLRPETAQG
MFVNFNRLNEFNG-GRIPFAAAQIGLGFRNEIAPRNGLYR
VREFDMAEIEHFFDP-DQMTLEEAVKSGTSTHAYFIGRTF
LFL-AGVNQNNIRFRQHMSNEMAHYACDCWDAEIEFFKEC
VGLANRSAFDLESHTKSGVKEIFKALKGDGNELTKLIEAL
ISFKVSEKFVPYVIEPSFGVGRIFSAILEHSFRT-FFHLP
PKISPIKCSILPVIYNDAIHKLKVGLTKAIGRRYARTDEL
GIPFGITIDNDTLSVTLREILTTKQIRIPINDVFRVVSDL
>Arabidopsis_thaliana
NTLERRLFYIPSF-KIYSGVAGLFDYGPPGCAIKSNVLSF
WRQHFILEVDCPCVTPEVVLKASGHVDKFTDLMVKDEKTG
TCYRADHLPD-LS--DPYPFNLMFQTSIGPGYMRPETAQG
IFVNFKDLYYYNG-KKLPFAAAQIGQAFRNEISPRQGLLR
VREFTLAEIEHFVDP-KKLCLGEAVAKGTNTLGYFIGRVY
LFL-LGIDKERLRFRQHLANEMAHYAADCWDAEIESWIEC
VGIADRSAYDLRAHSDSGTPELGLAFKGNQKNVVESLENM
VSISKEKVFTPSVIEPSFGIGRIIYCLYEHCFLN-LFRFP
PLVAPIKCTVFPLVFEEVAKVISKELASSIGKRYARTDEL
GVPFAITVDSDT-SVTIRERDSKDQVRVTLKEAASVVSSV
>Oryza_sativa
NTLERKLFYIPSF-KIYRGVAGLYDYGPPGCAVKANVLAF
WRQHFVLEVDCPCVTPEVVLKASGHVEKFTDLMVKDEKTG
TCYRADHLPD-LS--DPYPFNLMFQTSIGPGYMRPETAQG
IFVNFKDLYYYNG-QKLPFAAAQIGQAFRNEISPRQGLLR
VREFTLAEIEHFVDP-DLVKLGEAVSKGTNTLGYFIGRVY
LFL-LGIDKNRLRFRQHLPNEMAHYAADCWDAEIECWIEC
VGIADRSAYDLRAHSDSGVPDLGLAFKGNQKMVVEALEKM
VSISMEKVFTPSVIEPSFGIGRIIYCLFEHSFLN-VFRFP
PIVAPIKCTVFPLVFDDAAKVIDKALTTSIGRRYARTDEI
GVPFAVTVDSAT-SVTIRERDSKEQIRVGIDEVASVVKQL
>Bos_taurus
DTLKRRFFYDQAF-AIYGGVSGLYDFGPVGCALKNNIIQT
WRQHFILEIDCTMLTPEPVLKTSGHVDKFADFMVKDLKNG
ECFRADHLPT-LS--PPVPFNLMFKTFIGPGYLRPETAQG
IFLNFKRLLEFNQ-GKLPFAAAQIGNSFRNEISPRSGLIR
VREFTMAEIEHFVDP-DKMRLGDAVEQGVNVLGYFIGRIY
LYL-VGVSPEKLRFRQHMENEMAHYACDCWDAESKTWIEI
VGCADRSCYDLSCHARTKVPAIGKAYKKDAKLVMEYLADM
VNVKRFQEVIPSVIEPSFGLGRIMYTVFEHTFRT-FFSFP
AVVAPFKCSVLPLSFMPFVKELSEALTRSIGRRYARTDEI
GVAFGITIDFDTVTATLRDRDSMRQIRAEVSELPSVVRDL
>Mus_musculus
DTLKRRFFYDQAF-AIYGGVSGLYDFGPVGCALKNNIIQA
WRQHFILEIDCTMLTPEPVLKTSGHVDKFADFMVKDVKNG
ECFRADHLPT-LS--PPVPFNLMFQTFIGPGYLRPETAQG
IFLNFKRLLEFNQ-GKLPFAAAQIGNSFRNEISPRSGLIR
VREFTMAEIEHFVDP-DKMRLGDAVEQGVNVLGYFIGRIY
LYL-VGISPDKLRFRQHMENEMAHYACDCWDAESKTWIEI
VGCADRSCYDLSCHARTKVPAVGKAYKKDAKLVLEYLSDM
VSVKRFQEVVPSVIEPSFGLGRIMYTILEHTFRT-FFSFP
AVVAPFKCSVLPLSFMPFVKELSEALTRSIGRRYARTDEI
GVAFGITIDFDTVTATLRDRDSMRQIRAEVSELPNVVRDL
>Apis_mellifera
DLLKRRFFYDQSF-AIYGGISGQFDLGPMGCALKTNLLNT
WRNFFILEVDCSILTPEPVLEASGHVERFADLMVKDVKTG
ECFRLDHLPI-LT--EPIEFNLMFGTQIGPGFLRPETAQG
IFVNFKRLLAFNQ-DKLPFAAAQIGNAFRNEISPRSGLLR
VREFTMAEIEYFCDP-DHMTLGDAVLSKLATLGYFMGRIY
LFL-VGIDPKKLRFRQHMGNEMAHYACDCWDAECLTWIEC
VGCADRSAYDLTQHTKTGVKIIGKMFKKDSKLVQDALANM
IEIKRYQEIIPSVIEPSFGIGRIMYAIFEHNFRT-YFSLP
PVVAPLKCSVLPLSFVPFVKQLSQNLTKSIGRRYARTDEI
AIPFGITIDFDTLTATLRERDSMGQVRINLDQIPEVVKNL
>Drosophila_melanogaster
DLLKRRFFYDQSF-AIYGGITGQYDFGPMGCALKSNILAL
WRQYFALEVDCSILTPEPVLKASGHVERFADLMVKDVKTG
ECFRLDHLPL-LT--EPIEFNLMFATQIGPGFLRPETAQG
IFVNFKRLLEFNQ-GKLPFAVAQIGNSFRNEISPRSGLIR
VREFTMAEIEHFCDP-SQVQIGEAVASKLATLGYYMARIQ
QFL-IGIKPECLRFRQHMSNEMAHYACDCWDAEILTWVEC
VGCADRSAYDLGQHTATGVRALGKTFKKEAKNITDALADT
ISVKHSTEFIPSVVEPSFGIGRIMYSLLEHSFRC-YFTLP
PLVAPIKCSILPLSFQPYTQKLSSALTKSIGRRYARTDEI
AIPYGITVDFDTLTVTLRDRNTMKQVRVGLEEVVGVVKDL
>Brugia_malayi
DLLKQRFFYDQSF-AIYGGVTGLYDFGPMGCAMKANMINL
WRNHFVLELDCSVLTPENVLKASGHVDRFSDWMVKDLKTG
ECFRADHLPV-LS--EPIAFNLMFPTMIGPAYLRPETAQG
IFVNFKRLLEFNQ-GKLPFAAAQIGSGFRNEISPRQGLIR
LREFTMCEIEHFVDP-DILPIGNAVAKKLATLGYYMVRVH
KYL-VGVDPKRLRFRQHLANEMAHYACDCWDAEILTWIEC
VGVADRACYDLSQHSXTGEKVIGKIYKTEAKQIFTRLEDY
ITIKRYEEFFPSVIEPSFGIGRIMYSVLEHSFRV-YFALP
PIVAPIKCSVLPISFEPIMDAVRSELVKSLGRRYARTDAI
GIPFGITIDFESETVTLRYSITMEQIRLKVNDVGKIVADL
>Caenorhabditis_elegans
DLLKRRFFYDQSF-AIYGGVTGLYDFGPMGCSLKANMLQE
WRKHFILEVDCTSLTPEPVLKASGHVDRFADWMVKDMKNG
ECFRADHLPI-LT--EPIAFNLMFPTQIGPAFLRPETAQG
IFVNFKRLLEFNQ-GKLPFAAAQIGLGFRNEISPRQGLIR
VREFTMCEIEHFVDP-DEVAIGEAVAKKTATLGYYMARCH
QFL-VGIDGRRLRFRQHLSNEMAHYAQDCWDAEILTWIEC
VGNADRACYDLQQHYKTNVKLLGKSFKKDAKKIQTSLQEH
LNIKKYTEITPSVIEPSYGIGRIMYALLEHSFRT-FLAFK
PLVAPIKCSVLPISLIPVMDAVKEELSRTIGRRYARTDEI
GIPFGITVDFDSLTVTIRHAETMSQIRLEVSELGRLISDL
>Ustilago_maydis
VLMTKRFFYIQSF-EIYGGVGGLYDYGPTGAALQANIINQ
WRNHFILELDTTIMTLSDVLKTSGHVDKFADWMCKDTKTG
EIFRADHLPE-VS--EPVEFNLMFESYIGPGYLRPETAQG
HFVNFQRLLEFNN-GRVPFASAQIGKSFRNEISPRAGLLR
VREFTMAEIEHFVDP-HIKTIGEAVSAGIDTLGYFIGRIY
LFL-IGIDATRLRFRQHMSNEMAHYASDCWDAEIHTWIEC
VGCADRSAYDLTVHSKTKKDNLGPKFKKDAKFVEEAILDV
VTVEMKTEFTPNVIEPSFGIGRIFYSLLEHSFQDGVLSLP
PLVAPIKASIVPISLSPLVKQVSRKLRSSIGRRYARNDEL
GTPFACTLDFASLTMTLRERDTTAQRIGPIDQVIDVIRQL
>Saccharomyces_cerevisiae
STLRRRFFYTPSF-EIYGGVSGLFDLGPPGCQLQNNLIRL
WREHFILQVDGPMLTPYDVLKTSGHVDKFTDWMCRNPKTG
EYYRADHLPV-LD--ALTSFNLMFETKIGAAFLRPETAQG
QFLNFNKLLEINQ-GKIPFASASIGKSFRNEISPRSGLLR
VREFLMAEIEHFVDP-NKMTIGEAVNSGMETLGYFMARVH
QFL-IGINKDKFRFRQHLKNEMAHYATDCWDGEILTWIEC
VGCADRAAFDLTVHSKTGRSFFGSKFKQKAKLIESVLSSL
VTIKMKTEYIPNVIEPSLGLGRIIYCIFDHCFRG-FFSFP
LQIAPIKVFVTTISFPAILKRISQALRKSIGKKYARNDEL
GTPFGITIDFETITVTLRERNSMRQVRGTITDVISTIDKM
>Ashbya_gossypii
SVLKRRFFFAPAF-ELYGGVSGLYDYGPPGCAFQANIVDV
WRKHFILEVDCTMLTPYEVLKTSGHVDKFSDWMCQDPKSG
EIFRADHLPV-LE--PPKAFNLMFETAIGPGYLRPETAQG
QFLNFNKLLEFNN-GKTPFASASIGKSFRNEISPRSGLLR
VREFLMAEIEHFVDP-NESTVADAVASGMDTLGYFIARIY
QFL-IGVDEEKLRFRQHMSNEMAHYATDCWDAELKTWIEC
VGCADRSAYDLTVHANTKTALFGPKFRKDAPKVENYLLKF
ISIEHKTEYVPNVIEPSFGIGRIIYAIFEHSFRS-VLSFP
PLVAPTKVLLVPLSLAEVVTEVSRVLRKSIGKRYARNDEL
GTPFGITIDFESISVTLRERDSTRQVRGSVTDIIRAIRDI
>Candida_albicans
QTLKRRFFFAPSF-EIYGGVAGLFDFGPPGCAFQNNVIDA
WRKHFILEVEATMLTPHDVLKTSGHVDRFSDWMCKDLKTG
EIFRADHLPS-LE--PPVEFNLMFDTAIGPGYLRPETAQG
QFLNFNKLLEFNN-DKMPFASASIGKSFRNEIAPRAGLLR
VREFLMAEIEHYVDP-DEESIGKAVSSGMDTLGYFIARIY
LFL-IGVDTNRLRFRQHMSNEMAHYASDCWDAELETWIEC
VGCADRSAYDLSVHSATGEKKFGPKFRKDAGTVEKWLTDL
IKIDKVKEFVPNVIEPSFGIGRILYSIFEHQFRG-VLSLP
PIVAPTKVLLVPLSLQPIVKKVSQALRKSIGKRYARNDEL
GTPFGITIDFDSVSVTLRERDSTKQVRGSIQEIVEAIKDI
>Aspergillus_fumigatus
SMLRRRLFYTPSF-DIYGGVSGLYDYGPPGTALLNNIVDL
WRKHFVLEVDCTMLTPHEVLKTSGHVDKFADWMCKDPKTG
EIFRADHLPT-LL--PPVAFNLMFQTSIGPGYLRPETAQG
QFLNFQKLLEFNQ-QSMPFASASIGKSFRNEISPRAGLLR
VREFLMAEIEHYVDPEDKMTIGKAVETGMDTLGYFIARIQ
LFL-LGVDPNKLRFRQHMANEMAHYAADCWDAELLTWIEC
VGCADRSAYDLTVHKNTGAPKFGPRFKKDGKAVAAAVEDI
VKIEKRTEYTPNVIEPSFGIGRILYSMIEHVYRG-VLSFP
PAIAPTKVLIVPLSFRPLLQQLMTKLRRSIGKRYARNDEL
GTPFGITVDFQSVTFTLRDRDTTKQVRASEDEILQAIKSL
>Podospora_anserina
AMLRRRLFYTPSF-EIYGGVSGLYDYGPPGCALQANVIDL
WRKHFILEVDCTVLTPHDVLKTSGHVDKFADWMCKDPKNG
EILRADHFPA-PT--PPVSFNLMFQTSIGPGYLRPETAQG
QFLNFAKLLEFNT-GQMPFASASIGKSYRNEISPRAGLLR
VREFLMAEIEHFVDPEDKQTIGQAVKEGLDTLGYFLARIL
LFL-IGIDEKKIRFRQHMDNEMAHYACDCWDAELHTWVEC
VGCADRSAYDLSVHAKTGAPNFGPFYKKDGKTIENALLDL
LAIKWVKEYTPNVIEPSFGIGRILYSLMEHNYRG-VLSFP
PAVAPTKVLIVPLSFTPEVRKLSQKLRSSIGKRYSRNDEL
GTPFGVTVDFQTLTVTLRERDSTRQVRAEEDKIIAAIKAL
>Nitrosopumilus_maritimus
KLALERGFYFPSC-EVYADQAGFWEYGPTGVGLKNKFLEL
WRRELILEIDGSQIMSKSVFEASGHLGNFADPIIKCTKCN
STFRADRTPK-FD--KTKNFNMMFRVGIGPAYLRPETCQS
IFVDFPRLYKTMR-GKLPLGIAQVGKSFRNEIAPRQSLLR
LREFYQAEIEVFCNPSDEMTCKEAIESGTPFVAYYLGILT
EFY-TGIDISKSRFRKLGEKEKAFYAEVAFDFEVETWLEL
VACNYRSDYDLSSHANSKEK--------------------
-------KVLPHVFEISMGIDRSLYTILEHSLRI-VLSLK
PYLAPTHVGILSLVLKEKTDEIYLSIKRAIGRRYRRLDEI
GAPFAVTVDHQTLTVTIRKRDSMEQSRVKISDMDSILLES
>Cenarchaeum_symbiosum
--------------------------------MKNKFLGL
WRRELVMEIDGSQIMSESVFEASGHLAGFTDPIVKCTGCG
ATFRADRLSG-LG--GTERFNMIFKVGIGPAYLRPETCQS
IFVDFPRIFKTMR-GRLPLGIAQVGKSFRNEISPRQSLLR
LREFYQAEIEVFCNP-EETGCAEAVESGIPFVAYHLGLLA
EFY-TGIDMGKSRFRRLGEKEKAFYAEAAFDFEVETWLEL
VACNYRSDYDLSAHAKSGEK--------------------
-------KVLPHVFEMSMGIDRSLYTILEHSLRT-VLSVR
PYLAPVHVGVLSLVLREKTDEIHGAIRRAIGRRYRRLDEI
GAPLAITIDHRTLTVTVRRRDTMEQDRIKIDEINGLLSTE
>Gemmata_obscuriglobus
KFCKDMGFIFQSS-EIYGGINGFWDYGPLGVELKRNIKEA
WWQDMVVGLDCAIIMNPKVWVASGHVGGFSDPMMDCKESK
KRYRADQLPD-LT--EPRAFNLMFESHAGPVYLRPETAQG
IFANYKNVLDSSR-LKLPFGIAQVGKAFRNEINPRNFTFR
SREFEQMEIEFFCHP---------------WYQYWRDLRK
KWY-LGIQSGNLVPREQGKEELAHYSIGTTDIEYLFPQEL
EGVAHRGNFDLSAHAKSGKD------------------DD
KAKREEEQFVPHVIEPSAGADRFTLAVLCEAYRI-VMRFH
PRLAPIKAAIFPLVMDEAAKELYRELKPAIGRRYRRQDEA
GTPFCITVDGDTMTVTLRDRDTLKQERIPKGEVRARIEAA
>Planctomyces_limnophilus
ALAKRRGLMFQSS-EIYGGLNGFWDYGPLGVELKRNVRQA
WWDDMIVGVETSIIMHPQVWKVSGHFDLFCDKMVDCKESR
KRYRLDHVPD-LT--TPRDFNLMFKTTLGAAFLRPETAQG
MFVNFKNVCDSSR-VKIPFGIAQIGKSFRNEITPRNFTFR
SREFEQMEMEFFCHP---------------WYTYWRDRRY
KWY-LGISSDNLILREHTHEELAHYSVGTADVEYAFYGEL
EGVAHRGDFDLRSHSREGNE--------------------
-------RFLPHVIEPAAGCDRATLAFLCEAYRV-VLKLH
PRLAPVKVAIFPLIMPEKAAEIYREFKRAIGRRYRRMDEI
GTPYCITVDGDTMTVTIRNRDTLEQIRLPVKEVVDHIAKL
>Blastopirellula_marina
SLCKRRGFLFQSS-EIYGGINGFWDYGPLGVELKRNVKEA
WWRDMVTGLDCTIIMHPQVWKCSGHYDLFHDYMVDCRQSK
KRYRHDQVPD-LT--EPREYNLMFKTTVGAAYLRPETAQG
IFVNFKNVVDSSR-VRIPFGIAQVGKSFRNEITPRNFTFR
SREFEQMEIEFFCHP---------------WYTYWRNRRF
QWY-MGLAGDKLRLREHHSDELSHYSTGTADIEYAFYGEL
EGIAHRGDFDLRSHMDNSNP--------------------
-------RFTPHVVEPSAGADRATLAFLCEAYRL-VMKLH
PRIAPIKAAVFPLVMPEMSQDIYRALKKAVGRRYRRQDEA
GTPFCITVDGQSITVTIRHRDTLEQWRVKQDDVVAEIDKL
>Rhodopirellula_baltica
SLCKRRGFLFQSS-EIYGGVQGFWDYGPLGVELKRNLKDA
WWHDMIVGLDCTIIMHPQVWKCSGHYDLFHDHMVDCRESK
KRYRFDQVPD-LT--EPREFNLMFKTTLGATFLRPETAQG
IFVNFKNVVDSSR-VRIPFGIGQVGKSFRNEITPRNFTFR
SREFEQMEIEFFCHP---------------WYRYWRDRRM
AWY-LGLSNESLIMREHHTEELAHYSVGTADIEYAFYGEL
EGIAHRGDFDLRSHMDATNP--------------------
-------KFVPHVIEPSAGADRAALAFLCEAYRT-VMKLD
PRLAPIKAAVFPLVMPEVAQEIYGALKEAVGRRYRRQDEA
GTPYCITVDGDSLTVTIRDRDTLEQTRVKIDDVVSEIQSR
>Methylacidiphilum_infernorum
ALCKRRGIIFPSS-EIYGGINGVWDFGPLGVELKRNIKES
WWKTMTVGLDGSILMNREVWKASTHEDQFVDWFVDCKVCR
ARFRLDHLGE-LT--EPRRFNLLFKTYVGPTYLRPETAQS
IFVQFKNVLESSR-MKIPFGIAQIGKAFRNEVNPRNFIFR
SREFEQMELEYFIPP---------------YIEQWKEERI
AWY-IGIAREHIHLRDVPESERAFYSRKTYDLEYDFRQEL
EGIAYRTDFDLKQHAISGKS--------------------
-------KYIPHVVEPSAGVDRTLLALLCESYRV-VLGFT
PKIAPIKIGVFPLLLVQKAQAIFSLLKIAIGRRYRRMDEI
GTPFCVTVDFETLTVTVRYRDSMKQDRIAVDDLVDFFREK
>Akkermansia_muciniphila
SLCKRRGFIFQSA-EIYGGLNGCWDYGPMGVELKRNLKEY
WWRKNVVGMDGSILTHNSVLVASGHVGGFSDPMCDCLLTK
ERLRADQVPA-LT--EAREFNLMFKTTIGAGWLRPETAQS
IFCQYKNILDSSR-VKLPFGIAQIGKSFRNEINPRNFTFR
SREFEQMEIEYFCRP---------------LVDEWLEHRL
CFY-VGVPREHIHILDVPDGERAFYSKKTYDLEYEFIQEL
EGIAYRTDYDLSCHQKSGRP--------------------
-------KFIPHVVEPSAGCDRTILAIICEAYRT-VLRFV
PRMAPIKAAIFPLLQVRIAREIEKTLQPAVGRRYRRQDEV
GTPFCITVDFETLTVTIRHRDSMKQERVAIEDLLHWLIAR
>Verrucomicrobium_spinosum
SLCKRRGFIYQSS-EIYGGIGGFWDYGPLGAELKRNLRDT
WWRAMTVGLDATIIMHPQIWKASGHVDTFTDPMADCLLTK
KRFRADHVPE-LT--EPRPFNLMFKTYVGPAYLRPETAQA
IFAQFRNVVDSSR-VKVPFGICQIGKAFRNEVTPKNFTFR
SREFEQMELEFFIKP-G-------PQPNWWWHRYWVSQRV
EYY-IGLGTDVLDYYWQGPDDLAHYARACVDILFKFTEEL
EGIAARGDFDLSQHQKSGKPIQKRIAFEAAKTKGTPLT--
-AWF---FYVPHVIEPSAGLDRLALAVLAQAFRT-IMRLH
PRIAPIKVGVFPLLLVGKAREVYDLLKKAIGRRYARQDEA
GTPFGVTIDFETLTVTVRERDSNAQHRVKISELLGWLLQR
>Chthoniobacter_flavus
SLAKRRGFVFQSS-EIYGGINGFWDYGPLGAELKRNLRDT
WWRTMTVGLDATIIMHPAIWKASGHVDTFADLMRECSVTN
KRVRADHVPE-LG--EARPFNLMLKTYVGPAYLRPETAQA
IFAQFKNVVDSSR-QRVPFGICQIGKAFRNEVTPRNFTFR
SREFEQMELEFFIKP---------PQDNWWWHRYWVKERT
DYY-IGLGADVLDYHWQTKEELAHYARACVDILFKFTEEL
EGLAARGDFDLMAHQTSRKPVERKKAEHRAKEKGGLTD--
----WCQ-YVPHVIEPSAGLDRLALAVLSNAYLY-VMRLH
PRLAPVKVGVFPLLLVAKAREVFELLRKSIGKRYARQDEA
GTPFCLTIDFETLTVTLRHRDDGSKERVKISELLGKLLPM
>Thermofilum_pendens
DLCIRRGIVFPSG-RIYGGLAGFYDYGPVGVELERNILND
WWKWFVYGIDGAIITHPRTWEASGHVESFIDYIVTCTSCG
AEYRADHLPA-LS--EPRKFNLMFDTQVGPAYLRPETAQL
IFTNFKNVVFTMG-ATLPFGIAQIGKAFRNEISPRNFLFR
LREFTQMEIEYFVNP-ESIKLGEAVETGVKWHAYWIGESL
RWL-LGLRPERLRVREHVKTELAHYAVQTFDIEYFFWKEI
EGIANRSDYDLKRHQESGEA--------------------
-------TVIPYVIEPSFGLERILLAVLTDSYRT-YLRLK
PRIAPFKCAVFPLVLDVKAREIYNQLKKSIGRRYAKADEI
GVPFSITIDGQTLTVTIRFRDTKEQIRERVENLKARLSEL
>Coraliomargarita_akajimensis
GLCKRRGFIFPSS-EIYGGYNGFFDYGPLGVELRNNIKQA
WWRDFVEGLDSSIIMHPDIWKASGHVDGFSDPMVDCKESK
LRYRADQLPD-LT--EPREFKLMFETKVGPAYLRPETAQG
IFANYKNIVDTGR-VKIPFGIAQIGKAFRNEITPRNFIFR
SREFEQMEIEYFIAP---------------WRQEWLDTCI
DWL-IGLPRESVTEDIHPEDKLAFYSQATTDLMFEFEQEL
WGIACRSDYDLNQHQKSGKS--------------------
-------KYVPHVIEPSLGVDRTLLAVLTAAYRT-LLKFS
PKIAPYKAAVFPLLLVERAQALYQRLQRAIGRRYRRQDEI
GTPFGITIDFDTITVTLRDRDTCEQRRVTEDELIAFLEEQ
>Opitutus_terrae
ALAKRRGFVFQSS-EIYGGLNGFFDYGPLGVELKKNIRDC
WWNDMVVGLESSIIMHPKVWEASGHVAGFTDPLIDCKVSK
QRFRADQLPA-LT--PPRAFNMMFETYVGPAYLRPETAQG
MFVDFKNVVDTGR-VKLPFGIAQIGKSFRNEITPRNFIFR
SREFEQMEMEYFIH----------------WAKEWIDWCR
NWL-IGLPESHLSFFSHPKEKLAFYSKGTVDIMFKYVQEL
WGIAARGNYDLNQHAQSGKS--------------------
-------RFVPHVIEPAVGVDRIFLAVLCAAYRI-VLKLS
PRIAPVKVAVLPLLLTQRAKALYAKLKRAIGRRYRRQDEI
GTPWCVTIDFDTITFTLRERDSMKQSRITEAELFALLDEK
>Ureaplasma_parvum
NHLKSVGFVFANS-EIYNGLANAWDYGPLGVLLKNNLKNL
WWKEFVVGLDSAIILNPLVWKASGHLDNFSDPLIDCKSCK
TRYRADKLPT-WT--DIRHFNLMFKTHQGVVYLRPETAQG
IFVNFKNVQRSMR-LHLPFGIAQIGKSFRNEITPGNFIFR
TREFEQMEIEFFLK---------------AVFDKYLNQIQ
NWLCCGLDLNNLRKHEHPKEELSHYSKKTIDFEYNFFSEL
YGIAYRTNYDLSVHMNSKKD--------------------
-------KYIPHVIEPSVGVERLLYAILTEATRI-LMNLK
YDLAPYKIAVMPLVLKEKAEAVYNKILDSIGKRYRRQDAI
GTIYCITIDYDSFTFTIRERNTMAQKRIKLSELSLYLSQK
>Cytophaga_hutchinsonii
SHAKEYGFVFPSS-EIYDGLQAVYDYGQMGVELKNNIKIV
WYKAMTVGIDASIFMHPLTWKASGHIDGFSDPMIDNKDSK
KRYRADVLPV-WT--EVRQFNLMFSTQVGSIYLRPETAQG
IFVNFLNVQKSGR-MKIPFGIAQIGKAFRNEIVARQFTFR
MREFEQMEMQFFIRP---------------WYNKWKESRL
NWH-IGLPAEKLKFHDH--EKLAHYANAAVDIEFEFFKEM
EGIHSRTDFDLANHQESKKK--------------------
---DNDINYVPFVVETSVGADRCFLAVLCNAYRV-YLKLH
PTLAPIKAAILPITLPEKAMEIYNELKYSIGKRYTRNDLI
GTPFCIAVDHQTLTVTIRHRDTTLQERVPISELRLKIRKE
>Dyadobacter_fermentans
GHAKEYGFVFPSS-EIYDGLQAVYDYGQNGVELKNNLKAA
WWKAMTVGIDAAIFMHPLTWKASGHVDGFNDPMIDNKDSK
KRYRADQLQV-WT--EVRQFNLMFSTQVGSIYLRPETAQG
IFVNFLNVQKSGR-MKVPFGIAQIGKAFRNEIVARQFIFR
MREFEQMEMQFFVRP---------------WYEKWKEARL
KFH-IGLPAEKLKYHDH--DKLAHYAKAAVDIEFEFFREI
EGIHSRSDFDLRNHQESKKK--------------------
-------NYIPYVVETSVGADRLFLATFCNAYRT-FLKLH
PALAPFKAAVLPLVLAEKAQALANSLKSAIGKRYTRQDLI
GTPYCIVVDYQTMTVTIRHRDTMEQERVHISELKEKIGYQ
>Bacteroides_fragilis
SHCKEYGFVFPSS-DIYDGLGAVYDYGQMGVELKNNIKKY
WWDSMVVGIDSAIFMHPTIWKASGHVDAFNDPLIDNKDSK
KRYRADVLPI-WT--EVRQFNLMFSTDMGSIYLRPETAQG
IFVNYLNVQKTGR-MKVPFGIAQIGKAFRNEIVARQFIFR
MREFEQMEMQFFVRP---------------YFKKWKEIRL
KWH-LGFGDDHYRFHDH--DKLAHYANAATDIEFLMFKEV
EGIHSRTNFDLSQHEKSGKS--------------------
-------SYTPYVIETSIGVDRMFLSIMSAAYRV-VLKLP
AALAPVKLAVMPLVLPEKAREIIDNLKFSIGKRYRRQDAI
GTPYCVTVDHQTLCVTLRNRDTMEQERVAISELNNIIADR
>Porphyromonas_gingivalis
SHCKEYGFVFPSS-EIYDGLAAVYDYAQYGSELKNNIKRY
WWESMTVGIDSAIFMHPSIWKASGHVDAFNDPLIDNKDSK
KRYRADVLPI-WT--EVRQFNLMFATEMGSVYLRPETAQG
IFVNFLNVQKTGR-MKIPFGICQIGKAFRNEIVARQFIFR
MREFEQMEMQFFVRP---------------WFEKWKNLRM
QWH-LGFGDDKYRFHDH--DKLAHYANAATDIEFEMFKEV
EGIHSRTDFDLSRHEESGKK--------------------
-------SYVPYVVETSIGLDRMFLTILFGSYRV-VLKLP
AALAPVKLAVLPLVLDAKAREIVHDLRFSIGKRYRRQDAI
GTPFCITVDHQSLTVTIRYRDTMEQERVEISRLNAIISEY
>Gramella_forsetii
SHAKEYGYIFSSS-EIYDGLSAVYDYGQNGAELKKNIKEY
WWRSMTVGIDAAILMHPTTWKASGHVDAFNDPLIDNKDSK
KRYRADVLPD-WT--EVRQFNLMFGTKLGALYLRPETAQG
IFVNFSNVQKTGR-MKIPFGIAQIGKAFRNEIVARQFIFR
MREFEQMEMQFFVRP---------------WYEKWKEIRL
NWH-LGLGEENYRLHDH--EKLAHYANAAADIEFDFFKEL
EGIHSRTDFDLKAHEESGKK--------------------
-------NYVPYVIETSIGLDRMFLSVLSSSLRT-VLKLP
AVLAPTKAAILPLVLPELAQKIVDELKWAIGRRYRRQDAA
GTPLCITVDHDSLAVTVRFRDSMEQKRVSIEELDTLIRKE
>Flavobacterium_johnsoniae
SHAKEYGFIFPSS-EVYDGLSAVYDYAQNGVELKKNIREY
WWKSMVVGLDAAILMHPTTWKASGHVDAFNDPLIDNKDSK
KRYRADVLPE-WT--DVKQFNLMFGTKLGALYLRPETAQG
IFVNFLNVQKSGR-MKVPFGIAQTGKAFRNEIVARQFIFR
MREFEQMEMQFFVRP---------------WYEHWKQTRL
NWH-LGLGKENYRFHDH--EKLAHYANAAADIEFNFFKEL
EGIHSRTDFDLKAHEQSGRK--------------------
-------NYVPYVVETSVGLDRMFLAVFATSLRT-VLKLP
AVLAPTKAAVLPLVLPEISKKIIEDLKWAVGRRYRRQDAL
GTPFCITVDHQTLTVTIRHRDTMKQDRVKISELRGIIENE
>Robiginitalea_biformata
SHAKEYGYVVQSS-EIYDGLSAVYDYAQNGAELKKNIREY
WWRAMVVGIDAAIFMHPTTWKASGHVDAFNDPLIDNKDSK
KRYRADVLPV-WT--DVKQFNLMFGTKLGALYLRPETAQG
IFVNFLNVQKSGR-MKIPFGIAQVGKAFRNEIVARQFIFR
MREFEQMEMQFFIRP---------------WYEHWKAARM
QWH-LGLGEENYRFHDH--EKLAHYADAAADIEFRFFKEL
EGIHSRTDFDLANHEKSGKK--------------------
-------HYTPYVVETSIGLDRMFLAVFSHCLRT-VLRLP
GVLAPTKAAILPLILPELAREILDDLKWAVGRRYRRQDAA
GTPICITVDHQSLTVTLRHRDSMEQERVPIDQLGSLIGRE
>Capnocytophaga_ochracea
AHAKEYGFIFPSS-EIYDGLGAVYDYGQNGVELKKNIREY
WWRAMVVGIDAAIFMHPTTWKASGHVDAFNDPLIDNKDSK
KRYRADVLPE-WT--DVKQFNLMFGTKIGALYLRPETAQG
IFVNFLNVQKSGR-MKIPFGIAQTGKAFRNEIVARQFIFR
MREFEQMEMQFFIKP---------------WYEYWKETRL
KWH-LGMGEENYRYHPH--EKLAHYADAACDIEFRFFKEL
EGIHSRTNFDLGNHEKSGKK--------------------
-------SYTPYVLETSIGLDRMFLAVFSNSLRT-VLRLP
FVLAPTKVAVLPLLLPEVAEQIVNELKYAVGRRYRRQDAV
GTPFCVTVDHQTLTVTLRHRDTMEQVRIAIPELRNTIAKE
>Chitinophaga_pinensis
SHCKEYGFVFQSS-EIYDGLSAVYDYGQNGAQLKKNIRDY
WWKSMTVGIDSAIFMHPTIWKASGHVDGFSDPMIDNKDSK
KRYRVDHLAV-WT--DVRQFNLMFSTQLGSIYLRPETAQG
IFVNFLNVQKTGR-MKIPFGIAQVGKAFRNEIVARQFIFR
MREFEQMEMQFFVRP---------------WFAYWKEERL
KWH-LGIDPDKYRFHVH--DKLAFYADAAEDIEYEFFKEV
EGIHSRTDHDLSRHQESRKK--------------------
-------NYIPYVIETSIGLDRMFLLTICDAYRV-VMKLP
AKLAPVKLAIFPLTLPEIGKELMDKCKSAIGRRYRRQDAI
GTPFCVTIDHQTKTVTIRYRDNMEQERIPMDKVKELVLNK
>Pedobacter_heparinus
SHAKEYGFVFQSS-EIYDGLSAVYDYGQLGAELKNNLKTY
WWKAMVVGIDSAIFMHPKVWKASGHVDGFNDPMIDNKDSK
KRYRADQLPV-WT--EVRQFNLMFSTQFGAVYLRPETAQG
IFVNFLNVQKSGR-MKIPFGIAQIGKAFRNEVIARQFIMR
MREFEQMEMQFFVRP---------------WFAYWKEARL
KWH-LGTPAEKYRYHDHV--KLAHYANAATDIEFEFFKEV
EGIHSRTDFDLSQHQESGKK--------------------
--------YVPYVIETSIGLDRMFLLTLINAFRT-LLRLH
PCLAPYKVAIFPLTLPEKARAIMDNLKLAIGKRYRRQDAI
GTPFCVTVDHQTLTVTIRHRDTMEQQRIEIKHLDELIASK
>Salinibacter_ruber
SLSKQRGFIVQSS-EIYGGLSATYDYGPMGVELKRNVKEK
WWQSMVVGLDASIMMHPKTWDASGHTEAFNDPLIDDKASG
NRYRADELPE-WT--DVRQFNLMFETEMGPVFLRPETAQG
IFVNFHNAREPAR-LHVPFGVAQIGKAFRNEIVARQFVFR
MREFEQMEMQYFVKP---------------WYEQWKERRM
KWH-LGIDPSNLRFHEH--DQLSHYANAAVDIQYDFWKEL
EGIHSRTDYDLSRHEESGKK--------------------
-------RYTPYVVETSTGLDRTLFMVLCDAYRS-VLQFH
PEVAPVRAGIFPLTLPDIAREIEDDLNQSMGKRYRRQDEA
GTPFCITVDFDTLTVTVRDRDTMEQDRVAIDQLATYIFDQ
>Acidimicrobium_ferrooxidans
SLTKRRGFIFPSA-ELYGGFRSAYDFGPLGVLLLRKIREA
WWSYMVVGLEASILTPPAIWRASGHLEHFTDPLVDCRSCH
ERWRADQIPK-LT--PARAFNLMFRTFVGPAYLRPETAQG
MFVDAQSVARAMR-LRPPFGIAQIGKSFRNEITPGNFVFR
TREFEQMEMEYFVHP---------------AHDFWIAERL
RWY-LGLEGDWLRLREHDADELSHYSSRTVDIEFRFYGEL
EGIANRTDFDLRAHAASGED--------------------
-------RYYPSTIEPAGGVTRAAMAFLLAAYRT-VLRLS
PHLAPYTVAVLPLSLVELAHEIFADLATSIGRRYRRQDEI
GTPWCVTVDFDSLAVTVRDRDTLEQVRIPVADLVAHVRER
>Candidatus_Phytoplasma_australiense
NLAKQTGFVFSGS-EIYGGLANSWDYGPLGSLLKNNLKKA
WLQKFFILLDGSILLNSSVWRSSGHLDSFSDPLTENKDNN
KRFRADKL---WT--PIQPFNMLFQTHQGVLYLRPETAQG
IFIQFKNILKTTR-KKIPFGVCQVGKVFRNEITPGNFIFR
SCEFEQMELEFFCEP---------------WFEYWKNFMY
QFL-LGMKKENLSFKNHQKEELSHYSEKTTDILFKFMDEL
WGIASRTDFDLKNHQNSKKD--------------------
-------RYFPYVIEPSLGVERLFLALLINNYRQ-VLTFH
PFLAPYKVAVLPLIHASKAKEIENYLMKSIGKRYRRQDMI
GTPFCLTVDHETLTVTLRNRDTLKQETMTLEEVKNYVLSQ
>Rickettsiella_grylli
SLCKRRGFIFPSA-EIYGGLQGVYDYGPLGVELKNNLKMA
WWKSNVYGLDSAVLTHQKIFYYSGHERTFADLLVDCKQCK
KRWRFDHLET-LT--EPRTFNMMFKTTIGPAYLRPETAQG
IFTNFKNIMDSMS-PRFPFGIAQIGKAFRNEITPRNFIFR
VREFEQLEIEFFVKP---------------WHHYWVESRL
TWW-QGLNPQRLKLLNQNASELAHYAKATTDILYKFFEEL
EGISNRTDYDLGSHTGNGLN--------------------
-------HFIPYVIEPSAGLDRGVLALLTEAYRF-VLKIQ
PHLAPVKIAIIPLKLVEKANVLKHAIQVNIGKSYRRHDEI
GTPLCITIDFDTITVTVRYRDSMEQTRIHLSELENYIKNY
>Chloroflexus_aggregans
ALAKRRGFIFPSS-EIYGGLQGVYDYGPLGVELKNNIIAD
WWRTNVEGLDAAILMNRLVWKYSGHEETFNDPLVDCRTCK
MRWRADHIPN-LT--EPRPFNMMFRTQIGPAYLRPETAQG
IFVNFANVLATTA-RKLPFGIAQVGKAFRNEITPRNFIFR
VREFEQMEIEYFVMP---------------WHQRWLEARL
AWW-IGIPRSRITIYDVPPDELAHYSKRTFDLMYDYVQEI
EGIANRTDYDLGSHSDDQLN--------------------
-------HVVPYVIEPSAGVGRCMLAVMCEGYRT-VLRLK
PRLAPIKAAVFPLKLVTTAKAVRRQLQVAIGKLYRRQDEI
GTPFCITVDFDTITVTVRDRDTMAQERVPISELEGYLREK
>Roseiflexus_castenholzii
SLCKRRGFVFPSS-EIYGGLQGVFDWGPLGVELKNNIIAS
WWRTNVEGLDAAILMNRLTWRYSGHEETFNDPLVDCRDCK
SRWRADHIPN-LT--EPRPFNMMFKTAVGPAYLRPETAQG
IFVNFGNVLATSS-RKLPFGIAQVGKAFRNEINPRNFLFR
VREFEQMEIEYFVMP---------------WHQRWLEDRL
VWW-IGIPRARIRIYDVPPDELAHYSKRTFDLMYHYYEEV
EGIASRTDYDLGSHSRSTAR--------------------
-------HVVPFVIEPSAGVGRCFLAVLAESYRT-VLHLK
SHLAPVRVAVFPLKLVAMARDLRRSIQVAIGKLYRRQDEI
GTPYCVTVDFQSLTVTVRNRDTMQQIRIPASEVRAYVSNP
>Marinomonas_sp_MWYL1
SLCKRRGFIFQGS-EIYGGMQGAYDYGPLGIELKNNLKAA
WWRSMVEGLDAAIIQNKHVYKYSGHEDTFTDPMVDCHECK
SRMRADHMDN-VT--EPRDFNLMFKTNVGPTYLRPETAQG
IFTNFKNVVDSTS-RTLPFGIAQIGKSFRNEITPRNFIFR
VREFEQMELEFFCKP---------------WHEFWVGARK
QWW-QGLAEENIQFEYVTGDDLAHYSKSTVDILYKFFEEL
EGVANRTDYDLGSHT-AQEE--------------------
-------WEVPFCIEPSAGLDRGLLAVMTEAYRT-VLKFK
PHLAPIKVAIMPLKIVALAKELKNKLQKNVGKGYRRHDEV
GTPICVTVDFDSIPVTVRDRDTMEQIVVPAADLPAYVINY
>Deinococcus_radiodurans
SLCKRRGFIFQGS-EIYGGLQGFYDYGPLGVELKNNIKAA
WWRSNVEGLDASIIMHRMVLRHSGHEATFSDPMIDNKKNN
KRYRLDHLPF-WT--DPKPFNMMFRTTIGPGYLRPETAQG
IFTNFKNVVDSTS-RRLPFGIAQIGKAFRNEITPRNFIFR
VRELEQMEIEFFVTP---------------WHEHWLEKRL
KWW-QGVPREKIEILDVPKEDLAHYSKRTYDLMYDYHEEI
EGIANRSDYDLGSHT-SQSE--------------------
-------PVVPFVIEPSAGVDRAMLAVLSEAFRI-VLKLK
PHLAPIKVAVIPLAITDVAKAIKAELQGNIGKAYRRHDEV
GTPYCVTVDFDTVTVTVRDRDTLAQERVKISELAGWIQAK
>Thermus_thermophilus
ALCKRRGFIFQSS-EIYGGLQGVYDYGPLGVELKNNLKQA
WWRRNVEGLDASVLTHRLVLHYSGHEATFADPMVDNRITK
KRYRLDHLPA-WT--PPRYFNMMFKTYVGPAYLRPETAQG
IFVNFKNVLDATS-RKLPFGIAQIGKAFRNEITPRNFIFR
VREFEQMEIEYFVRP---------------WHRYWVEERL
KWW-MGLSRENLVPYEQPPEELAHYAKATVDILYRFLEEL
EGIANRTDFDLGSHT-DQEA--------------------
-------WFVPYVIEPSAGVDRGVLALLAEAFRI-VLKLK
PQLAPIKVAVIPLVITEYAKRLKARLLANIGKAYRRHDEV
GTPFAVTVDYDTITVTVRDRDTMEQIRLHVDELEGFLRER
>Thermomicrobium_roseum
SLAKRRGFVYPGS-EIYGGLANTWDFGPLGAELKRNLKNA
WWEYFIVGLDGGILLHPRVWEASGHVEEFNDPLIDCRRCK
SRFRADTLPV-WT--PVRKFNLMFRTFIGPVYLRPETAQA
IFVNFKNVVQTSR-VKIPFGIGQIGKAFRNEITPGNFIFR
LLEFEQMEIEYFIRP---------------YFDHWLNEMG
QFL-IGFKPDRLRTREHGPQELSHYSRKTVDFEYFFWKEL
CGLAYRTDYDLRRHQESGED--------------------
-------RYIPHVIEPTMGVERLFLALLCDAYRV-VLRFH
PRVAPYKVAVLPLLLVTVAREVAQELRQSIGRRYRRQDEI
GTPYCVTIDYQTLTVTIRDRDTMQQVRVPISGLVEEIEAR
>Sphaerobacter_thermophilus
ALAKRRGFVFQGS-EIYGGLANTWDYGPLGVELRRNIKNA
WWHFFVVGLDGSILLHPRAWEASGHVDEFNDPLVDCRNCQ
TRYRADNLPV-WT--EVRQFNLMFRTFLGPAFLRPETAQA
IFLDYRNVLQSSR-VKIPFGIAQIGKAFRNEITPGNFIFR
LLEFEQMEIEYFIRP---------------WEPEWLDAMQ
AFF-IGLGEARLRQREHGPDELSHYSKRTVDFEYEFWKEL
CGLAYRTDFDLRRHQESGVD--------------------
-------RFLPHVVEPTMGVERLMLALMVDAYRV-VLRFH
PRMAPYKAAVLPLMLVAKANEVWDLLRPSIGRRYRRQDEI
GTPFCVTIDYDTLSVTIRDRDSMEQVRVPIAELVPTLRER
>Leptospira_interrogans
SVCKRRGFVYPGS-EIYGGLSNTFDYGPYGVELLQNLKQL
WWKYFVVGLDSSILLNPKVWEASGHVSNFNDPLIDCKNCK
TRIRADKFPN-FT--EARDFNLMFKTSHGAIYLRPETAQG
IFLNFKNVVSTTR-RKIPFGIAQIGKSFRNEIMARQFVFR
TREFEQMEMEFFCEP---------------WFSHWVNYCM
NWLQVGIKKENLRVREHEKEELSFYSEGTSDIEFKYWGEL
WGIASRTDYDLNQHQKSGED--------------------
-------KYVPFVVEPALGVNRLFLAVVTDAYRT-VLRFS
PKIAPVKAAVFPLMLPEKSREIFADLSKAIGKRYRRQDEI
GTPFCITVDYDTLTVTVRERDSMSQERIAVNQLKNWLFER
>Leptospira_biflexa
AVSKRRGFVFPGS-EIYGGLSNTFDYGPNGIEVLNNLKRL
WWEYFVLGLDSSILLHPRVWEASGHISNFNDPLMDCKKCK
TRVRVDKFPT-FT--DARQFNLMFKTSHGAIYLRPETAQG
IFINFKNVTQIAR-KKVPFGIAQIGKSFRNEIMARQFIFR
TREFEQMEMEFFCEP---------------WFKYWVDYCM
DWLVVGLKKENLRVREHEKEELSFYSDSTSDIEYKYWGEL
WGVASRTDYDLTQHETSSED--------------------
-------KYLPYVVEPALGLNRLFLAVLCDAYRT-VLRFG
KRVSPMKVAIFPLMLDAKAKEIYTDLRNAIGKRYRRHDEI
GTPFCITVDYDTMTVTIRERDSMKQERIAVADLKSYLIQR
>Chloroherpeton_thalassium
SLSKRRGFVFQSS-EIYGGLASCWDYGPLGVELKRNIKDA
WWNAMTVGLDSAIMMNPRVWEASGHVDSFNDPMIDDKTSK
RRYRADHLPD-WT--EVRQFNLMFQAPLGAVYLRPETAQG
IFVNFQTVREAAR-MKVPFGIAQIGKAFRNEIVKGNFIFR
MIEFEQMEMQYFVKP---------------AFEEWRERRM
SWYSLGISKEKLHWYKH--DQLAHYADAAYDIKFEFIEEI
EGIHSRTDFDLRRHQESGKS--------------------
-------RYLPYVVETSAGSDRLFLAVLSDAYRV-SLNLH
PNLAPIKAGLFPLMMPEIAQKLQKELQKSIGKRYRRQDEI
GTPYCFTIDHDTLTVTVRDRDTTEQSRIALDQVKAFLSEK
>Chlorobaculum_parvum
SLAKRRGFIFPSS-EIYGGLSSCFDYGPLGSEMKKNIKDL
WWNAMTVGLDASIMMNPTVWEASGHVASFNDPLIDDKTTK
RRYRADHLPD-WT--EVRQFNLMFQCNMGAVYLRPETAQG
IFVNFHNVREASR-MKVPFGIAQIGKAFRNEIVKGNFIFR
MVEFEQMEMQYFVKP---------------AFEAWREERF
RWYTLGMTKEKLHWYKH--DKLAHYADLAYDIKFEFTEEI
EGIHSRTDFDLTQHQESGKS--------------------
-------RYIPYVVETSSGCDRTFLALLSDAYRV-MLKLA
PKVAPVKAAVLPLMMAEKARQLCAALSESIGKRYRRQDEI
GTPFCFTVDHDTLTITVRYRDTAAQERIEMSKAAEFLASK
>Pelodictyon_phaeoclathratiforme
SLAKRRGFIFPSS-EIYEGLSSCFDYGPLGSEMKRNIKEL
WWNSMTVGLDASIMMNPRVWEASGHVASFNDPMIDDKTTK
RRYRADHLQD-WT--EVRQFNLMFQCNMGAVYLRPETAQG
IFVNFHNVRESSR-MKVPFGIAQIGKAFRNEIVKGNFIFR
MVEFEQMEMQYFVKP---------------AFEAWREERF
AWYALGLRKEKLHWYKH--DKLAHYADLAYDIKFEFIEEI
EGIHSRTDFDLKQHQESGKN--------------------
-------RYLPYVVETSAGCDRLFLALLADAYRV-VLKLS
PKVAPIKAAVLPLMMGEMASLLREELSASIGKRYRRQDEI
GTPFCITVDHQSLSVTVRYRDTATQERIEISRVREFLASK
>Prosthecochloris_aestuarii
SLAKRRGFIFPSS-EIYGGLSSCFDYGPLGSEMKKNIKDL
WWTSMTVGIDASIMMNPTVWEASGHVSSFNDPMIDDKTTK
RRYRADHLPD-WT--EVRQFNLMFKCNMGAVYLRPETAQG
IFVNFHNVRESNR-MKVPFGIAQIGKAFRNEIVKGNFIFR
MVEFEQMEMQYFVKP---------------TFEAWREERF
NWYRLGLTPGKLHWYKH--DKLAHYADLAYDIKFEFIEEI
EGIHSRTDFDLKQHQESGKN--------------------
-------RYIPYVVETSAGADRLFLALLCDAYRV-MMKFS
PTIAPVKAAVLPLMMGEKASKFRNDLAESIGKRYRRQDEI
GTPFCFTVDHQTLTVTVRYRDTAEQQRMEMSKVPEFLAAE
>Chlorobium_phaeobacteroides
SLAKRRGFIYPSS-EIYGGLSSCFDYGPLGSEMKKNIKDL
WWISMTVGIDASIMMNPTVWEASGHVSSFNDPMIDDKTTK
RRYRADHLPD-WT--EVRQFNLMFQCNMGAVYLRPETAQG
IFVNFHNVRESSR-MKVPFGIAQIGKAFRNEIVKGNFIFR
MVEFEQMEMQYFVKP---------------SFESWREERF
NWYRLGITPEKLHWYKH--DKLAHYADLAYDIKFEYIEEI
EGIHSRTDFDLKQHQESGKN--------------------
-------RYIPYVVETSAGSDRLFLALLCDSYRV-MMRFA
PKIAPVKAAILPLMMGEKAAKLRDELATSIGKRYRRQDEI
GTPFCFTVDHDSMSVTVRYRDTAKQERIEISKVKEFLGAK
>Acholeplasma_laidlawii
QYAKQTGYIFQGS-EIYGGLANTWDYGPLGSLLKKNIKEA
WTQKFIVQLDSSILLNPLVWQASGHLSGFSDPLIENKTSN
QRYRADKLPV-WL--PIRKFNMMFKTFQGVVYLRPETAQG
IFINFKNIQRAQR-LKVPFGVAQIGKSFRNEITPGNFTFR
TREFEQMELEFFCKP---------------WFDYWLDRML
KFL-LGVKEESLRAEPHAKEALSHYSNATTDIEFKYFDEL
WGIASRTNFDLKSHQDSKED--------------------
-------RYIPYVVEPSVGVERLLLVFLLNGLRQ-VLKLH
PKLAPYKAAILPLVHSQKAREIHEMLSENIGKRYRRQDAI
GTPFCITVDHQTMTVTIRHRDSMEQSRIAIKDIEQFIQQA
>Mesoplasma_florum
AHLKSQGFIFQGS-EIYGGLANSWDYGPLGVEVKNKLKQA
WWNHFVIGLDSSIILNSSVWKASGHIDGFNDPLIDCKKCN
SRWRADKLPK-FT--QIRKFALMFKTNQGVVYLRPETAQG
IFINFKNAQRSLR-KKLPFGIGQIGKSFRNEITPGNFIFR
TREFEQMELEFFFNP---------------WFSYWLNEVE
TFLKIQINKENYRVRSHEKDELAHYSTATSDIEFKFWGEL
WGVAHRGNFDLNAHQESKQD--------------------
-------KVLPHVIEPSVGVERMMLAILWQAYRI-VMKLP
YNLAPYQIAVMPLQ--DQAQALYSNLLNNVGKRYRRQDAI
GTPFVITVDFDTPSVTVRERDSMEQVRINLDELEAYLKAK
>Borrelia_spielmanii
SLAKRKGFVFQSS-EVYGGLSGAWDYGPLGVELKENIKRE
WWKSVVVGLDSAIFMRPEIWKASGHIDGFSDSMVDCKNCK
SRFRADFVPNRFT--SPRSFNLMFKTHIGVIYLRPETAQG
IFVNFKNVLDSSR-LKIPFGIAQVGKAFRNEIVTKNFIFR
TCEFEQMEMQFFVHP---------------WFCYWQQNRM
NFFTLKIRPNKLRFKAHDSTQLAHYAKSAFDIEYEFFQEV
EGIHNRGNYDLTQHSKSNNP--------------------
-------RYVPYVIETSAGLTRSVLMTLCDAYRI-VLRLH
PKLAPYKIAIFPLVLVEVARRIYVELCDTIGKRYRRQDEI
GTPYCVTVDYNTITVTVRERNNMTQKRIFINDLYAYIKTE
>Borrelia_garinii
SLAKRKGFVFQSS-EVYGGLSGAWDYGPLGVELKKNIKSE
WWKSMVVGLDSAIFMRPEIWRASGHIDGFSDSMVDCKDCK
SRFRADFIPNKFT--SPRSFNLMFKTHIGVIYLRPETAQG
IFVNFRNVLDSSR-LKIPFGIAQVGKAFRNEIVTKNFIFR
TCEFEQMEMQFFVHP---------------WFCYWQQNRM
NFFTLKIRPDKLRFKAHDSTQLAHYAKSAFDIEYEFFQEV
EGIHNRGNYDLTQHSKSNNP--------------------
-------RYVPHVIETSAGLTRSVLMTLCNAYRI-VLRLH
PKLAPYKIAIFPLVLVEIARRIYIELCDTIGKRYRRQDEI
GTPYCVTVDYSTITVTVRERNNMTQKRIFINDLYSYIKTE
>Treponema_pallidum
GLCKRRGFVFPSS-EIYGGQGGVWDYGPMGIALKNNIAHA
WWQDMTVGLDAAILMHPNVWRTSGHVDHFSDPLVDCTVCK
SRFRADQVPQ-LT--GVRNFNLMFSTHMGPLYLRPETAQG
IYVNYKNVLQTTR-LKVPFGIAQIGKAFRNEIVTKNFIFR
TCEFEQMEMQFFVRP---------------WFEYWCAQRW
AFY-YGVRMNHMRWRTHAAHELAHYARAACDIEYAFFREL
EGVHNRGDFDLTRHAQSGKD--------------------
-------RYVPCVVETSAGLTRCVLMFLCDAYRI-VLRLH
PALSPTTVAFLPLVLVDLARAVRDELREAIGKRYRRQDEV
GTPFCVTVDYQSKTVTVRLRDSMAQRRVSRAFLAEFLRTE
>Spirochaeta_thermophila
SLCKRRGFVFQSS-EVYGGLSSAWDYGPLGVELKNNIERF
WWNEMVVGLDAAILMHPKVWEASGHVENFHDPLVDCKECK
ARFRADQIPE-FT--EPRQFNLMFKTHLGPVYLRPETAQG
IYVNYKNCLQSSR-LKVPFGIAQVGKAFRNEIVTKNFIFR
TCEFEQMEMQFFVHP---------------WFDYWKAERM
EYY-MGVRPEKLRFHQHGPDELAHYAKEAVDIQYEFWREL
EGVHNRTDYDLSRHSQSGKD--------------------
-------RYIPYIIETSAGLTRSVLMVLSDAYRT-VLRFH
PLIAPITVAVFPLMLDTYAQNLEEELRDAIGRRYRRQDEV
GTPYCITVDYQTLTVTLRYRDSMEQVRIHRNEIVSAVQQA
>Treponema_denticola
SLCKRRGFVFQSS-EIYGGQNGAWDYGPLGIELKNNVSRA
WWKEMTVGLDAAILMHPRTWEASGHVENFTDPLVDCKKCK
SRFRADHLPD-LT--DTRKFNLMFKTHIGPIYLRPETAQG
IYVNYKNIIQSNR-MKIPFGIAQIGKAFRNEIVTKNFIFR
TCEFEQMEMQFFVKP---------------WFDYWKKQRW
AFY-YGVRTNKLQWHQHGKDELAHYAKDAYDIEYEFFKEL
EGVHNRTNYDLTRHTESGKD--------------------
-------KYIPYIIETSAGLTRNVLMFICDAYRT-VLRFH
PNIAPITVAVLPLMLAELAEEIRNELKEAIGKRYRRQDEV
GTPFCVTVDYDSKTVTLRFRDSMEQVRIPRTELISRIKTE
>Spirochaeta_smaragdinae
SLCKRRGFVYQSS-EIYGGLSGAWDYGPLGVELKNRVKDY
WWREMTVGLDAAIMMHPRVWEASGHVDNFSDPLVDCKQCK
SRFRADQIPV-FT--EPRDFNLMFATHIGPVYLRPETAQG
IFVNFRNVVQTSR-VKIPFGIAQVGKAFRNEVTTKNFIFR
TCEFEQMEMQFFVKP---------------WFEFWKNERI
SYY-LGIRKEKLRFHRHGENELAHYAKDAFDIEYEFWQEL
EGIHSRTDFDLSRHAESGKD--------------------
--------YIPYVIETSAGLTRSVLMVLSDAYRT-VLHFH
PSLAPVTVAVLPLVIAEIAQGVASDLREAIGRRYRRMDEI
GTPFCVTIDYDTKTVTLRFRDSMEQVRVPIDELTSRIRAE
>Leifsonia_xyli
TLAQHRGFVFPSG-DIYGGTRSAWDYGPLGVELKENIKRE
WWNSFVVGLDSAIILPTAVWEASGHVKVFSDPLTESLITH
KRYRADHLPD-WT--PIRPFSGLMKTYLGIHYMRPETAQG
IFTDFASVLQTSR-KKPPFGIGQIGKAFRNEITPGNFIFR
TREFEQMEIEFFVEP---------------WFDTWIDLSW
EWF-LGIKPENIRRFEHPKDSLAHYSKRTIDIEYKFWGEL
MGVANRADFDLKTHIESGKD--------------------
-------RYVPFVIEPSFGLTRALMAFLVDAYRT-VLHLD
PRLAPVKVAVLPLSLSPLARGLADRLRQAIGRRYRREDEI
GTPLAVTVDFDSLAVTVRDRDSMRQERIPLEGLDRYLAER
>Kocuria_rhizophila
SLAKRRGFVFQAG-EIYGGSRSAWDYGPLGAELKENIKRE
WWQTFVVGLDSSIILPSAVWQASGHVETFTDPLVESLHTH
KRYRADHLPE-WT--EPQQFSGLMKTFLGPHFLRPETAQG
IFVNFLNVVTAAR-KKPPFGIGQIGKAFRNEITPGNFIFR
TREFEQMEIEYFIHP---------------YFDEWVEACW
DWF-LGVNPDNMRRYDVPADDRAHYSDGTIDIEYRFWGEL
MGVANRTDFDLSNHTESGTK--------------------
-------RYTPYVIEPSFGLTRSMMAFLVDAYRT-VLRLD
PRLAPVKAAVLPLSLRPTAQHLDAELRRAIGRRYRRQDEI
GTPFCITVDFDTLAVTIRSRDEMTQERVGLDRVQQYLAER
>Brachybacterium_faecium
ALAKKRGFVFPSG-EIYGGTRSAWDYGPLGVELKENIKKQ
WWRTFVVGLDSSIILPKRVWEASGHVETFTDPLVECKSCH
NRFREDHLPN-FT--EPQEFSGLVKTYLGAHFLRPETAQG
IFVNFLNVVNATR-QKPPFGIGQIGKAFRNEITPGNFIFR
TREFEQMEIEYFTP---------------AQFDEWVEACW
NWF-LGIDADNLRRFDVPDSERAHYSAATIDLEYRFWGEL
MGIANRTDFDLSSHTDSGTK--------------------
-------RYTPYVIEPSFGLTRSMMAFLVDAYRT-VLKLD
PRLAPVKVAVLPLSLVPRATELADQLRRAIGRRYRRQDEI
GTPFCVTVDFETASVTIRERDSMAQERVALDQVESYLAAR
>Bifidobacterium_adolescentis
SLAKRRGFVFPAG-EIYGGTRSAWDYGPLGVALKDNIKRE
WWRSMVVGVDTSIILPTPVWVASGHVAVFNDPLVECLNCH
KRQRSDKLPD-WT--EPRDFNMMLRTHLGPHYLRPETAQG
IFVDFKNVMTSSR-KKPPFGIANMGKSFRNEITPGNFIFR
TREFEQMEMEFFVKP---------------WHQYWIDART
QWY-LGVKPENLRHYEHPKEKLAHYSKRTVDIEYKFWGEL
EGIANRTDFDLSAHAESGED--------------------
-------KYVPYVIEPAAGLTRSLMCFLVDAYRT-VLHLD
PRLAPVKAAVLPLSLQSVAQKLAADLRQAIGRRYRREDEI
GTPLCVTVDFDTLAVTIRERDTMQQERVSLDKVADYIAER
>Streptomyces_coelicolor
SLSKRRGFVFPCS-EIYGGQRAAWDYGPLGVELKENLKRQ
WWRYMVVGLDSSVILAPEVWVASGHVATFTDPLTECTSCH
KRFRADHLPN-FT--EPKQFSGLLSTHLGPAYLRPETAQG
IFTNFAQVQTTSR-RKPPFGIAQMGKSFRNEITPGNFIFR
TREFEQMEMEFFVKP---------------WQEYWMEQRW
NWY-LGLREENMRWYEHPAEKLSHYSKRTADIEYRFWGEL
EGVANRTDYDLSSHAKSGQD--------------------
-------RWTPYVIEPAAGVGRAMLAFLLDAYRT-VLRLD
PRLSPVKVAVLPLSLSPKAKGLAQALRQAIGRRYRRQDEI
GTPFCVTVDFDTLAVTVRERDTMKQERVSLDQIEGYLASR
>Saccharopolyspora_erythraea
NLCKRRGFVYPSG-EIYGGTRSAWDYGPLGVELKDNIKRQ
WWKAVVVGLDSSVILPRQVWEASGHVGAFHDPLVECTSCH
HRFRGDHLPN-FT--EPREFNMMLKTFLGPHYLRPETAQG
IFVNFANVMTTAR-RKPPFGIGQIGKSFRNEITPGNFIFR
TREFEQMEMEYFVEP---------------WHQYWIDQRM
SWY-LGIEPENLRLYEHPKDKLSHYSKRTVDIEYRFWGEL
EGIANRTDFDLTTHSNSGVD--------------------
-------RYRPYVIEPAAGVGRPMMAFLIDAFRT-VLKLD
RRLAPVKVAVLPLSLSPKARDLATGLRKAIGRRYRRHDEI
GTPFCVTVDFDSLAVTVRERDTMAQERVAMDKLEDYLAVR
>Propionibacterium_acnes
NLCKRRGFVFPCG-EIYGGTRAAWDYGPFGVELKENIKRQ
WWRAMVVGLDSSVILPREVWVASGHVGVFNDPLTECLSCH
KRMRADHLPN-WT--EPRDFNMMLKTYLGPHYLRPETAQG
IFVNFQNVLTSAR-KKPPFGIAQTGKSFRNEITPGNFIFR
TREFEQMEMEFFVEP---------------WHQYWIDVRT
AWY-LGINPDNLRHYEHPKEKLSHYSKRTVDVEYKFWGEL
EGIANRTDFDLGNHSRSGKD--------------------
-------RYLPYVIEPAAGLTRSLMAFMVDAYRT-VLKLD
PRLSPVKAAVLPLSLSPKARDLAARLREAIGKRYRRQDEI
GTPFCITVDFDSLAVTIRERDTMAQQRVSIDKVEEYLGGK
>Arthrobacter_aurescens
SLSKRRGFVFQAG-EIYGGSRSAWDYGPLGAELKENIKRQ
WWQSMVVGLDSSVILPRQVWEASGHVEVFSDPLVECLSCH
KRYRADHLAN-WT--EPQEFSGLLKTFLGPHYLRPETAQG
IFVNFNNVLTTSR-KKPPFGIGQIGKSFRNEITPGNFIFR
TREFEQMEMEFFVEP---------------WHQYWMKERM
SWY-LGIREDNLRFFEHPLEKLSHYSKGTTDIEYRFWGEL
EGIANRTDFDLSTHAKSGTD--------------------
-------RYTPFVIEPAAGLTRSFMAFLIDAYRT-VLKLD
PRLAPVKAAVLPLSLSPKAKALGAQLRKAIGRRYRRQDEI
GTPFCITVDFDTLAVTIRERDTMSQERVSLDKVEGYLAAR
>Corynebacterium_efficiens
NLCKRRGLVYPCG-EIYGGTRSAWDYGPLGVELKENIKRQ
WWRTMVVGVDTSVILPRQVWVTSGHVEVFTDPLVESLHTH
KRYRADHLPE-WT--EPKAFSGLLKTFLGPHYLRPETAQG
IFVNFKNVMNSSR-MKPPFGIANIGKSFRNEITPGNFIFR
TREFEQMEMEFFVKP---------------WHQHWIDARH
QWY-LGVNPDNLRLYEHPQEKLSHYSKRTVDIEYAFWGEL
EGIANRTDYDLRVHSESGED--------------------
-------RWIPYVIEPAAGLGRAMMVFLMDAYRV-VLKLD
RRLAPVKVAVLPLSLSGPAEKLAAELRQAIGRRYRRQDEI
GTPFCVTVDFDTLAVTVRERDTMEQIRVPLDELQGYLAQQ
>Kineococcus_radiotolerans
NLAKRRGFVFPSG-EIYGGTRSAWDYGPLGVELKENIKRQ
WWRQMVVGLDSSVILPRRVWEASGHVEVFSDPLVESLQTH
KRYRADHLPE-WT--EPRDFSGLMKTYLGAHYLRPETAQG
IFVNFANVMGSAR-KKPPFGIGQIGKSFRNEITPGNFIFR
TREFEQMEMEFFVEP---------------WHQYWLDERM
SWY-LGIDAGNLRFFEHPQEKLSHYSKRTVDIEYRFWGEL
EGIANRTDYDLSTHSRSGVD--------------------
-------RWIPYVIEPAAGLTRSLMAFLVDAYRT-VLRLD
HRLAPVKAAVFPLSLSPKARDLAAELRRAIGRRYRRHDEV
GTPYCITVDFDTLAVTIRERDTMAQERVGLTQVTSWLGAR
>Clavibacter_michiganensis
NLAKRRGFVFQAG-EIYGGSRSAWDYGPLGVALKENIKRQ
WWQTMVVGLDSSVILPRRVWEASGHVEVFSDPLVESLHTH
KRYRADHLPD-WT--EPQNFSGLLKTFLGPHYLRPETAQG
IFVNFANVLSAAR-QKPPFGIGQIGKSFRNEITPQNWIFR
TREFEQMEMEFFVEP---------------WHQYWIDARY
AWY-LGIDPENLRLFEHPAEKLSHYSTRTVDIEYRFWGEL
EGIANRTDYDLRTHSESGQD--------------------
-------RWIPYVIEPAAGLTRSMMAFLVDAYRT-VLRLD
RRLAPVKVAVLPLSLSPVARELAAELRKAIGRRYRRQDEI
GTPFCVTVDFDTLAVTVRERDTMAQERIPLDDLMGYLAGQ
>Mycobacterium_smegmatis
NLAKRRGLVYQSG-EIYGGTKSAWDYGPLGVELKENIKRQ
WWKSVVVGLDSAIILPRQVWVASGHVEVFNDPLVECLSCH
KRHRQDHMPD-WT--EPRDFNMMLKTYLGPHYLRPETAQG
IFVNFANVVTTAR-KKPPFGIGQIGKSFRNEITPGNFIFR
TREFEQMEMEFFVEP---------------WHQYWIDTRL
QWY-LGIDRDNLRLYEHPKEKLSHYSDRTVDIEYKFWGEL
EGVANRTNFDLSTHAKSGVD--------------------
-------RYVPYVIEPAAGLTRSLMAFLVDAYRT-VLKLD
PRLAPVKAAVLPLSLSPKARDLAAELRRAIGRRYRRQDEI
GTPYCVTVDFDSLAVTIRERDAMTQERIAIDKVSDYLAVR
>Nocardia_farcinica
NLAKRRGLVYPCG-EIYGGTKSAWDYGPLGVELKENIKRQ
WWRSMVVGLDSSVILPRQVWEASGHVATFTDPLVESLITH
KRYRADHLPE-WT--EPRNFSGLLKTFLGPHYLRPETAQG
IFINYKNVETTAR-KKPPFGIAQIGKSFRNEITPGNFIFR
TREFEQMEMEFFVKP---------------WHQYWIDTRL
AWY-LGIDPENLRLYEHPKEKLSHYSTRTVDIEYRFWGEL
EGVANRTDYDLKTHSESGTE--------------------
-------RYIPYVIEPAAGLTRSLMAFLVDAYRT-VLRLD
RRLAPVKAAVLPLSLTPKAKDLAAQLRKAIGRRYRRQDEI
GTPFCITVDFDTLAVTIRERDSMAQERIALDKVEGYLAQH
>Rhodococcus_erythropolis
NLAKRRGLVYPCG-EIYGGTKSAWDYGPLGVELKENIKRQ
WWRNMVVGLDSSVILPREVWVASGHVGVFNDPLVECLNCH
KRHRQDHLPD-WT--EPRDFNMMLKTYLGPHYLRPETAQG
IFVNFANVLTTSR-KKPPFGIGQIGKSFRNEITPGNFIFR
TREFEQMEMEFFVKP---------------WHQYWIDYRL
DWY-LGINKDNLRLYEHAPEKLSHYSKGTTDIEYRFWGEL
EGIANRTDFDLSTHSKSGTE--------------------
-------RYTPYVIEPAAGLTRSLMAFLVDAYRT-VLRLD
RRLAPVKAAVLPLSLTPKAKDLAAQLRQAIGRRYRRQDEI
GTPFCITVDFDTLAVTVRERDSMAQERVALDQVESYLAAR
>Kribbella_flavida
SLSKRRGFVYPCG-EIYGGTRSAWDYGPLGVELKNNVRNQ
WWRAMVVGLDSSVILPTKVWEASGHLSEFVDPLTECQSCH
KRFRDDHLPN-FT--EPRMFNGLLKTYLGPHYLRPETAQG
IFVNFANVMGTAR-KKPPFGIAQVGKSFRNEITPGNFIFR
TREFEQMEMEFFVVP---------------WHEYWLKARW
DWY-LGLNPDNMRFYEHPQEKLSHYSKRTVDIEYKFFDEL
EGIANRTDFDLSTHSKSGAD--------------------
-------RWTPYVIEPAAGLTRNVLAFLLDAYRT-VLRFD
PRLAPVKAAVLPLSLSPKAKDLAAELRQAIGRRYRRQDEI
GTPYCITVDFDTLAVTIRERDSMKQERVALTEVTGYLAQR
>Salinispora_arenicola
SLAKRRGFVFPSS-EIYGGTRSAWDYGPLGVELKENVRRQ
WWRSMVVGLDSAVILARDVWAASGHLDAFVDPLTECQSCH
KRFRADHLPN-FT--EPRMFNGLMKTYLGPHYLRPETAQG
IFVNYKNVETVAR-KKPPFGIAQTGKSFRNEITPGNFIFR
TREFEQMEMEFFVEP---------------WHEYWLTERW
NWY-LGLTERNLRRYEHPQEKLSHYSKRTVDIEYRFFAEL
EGIANRTDFDLSTHSKSGVD--------------------
-------RWIPYVIEPAAGLTRAVLAFLLEAYRT-VMRFD
PRLAPVKAAVLPLSLSPKARQLAADLRQAIGRRYRRQDEI
GTPFCVTVDFDTLAVTVRNRDTMAQERISLDQVERYLIER
>Acidothermus_cellulolyticus
NLCKRRGFVFPSS-EIYGGLRAAWDYGPLGVELKNNVKRQ
WWKAMVVGLDSCVILNPIVWKTSGHLTAFVDPLTECLVCH
HRFRADELPD-FT--EPRMFNGLLKTFLGPAYLRPETAQG
IFVNFLNVQQTAR-RKPPFGIAQQGKSFRNEITPGNFIFR
TREFEQMEMEFFVKP---------------WHQYWIDTRL
AWY-LGIKPENLRLYEHPKEKLSHYSKRTVDIEYRFWAEL
EGIANRTDFDLSAHSASGVD--------------------
-------RWIPYVIEPAAGVDRCVLTFLLDAYRT-VLRLD
HRLAPVKVAVLPLSLSPKARDIAAELRKAIGRRYRRQDEI
GTPYCVTVDFDTLAVTVRDRDSMKQERVGIDALVGYLTER
>Thermobifida_fusca
SLAKRRGLVYPSS-EIYGGLRASWDYGPLGVELKNNVKRQ
WWRAMVVGLDSCVILAREVWEASGHVDAFVDPLTECQSCH
KRFRADHLPH-FT--EPRMFSGLLRTYVGPAFLRPETAQG
IFINYKNVEQSSR-RKIPFGIAQIGKSFRNEITPGNFIFR
TREFEQMEVEFFVRP---------------WHQYWIDTRL
QWY-LGINKDNLRLYEHPKEKLSHYSKRTVDIEYRFWGEL
EGIANRTDYDLSTHSKSGTD--------------------
-------RFIPYVIEPSAGVDRTMLTFLLDAYRV-VMRLD
PRLAPVKAAVLPLSLSPKARDLAAKLRKAIGRRYRRQDEI
GTPFCVTIDFDTLAVTVRERDSMAQERISIDQVEQYLAER
>Bdellovibrio_bacteriovorus
SLSKRRGFVFQSS-EIYGGLGSCWDYGPLGSLMKLNVKRA
WWNAMTVGLDAAILMHPMVWKASGHVDGFSDPLVDCKECK
TRFRADNTPN-LS--EERSFNLMFKTHMGPVYLRPETAQG
HFVNFQNCQQASR-YKIPFGIAAIGKSFRNEITPGNFIFR
TREFEQMEMQYFVEP---------------FFKEWKERRW
NFY-FGIKPENLKFKDH--DKLAHYAKAAVDVEFKFFSEL
EGIHNRSDFDLSQHMKSGKN--------------------
-------KYIPYVIETAVGCDRLFLAFLCDAYRV-VMGLH
PEIAPFKVAVLPLSLSSISEKLRDQLAESIGKRYRRQDEI
GTPFCVTVDFDTIAVTVRHRDKMTQERVAITQLNAYIAAK
>Finegoldia_magna
SLCKSRGIIFPGS-EIYGGLSNTWDYGSLGVEIKNNIKRA
WWKKFIVGLDAAILMNPQTWVVSGHVGGFSDPLIDCKECK
SRFRADKLPE-FT--DIRKFNLMFKTFQGVIYLRPETAQG
IFVNFKNVQRTSR-KKVPFGIGQIGKSFRNEITPGNFIFR
TREFEQMELEFFCKP---------------WFDYWRNFCK
EFL-LGIREENLRLRDHSQEELSFYSKATTDFEYLFWGEL
WGIADRTDYDLSKHSESGEK--------------------
-------KYIPYCIEPSVGVDRMFLSFLCDAYRT-VLKIH
PALAAYKVAVLPLTLNDKAMEIYNELAKSIGKRYRREDEA
GTPYCVTIDFDTLTVTIRDRDSMEQKRMTVEEIIEFVNKE
>Alkaliphilus_metalliredigens
ALAKSRGFIFPGS-EIYGGLANTWDYGPLGVELKNNVKKA
WWKKFIVGLDSAILMNPTTWEASGHIGGFSDPLMDCKKCR
ARFRADKLPE-FT--DIRQFNLMFKTHQGVIFLRPETAQG
IFVNFKNVQRTAR-KKIPFGIGQIGKSFRNEITPGNYTFR
TREFEQMELEFFCKP---------------WFDYWSNFCK
KWL-LSMKETSIRLRAHTEEELSHYSNATTDIEFKFWGEL
WGIADRTDFDLKQHTESGVQ--------------------
-------KYVPYCIEPSLGADRVTLAFLVDAYRI-VLKLH
PALAPFKAAVLPLTLKEQSLELFEKLSDSIGKRYRRHDEI
GTPYCITYDFDTLCVTVRDRDTMEQQRVAIDELEVFLEEK
>Geobacillus_thermodenitrificans
AHAKHRGFVFPGS-EIYGGLANTWDYGPLGVELKNNIKRA
WWKKFVVGLDAAILMNPKTWEASGHLGNFNDPMVDCKQCK
ARHRADKLPE-FT--NVRQFNLMFKTYQGVIYLRPETAQG
IFVNFKNVQRTMR-KKLPFGIAQIGKSFRNEITPGNFTFR
TREFEQMELEFFCKP---------------WFDYWKQFCK
EWL-LGMNEEHIRLRDHTKEELSHYSNATTDIEYQFWGEL
WGIASRTDYDLKQHMESGED--------------------
-------RYIPYCIEPSLGADRVTLAFMIDAYRT-VMHLH
PALAPYKAAVLPLSLGDGARRIYEELAKSIGKRYRRQDEI
GTPFCITYDFESEQVTVRDRDTMEQVRLPIGELKAFLDKK
>Anoxybacillus_flavithermus
AHAKHRGFVFPGS-EIYGGLANTWDYGPLGTELKNNIKRA
WWKKFVVGLDAAILMNPRTWEASGHLGNFNDPMIDCKQCK
ARHRADKLPD-FT--NIRQFNLMFKTFQGVIYLRPETAQG
IFVNFKNVQRTMR-KKLPFGIAQIGKSFRNEITPGNFTFR
TREFEQMELEFFCKP---------------WFDYWRQYCE
QWL-LGMKRENIRLRDHSEDELSHYSNATTDIEYKFWGEL
WGIASRTDYDLRRHMESGED--------------------
-------RFIPYCIEPSLGADRVTLAFMIDAYRT-VMHLH
PALAPYKAAVLPLSLSEGARAIFEQLSQSIGKRYRRQDEI
GTPFCITYDFDSEMVTVRDRDTMEQTRIPIAELKSFLEEK
>Macrococcus_caseolyticus
NLAKHRGFVFPGS-EIYGGLANTWDYGPLGVELKNNVKRA
WWQKFVVGLDAAILMNPKTWEASGHLSNFNDPMIDNKDSK
IRYRADKLPV-WT--EIRQFNLMFKTFQGVIFLRPETAQG
IFVNYKNVQRSMR-KKLPFGIAQVGKSFRNEITPGNFIFR
TREFEQMELEFFCKP---------------WQEYWKNFAA
KWL-LGIKEENTKLRDHDEDELSHYSNATTDIEYKFWGEL
WGIASRTDFDLKAHMASGDD--------------------
-------KYVPYCIEPSLGADRVTLAFLCDAYRT-VMRFH
PALAPYKAAILPLSLSPDAMKVYEALSASIGKRYRRQDEI
GTPFCITFDFDSLQVTVRDRDTMEQVRMPISEVKAFLDEK
>Staphylococcus_aureus
SLAKHRGFVFPGS-DIYGGLSNTWDYGPLGVELKNNVKKA
WWQKFIIGIDAAILMNPKVWEASGHLNNFNDPMIDNKDSK
IRYRADKLPV-WT--EIRQFNLMFKTFQGVIFLRPETAQG
IFVNYKNVQRSMR-KKLPFGIGQIGKSFRNEITPGNFIFR
TREFEQMELEFFCKP---------------WQNYWKTFAS
DWL-LNMSSENMRLRDHDEDELSHYSNATTDIEYKFWGEL
WGIASRTDFDLRKHAESGED--------------------
-------KYIPYCIEPSLGADRVTLAFLCDAYRT-VLHFH
PALAPYKAAILPLSLSGEAIKIFEQLSSSIGKRYRRQDEI
GTPYCVTFDFDSLQVTVRDRDSMEQVRMPISELEAFLTEK
>Thermoanaerobacter_pseudethanolicus
ALAKNRGFVFPGS-EIYGGLANTWDYGPLGVELKNNIKRM
WWKRFIVGIDSAILMNPEVWVASGHVSSFSDPLMDCKECK
SRFRADQLPK-FT--DIRKFNLMFKTYQGVVYLRPETAQG
IFVNFKNVQRTTR-KKIPFGIGQIGKSFRNEITPGNFIFR
TREFEQMELEFFCKP---------------WFSYWRKYCM
DWL-FGLKEENLRFRDHKKEELSHYSTATTDIEYNFWGEL
WGIANRTDFDLRQHMESGVD--------------------
-------KYIPYCIEPSVGVDRLMLAFLIDAYRV-VLRLH
PALAPIKAAVLPLSLSENAYKLYDQLRNSIGKRYRRQDEI
GTPFCITYDFDSECVTIRDRDTMQQVRIKIEEVEKYLEER
>Clostridium_acetobutylicum
SLAKNRGFVFAGS-EIYGGLANSWDYGPLGVELKNNVKKL
WWKKFVVGLDCAILMNSEVWVASGHLGGFSDPLMDCKECK
SRFRADKIPK-FT--SIRKFNLMFKTFQGVIYLRPETAQG
IFVNFKNVQRSSR-KKVPFGIGQIGKAFRNEITPGNFTFR
TREFEQMELEFFCKP---------------WFKYWKDYCW
SFL-LGINKENLRFRDHSAEELVFYSKATSDIEYKFWGEL
WGVADRTDYDLKKHMDSGED--------------------
-------KYVPYVIEPSLGADRVALAFLIDAYRI-VLHFH
PQIAPIKAAVLPLSLSEKALDVYSKISSSIGKRYRRQDEI
GTPYCITVDFDTLAVTIRDRDSMSQVRVKIEELEKYLEEK
>Dehalogenimonas_lykanthroporepellens
SLSRRRGFVFQSS-EIYGGQGGCWDYGPLGVQLKNNIKQA
WWQSIVVGVDSSILMNPRVWEASGHVTGFSDPMSDCLQCK
MRWRPEDFPS-LT--EPRQFNLMFKTFMGPVYLRPETAQG
IFVNFENVLGTTR-KKLPFGIAQIGKSFRNEITTGNFIFR
SREFEQMELEYFVKP---------------WHQHWLQARL
DWY-FGIRPENLKLRAHCDTELAHYAKACSDIQYLFWSEL
EGIANRCDFDLKQHSESGKK--------------------
-------NIVPYVIEPSAGVDRSVLAFLIDAYRT-VLKLH
PRLAPFKAAVLPLSLANLSREIYASLRKSIGRRYRRQDEI
GTPYCITVDFQSLQVTVRERDSMTQVRIPIEEIKAYLFPR
>Caldicellulosiruptor_saccharolyticus
SLCKRRGFIFQSS-EIYGGLNSCWDYGPLGVEMKNNIKRL
WWKANVVGLDSSILMNPKVWEASGHLSNFADPMADCKVCK
KRWRADQLPE-LT--EARMFNLMFKTFMGPVYLRPETAQG
IFVNFLNVQQTMR-KKLPFGIAQIGKSFRNEITPGNFIFR
TREFEQMEIEYFVKP---------------WHKHWIEQRI
NWY-LGIKKENIRIREHGKDELAHYAKACVDIEYLFWSEL
EGIANRTDFDLSRHQESGQN--------------------
-------RYIPYVIEPSAGVDRSFLAFLVDAYRI-VLHLH
PAIAPVKAGVFPLLLVKKAKEIYNNLKYSIGKRYRRQDEI
GTPFGITVDYQTLTVTIRDRDTMEQVRVHIEEIIPYLEEK
>Candidatus_Korarchaeum_cryptofilum
ELSSRRGFFWPSSKEVYSDPAGFYTYGPLGVRMKEKIIGL
WRREIVNEIETPNVLPIKVFEASGHLEHFFDKLIECRRCH
SKFRIDKLPN-WG--DLRNFNLMFTLAVGAAALRPETTQG
SVVEFRKTFTVMR-GKLPFALGQVGRVFRNEISPRRALIR
MREFQQLEVQIFFDP-DEIPAREALMSGYVLITYWLVAYQ
RFFTLGFPLERLRYRELVEGEKAHYSLVHWDLEVYTWIEL
VNNAYRTDYDLSGHMRSGID--------------------
-------KLLPHMYEPSIGVDRVILHELMLAYRV-WLQLP
RSIAPIEVGVFPLLLPSKAREIYHELINTIGRRYRRMDEI
GTPLCVTIDYQTLTVTLRDRDTMMQVRVRREELPTKVRKF
>Thermoplasma_volcanium
ELAKRRGFFWPSF-SIYGGSSGFYDYGPLGTLLKDNIISI
WKKSYAIFLDTPVIAPADVFKASGHLEKFSDIAVKCEKCK
TAYKLENLPK-LR--GAYEFNLMFK--VGTLYLRPETAQG
IFINFKNLYNYSR-NTMPIIVCQVGKGFRNEISPRQALIR
MREFTQAEVEVFYLN-STVDLKEALHSGIKVMAYFLEKTY
SIL-IGFNPNHLRAREHDPLERAHYSSETWDFEYLMWIEI
VGVSDRGTYDLGRHQQSGEN--------------------
-------GNIPRVVEPSYGIDRIVLTILNDGYYK-VLKLD
PAVSPLHFAVFPLQLDAKAKELFNKIKQNIGRRYARQDEI
GTPFCITVDYETLTVTIRERDSTKQVRENIEELLQKISDY
>Thermoplasma_acidophilum
ELAKRRGFFWPSY-MIYGGSSGFYDYGPLGTLLKDNIIAA
WKREYAIFLDTPVISPADVFRASGHLEKFSDIAVKCSKCG
TPYKFESLPK-LK--NPYDFNLMFR--VGSLYLRPETAQG
IFINFKNLYNYAR-NSMPIIVCQVGKGFRNEISPRQALIR
MREFSQAEVEVFYIE--KMKVSDALRSGIGVMAYFLNKTY
EIL-LGFQPDHIRAREHDPGERAHYSSETWDFEYLLWTEI
VGVSDRGTYDLGRHQQSGEN--------------------
---------TPKVVEPSYGLDRILLTIMDSSYYK-VLRLD
PHISPIHMAIFPLQLDKIAKDLFEKMKNNIGRRYARQDEI
GTPFCVTVDYQTKTVTIRERDSTSQVRVKISDLLERTRSF
>Picrophilus_torridus
EIAKRRGFFWPSF-SIYGGFSGLYDYGPLGVLLKDNIINK
WKKAYLIFIDTPNITPGEVFDASGHLSRFSDIAAECDSCK
SKFKIENVPV-IK--KIYNYNLMFRLE---FYLRPETAQG
IFVNFKLLSNYYR-GKLPMAVAQLGKGFRNEISPRQSLIR
LREFSQGEVEVFFDP-DKTSIKNAFENRIDAMAYFILKTQ
KIL-IGFKNDNIRFRQHDPDERAHYASDSWDAEARIWVEI
VGIANRTNYDLKNHDASSER--------------------
-------DVIPNVIEPSYGIDRITLALMVQSYYN-VLSFK
PEMAPYHFAVLPLIFIKKSMEIYNMIMSSIGKRYSRQDEI
GTPFCITIDYETLSVTVRFRDTGNQERIDKKDLLDYLSGK
>Ferroplasma_acidarmanus
ELAKRRGFFWPSF-SIYGGFAGFYDYGPLGVLLKDNIIRT
WKESYMIFLDSPNITPEPVFRASGHLARFSDLAAECEKCK
SKFKFESVPV-IT--NIYDFNLMYKV----YYLRPETAQG
IFVNFKLLFNYNR-GKLPMIVGQAGKGFRNEISPRQSLIR
LREFNQCEIEVFLDPEDDITVKEAFERGLSAFAYFVLKTQ
NIL-IGIESSKLRFRQHDPDERAHYASDSWDAEGLIWFEI
VGIANRTDFDLNNHQSSGET--------------------
-------EFIPYVIEPSYGIDRILLTLMAQSLKN-VLKIP
YPVAPYHFAVFPLMLKEKAEYIYENMKKTIGKRYARQDEI
GTPYCITVDYQTLTVTVRSRDTAEQKRIKIEELLDFINSY
>Nanoarchaeum_equitans
-----KGFFYPAS-EIYNSIAGFYDYGYLGTLLKNNFINE
WKNYFLWEVDPAIVMPKEVFIASGHLENFNDPIVECKN-G
HRFRADHLPI-LG--KVKWFNLMFPIYIGPAYLRPETAQG
PYVMFKREFILHR-QKLPLGLAVVGKAFRNEISPRQLLLR
LREFTQAELQIFFDPEDRIKVKDL-----FFYAYFVGKVK
QFY-LGIPEERLRFRELSEKEKAFYNKYHVDIEINFWKEV
GGIHYRTDHDLSGHMKSGKD--------------------
-------KFIPHVLELSFGVDRNVLALIDLFLRV-VLKIP
KHLAPIKVAVFPLLLIEKAKEVYNMLKNSIGRRYRRVDEI
GVPYAITIDYQTLTVTIRDRDTMKQVRVKIEDLPNQLTLS
>Candidatus_Nanosalina_sp_J07AB43
----------------------------------------
----------------------------------------
-------------------FNLMFETGIGPGYLRPETAQG
IFVEFPQLKEYAR-NQLPFGITQIGKAYRNEISPRKGLVR
VREFTQAELEHFIDP-DKMTVEEAVEEEVEWIAYYLGIAK
KWY-IGVDMERFRFRQHQNDELSHYASDCWDAETEVWIEI
TGFAYRGCYDLKKHNQSQDSYLGPEFGDKADEIKSRLEEK
CNFSVEERILPHVVEPSFGIDRIVYTVLAHAYRK-LLHLK
KSVAPTEVAVLPLMLGEKAQEIAGKLRKAIGRRYRRQDEV
GTPICITIDYETLTVTVRDRDSTEQERREVSKLEKYI---
>Halobacterium_sp_NRC1
ELARRRGFFFQAS-EAYGGAAGFYTYGPEGAALKRNIEDA
WRDRFVMEIDSPTVTPEPVFQASGHLDDFDDMLVECPDCG
ESHRADHVPA-LAGQSVTGFNLMFDTTIGPGYLRPETAQG
MFTEFPRLKEYAR-NQLPFGVAQVGTGYRNEISPRNALLR
TREFTMAELEFFVDP-DRLTPQEALAEGVGWVAYFLARSK
QWF-VGVDMDRFRFRQHLPGELAHYASDCWDAEGEVWVEL
EGVASRTDYDLSKHDEADDSYLGPEFGGAAGDVADALAER
TGFEVAEHIIPHVVEPAFGIGRAVYTALAHSYRD-VLRLP
AEVAPTTVGVFPLMLGERAREIAAELRANIGRRYRRQDEV
GTPYCVTVDYEALAVTLRDRDTTTQVRVPIAEVAETLVGL
>Halalkalicoccus_jeotgali
ELAKRRGFFFPSN-GVYGGVAGFYTYGPEGAALKRHLEDA
WRDRFTREIEAPTVMPEAVFEASGHLDGFDDMLVECAECG
ESHRADHLPS-LAGEPVEEFNLMFETTIGPGYMRPETAQG
IFVEFPQLAEYAR-NQLPFGVTQIGPAYRNEISPRKGIIR
VREFTQAELEQFVDP-DTTTIGEAVADGTAWVAYYLGIAQ
EWY-VGIDMNRFRFRQHLPGERAHYASDCWDAEAELWVEI
AGFAYRGDYDLSKHAEADQDYLGPEFGGKAAEIADALEEK
TGFSIEEHVTPHVVEPSFGVGRTLYALFAHAYRS-YLSLA
PEMAPTTVGVFPLMLGERARELASELRANIGRRYRRQDEV
GTPFCVTVDYESLTVTLRDRDSTTQVRVPIVQLVGVLDGL
>Natronomonas_pharaonis
ELAKRRGFFFSSN-EAYGGTAGFYTYGPEGAALKRNLEDI
WRDIFVMELEAPTVMPEAVFEASGHLDGFDDMIIECPECG
ATHRADHLPS-LAGESVEEFNLMFGTNIGPGYLRPETAQG
IFVEFPRLKEYAR-NKLPFGVAQIGRAYRNEISPRRALVR
VREFTQAELEHFIDP-DTYTVAEAVDSGIEWVAYYLGRSM
DFY-IGIDMDRFRYRQHLPGERAHYAADCWDAETELWVEV
TGFAYRSDYDLSKHGDSKEEYLGPEFGGAAGDIAAALEER
TGFAVEEHITPHVVEPSFGVGRLVYSVLVHSHRT-YLDLP
AELAPTTVAVFPLMLDDRAREVSETLRENIGRRYRRQDEV
GTPYCVTVDYETQTVTIRERDSTDQTRVPVEGLPAAIAEL
>Haloquadratum_walsbyi
ELAKRRGFFFGSN-GAYGGVAGFYTFGPQGAALKSNIEAA
WRERFTYEIEAPTIMPEPVFEASGHLDGFDDMLVECPDCG
TAHRADHLPQ-LGGEPVDSFNLMFETNIGPGYLRPETAQG
IFVEFPQIKQYAR-NTLPFGVTQIGRAYRNEISPRKRIVR
TREFTQAELEQFIDP-DETTVGEAVESGLGWIGYFIGIAQ
EWY-IGVDTDRFRFRQHLSGERAHYATDCWDAESEVWIEI
AGFAYRGEYDLSKHAEGDDEVLGPKFGSQAGEIKTALEEE
TNFHIESHITPHVIEPSFGIDRTVYTLLAHGYRT-YLSLS
TKVAPTDVGVFPLILVEQAKDIVSELRASIGRRYRRQDEI
GTPFCITVDRDGITVTIRQRDTGRQVRAPIAVVTELIQSV
>Haloarcula_marismortui
ELAKRRGFYFPSS-SAYGGAAGFWTYGPQGAALKSNIEDA
WRDRYVQEISAPDVMPEPVFEASGHLDGFDDMIVECGECG
ATHRADHLPS-LADQPVDNFNLMFETNIGPGYLRPETAQG
IFVEFPQLSEYAR-NQLPFGVAQIGKAYRNEISPRKSLVR
VREFTQAELEHFIDP-DELTVREAVDEDIEWVAYYLGVSK
EWY-IGVDMDRFRYRQHLAGERAHYASDCWDAESEVWIEI
TGFAYRGDYDLSKHAKSGEDYLGPEFGGSAGAVADALEDK
TNFSVDEHIRPHVVEPSFGVGRIIYTVLAHSYRT-YLDLP
PEQAPTTVGVFPLMMADLATDIADDLRAAIGRRYRRQDEV
GTPYCVTVDYESLTVTVRERDTTEQKRLPIDGLAETLEQL
>Haloterrigena_turkmenica
ELAKRRGYFFQSS-GAYGGVGGFYTFGPQGAALKGNVEDA
WRDRFAMEIDAPTIMPEPVFEASGHLDGFDDMLIECPECG
ESHRADHVPS-LAGQAVDTFNLMFATNIGPGYMRPETAQG
IFVEFPRLKEYAR-NQLPFGVTQIGRAYRNEISPRRSIIR
TREFTQAELEYFVDP-DRTTIGDAVEEGISWVAYFLGVAK
PWY-VGVDMDRFRFRQHLSGERAHYASDCWDAESEVWIEM
AGFAYRGDYDLSKHDESDDRYLGPEFGGDAQAVVQKLDEK
TRFAVEEHITPHVVEPSFGVDRLVYTVLHHAYRT-YLDLE
PEVAPTFVGVFPLQLEAQANEIVADLRENIGRRYRRQDEV
GTPFCVTVDYETVTVTVRERDTTDQKRLPVDDLAETLSAI
>Natrialba_magadii
ELAKRRGYFFQSS-GAYGGVGGFYTFGPQGAALKGNVEDA
WRDRFAMEIDAPTIMPEPVFEASGHLDGFDDMLVECPECG
ESHRADHVPS-LADQAVETFNLMFATNIGPGYLRPETAQG
IFVEFPRLKEYAR-NQLPFGVTQIGRAYRNEISPRRSIIR
TREFTQAELEYFVDP-DETTIGEAVDEGIGWVAYFLGVAK
PWY-VGVDMDRFRFRQHLSGERAHYAADCWDAESEIWIEM
AGFAYRSDYDLSKHAESEDRYLGPEFGGAAQDVVDELEEK
TGFAVEEHILPHVVEPSFGVDRLVYTVLHHAYRT-YLALD
PEVAPTFVGVFPLQLESTADEIVADLRDNIGRRYRRQDEV
GTPFCVTVDYETLTVTVRERDTTDQKRLSVSELPGIMAEL
>Halorhabdus_utahensis
ELAKRRGFFLQSA-DAYGGVSGFYTFGPQGAAMKRNVEET
WRDRFAMEIDAPTVLPEPVFEASGHLDGFDDMLVECPECG
QSHRADHIPT-LAGQAIEQFNLMFETNIGPGYLRPETAQG
IFIEFPQFAEYAR-NQLPFGVTQIGRAYRNEISPRKSLLR
VREFTQAELELFVDP-DEMTIGEAVEDGIAWIAYYLGVAA
EWY-IGLDMDRFRFRQHRPGELAHYSEDCWDAEGDVWIEL
GGFAYRADYDLSKHDASEAEYLGPEFGGAAGDVADALEEQ
TGFAIEEHIMPHVVEPSLGIDRALYTALDHSYRT-YLELP
PAVAPTTVGVFPLMLGERAREIAAELRAAIGRRYRRQDEV
GTPYCVTVDYDTLTVTIRDRDSTDQTRVAADDLASTIEAL
>Halomicrobium_mukohataei
ELAKRRGFFLQSA-GAYGGVSGFYTFGPSGAALKQNIEDT
WRNRFAMEVDAPTVMPEPVFEASGHLDGFDDMLVECPECG
ESHRADHIPT-LAGQAIEDFNLMFETNIGPGYLRPETAQG
IFIEFPQLAEYAR-NQLPFGVTQIGRAYRNEISPRKSLLR
VREFTQAELELFVDP-DEATIREVVDDGVGWIAYYLGVAK
QWY-IGVDMDRFRFRQHLSGERAHYAADCWDAEAEVWIEL
GGFAYRSDYDLSKHDSSDEEYLGPEFGGSAGAVADALEEK
TNFGVEEHITPHVVEPSLGIDRALYTALDHSYRT-YLALP
QEVAPTTVGVFPLMMGEYARDLVEKLRAAIGRRYRRQDEV
GTPFCVTVDYATLTVTVRERDTTAQKRVPVADLPETLTAL
>Halorubrum_lacusprofundi
ELAKRRGFFFGSN-GAYGGTAGFYTFGPQGAALKKNVEDA
WRDRFTREIEAPTIMPEAVFEASGHLEGFDDMLVECPECG
ESHRADHLPS-LAGVTVEDFNLMFATDIGPGYLRPETAQG
IFVEFPRLKEYAR-GNLPFGITQIGPAYRNEISPRGGLLR
LREFTQAELEQFIDP-DETTIGEAVDEEIGWVGYYLGVAK
EWY-IGVDLDRFRFRQHLAGERAHYASDCWDAESEVWIEI
AGFSYRADYDLSKHDEGDDAVLGPEFGGDAAAVAEALEDV
ANFSVETHLTPHVVEPSFGVGRTVQTLLAHAYRT-YLSLE
PEVAPQDAAVFPLVLTELADRVAADLRESIGRRYRRQDEI
GTPFCVTIDRDGITVTVRERDSAVQVRVPAEELATELTAL
>Haloferax_volcanii
ELAKRRGFFFGSS-EAYGGVGGFYTYGPQGAALKSNVEEA
WRERFALEIEAPTIMPEPVFEASGHLDGFDDMLVECAECG
ESHRADHLPT-LAGQSVEDFNLMFETNIGPGYLRPETAQG
IFVEFPRIKEYAR-NSLPFGVTQVGRAYRNEISPRKSIVR
TREFTQAELEHFIDP-DETTIGEAVDDGIGWLGYFLGIAQ
EWY-VGVDMDRFRFRQHLAGERAHYSSDCWDAESEVWIEI
AGFSYRSDYDLSKHGEGDDDTLGPEFGAQAADVAEALEDV
ANFAVETHITPHVVEPSFGIDRTVYTLLAHAYRS-YLSLS
PSVAPTNVGVFPLVLVDLADDVAEELRASIGRRYRRQDEV
GTPFCITIDRDGLTVTIRERDSGKQVRLPVDDLVGTLVGL
>Halogeometricum_borinquense
ELAKRRGYYFGSS-EAYGGTAGFYTYGPQGAALKSNVEDA
WRERFTLEIDAPTIMPEPVFEASGHLDTFDDMLVECPECA
ESHRADHLPN-LAGQSVDNFNLMFETNIGPGYLRPETAQG
IFVEFPRIKEYAR-NRLPFGVTQVGRAYRNEISPRKSIVR
TREFTQAELEQFIDP-DETTIGAAVEDGSGWLGYFLGIAQ
EWY-VGVDMDRFRFRQHLAGERAHYSSDCWDAESEVWIEI
AGFSYRSDYDLSKHAESEEDVLGPKFGGAAGDVKDALEDV
TNFAVEEHITPHVVEPSFGVDRTVYTLLAHAYRT-YLSLS
PEVAPRDVGVFPLVLVDLADEIVDDLRASIGRRYRRQDEV
GTPFCITVDRDGLTVTVRERDSGRQIRVPVSALADELGAV
>Archaeoglobus_profundus
EMLTRRGFFWQSF-EIYGGMAGFVDYGPLGNALRRKIENI
WRKHFVVEIDTPTVCVEEVFVASGHVSCFTDVAIECESCG
RVFRADHY-S-FK--EPFLFNLMFSTTIGPGYLRPETAQG
IFIDFRRLLEYFR-HKLPFGVAQIGRAYRNEISPRQGVIR
LREFNQAELEYFVNP-NEVTLKEAVEKGICLMAYFIGKTR
EFL-VGIDEAKLRFRQHKDDERAHYAIDCWDAEVLTWIEI
VGIADRTDYDLKKHMESGEDKLGPVYRQKAKEIAKKLEDF
FEIVEVEKIVPHVIEPSFGLDRITYAVLEHSFRR-VLRLK
RWVAPIPVAVLPLLFTSKAKEIVQMLRESIGRRYRRFDEI
GTPFCITIDHQTFTVTIRDRDTTKQVRVKISELPKVLNEL
>Ferroglobus_placidus
EMLVRRGFLWQSF-EIYGGMAGFIDYGPLGNAVRRKLENL
WRKYFVVEIDTPTIGVEEVFIASGHAEGFTDVAIECESCG
RVFRADHY-E-FK--KPFHFNLMFETKIGPGYLRPETAQG
IFIAFKRLSNYFR-DKLPFGVAQIGRAYRNEISPRQGVIR
LREFNQAELEFFCHP-NRVTLKEAVERGIALLAYFIGKTR
RFL-AGVKDEKLRFRQHKDDERAHYAVDCWDAEALTWVEI
VGIADRSDYDLSRHTKSGEDKLGPVYKDKAKKIAEELEEF
YEVKEVERIIPHVVEPSFGLDRITYVLLEHAFRR-VLRLK
RWMAPIDVAVLPLLFQKKALEIVEMLRESIGRRYRRFDEV
GVPFCVTVDHQTFTVTIRDRDTTKQVRVKVEELVGVLKEL
>Archaeoglobus_fulgidus
EMLIRRGFLWQSF-EIYGGMAGFIDYAPLGNNLRRKIENI
WRKYFVAEIDTPTIGIEEVFIASGHATSFTDVAIECENCG
RVYRADHY-E-FK--DPAPMNLMFSTTIGPGYLRPETAQG
MFVDFKRLANFFR-EKLPFGVAQIGRAYRNEISPRQGVIR
LREFNQAELEFFVHP-KEITLEEAVEKGIAILAYFIGKTR
RFL-IGIKDEKLRFRQHKDVERAHYATDCWDAEVLTWIEV
VGIADRTNYDLKRHSKSGEDKLGPEFRQKAKKVAEALEEF
FEIQEVEKVIPHVIEPSFGLDRITYSVLEHAFRR-VLRLK
RWVSPIEVAVLPLLFESKGMEIVQMLRESIGRRYRRFDEI
GTPFCVTVDHQTFTVTIRDRDTTAQVRVKLGELPSILKEL
>Methanocorpusculum_labreanum
ELARRRGFVWPSS-EIYGSVAGFIDYGPLGAMLKRRIEAT
WRRFYVYEIECPTVGIEPIYVASGHVGGFSDKMFQCPHCQ
EFLRADHVPA-LGEVEVFDFNLMFTTSIGPGYLRPETAQG
MFVDFPRLLRFYR-DHLPFGAVQVGKSYRNEISPRQGMIR
LREFTQAEAEIFVHP-DVKSMREAVDEGIAYVAYYVAMTH
DIL-VGFNPDKIRFRQHMPDERAHYATDCWDAEALSWVEI
VGIADRTDYDLKAHSRSGQKKLGPAFKGKAKPISEQMLEM
YTVKDEIDVMPHVIEPSYGIDRMCYMVLEHAYRT-VMRFK
KGVAPIQVAVLPLMLDEIAKNLVLELQNAIGRRYRRQDEI
GTPYCITVDYDTKSVTLRDRDSMQQIRGPAAAVLKALPDL
>Methanoplanus_petrolearius
ELARRRGFVWPTS-ECYGSVAGFIDYGPLGAMMKRKIENI
WRYFYVYEIECPTIGEESIYLASGHVKGFADKMIQCPHCG
EYHRADHVPA-FDGAEVYYFNLMFQTTIGPGYLRPETAQG
IFTDFNRLLRFYR-DKLPFGTVQIGKSYRNEISPRQGMIR
LREFTQAEAEIFIHP-DEMSMKDGVASGIAYVAYYIAQTH
DFM-CGISPDKVRFRQHLPDERAHYATDCWDAEIFSWVEM
VGIADRTNYDLNAHAKSGDPALGPKYRNRAKAVADALAEF
YEVKEVEYVMPHVIEPSYGIDRILYAVLEHSFRN-VLRFP
PKVAPVQVAVLPLMLDDIARSIKTKLQEAIGRRYRRQDEI
GTPFAVTVDYDTKTVTVRERDSMMQIRYDIEKLPALLSDL
>Methanosphaerula_palustris
DLAKRRGFVWPTS-ECYGAVAGFIDYGPLGAMMKRRIENV
WRAFYVYEIECPTIGQEAIYIASGHVKGFSDKMFQCPHCK
EFLRADHVPL-IGTVDVFNFSLMFSTSIGPGYLRPETAQG
IFTDFTRLLRFYR-DKLPFGAVQIGKSYRNEISPRQGMIR
LREFTQAEAEIFVHP-DTISMAEAVAEGRAYVAYYIALTH
QML-LGIRPDRLRFRQHLPDELAHYAEDCWDAEILSWVET
VGIADRTDYDLKAHAASGDSALGPRFRGKAKAVADAIADL
YKVREVEEVMPHVIEPSYGIDRICYAILENCFRA-VLHLS
PEVAPVQVAVFPLMLDTIAWDLTTTLKHAIGRRYRRQDEI
GTPFAVTIDYDTRTVTLRDRDSMRQVRVPLGEVPELVRRL
>Methanoculleus_marisnigri
EVARRRGFVWPSS-EIYGSIAGFIDYGPLGAMLKRNVENL
WRSFYVYEIECPTVGNEAIFVASGHVKEFADKMVQCPHCG
EYLRADHIPS-LGEAGVFAFNLMFQTTIGPGYLRPETAQG
IFTDFSRLLRFYR-DKLPFGAVQIGKSYRNEISPRQGMIR
LREFSQAEAEIFVHP-DAMTMRAAVDEGVAYVAYYIALTH
RIL-IGVDPVKLRFRQHLIDERAHYAADCWDAEVYSWVEI
VGIADRTNYDLRSHAGSGTSVLGPRYRGKAKAIADALADL
YQVREEEEVMPHVIEPSYGIDRMIYVALEHSYRK-VLRLP
PAVAPIQVAVFPLMLETVAQTITERLTQAIGRRYRRQDEV
GTPFAVTVDYETLTVTVRDRDSMEQVRIPIERLPEVLSAL
>Methanospirillum_hungatei
DLAKRRGFVWPTT-ECYGSVAGFIDYGPLGTLVKRRIEDL
WRQFYVYEIECPTIGQEAMYIASGHVKGFSDKMCQCPACN
EYLRADHVPA-LGKVEVFTFNLMFQTTIGPGYLRPETAQG
IFVDFGRLLRFYR-DKLPFGTVQIGRSYRNEISPRQGMIR
LREFTQAEAEIFVHP-DTYTMKDAVAAGVAYVAYYLALTH
ELL-IGVMPSRLRFRQHLPDERAHYAEDCWDAEIFSWVET
VGIADRTDYDLKAHAESGDSVLGPKYRGKAKAISDALQDL
YEVKEEEDVRPHVIEPSYGIDRMIYAVLEHSYRK-VMRFP
SRVAPVQVAIFPLMLDVMAKEIARTLQMAIGRRYRRQDEI
GTPFAVTVDYDSLTVTLRDRDSMQQVRIPKDQLVDLIPAL
>Candidatus_Methanoregula_boonei
DLAKRRGFIWPTS-ECYGAVAGFIDYGPLGAMMKRRIENI
WRHFYVYEIECPTIAQEAVFIASGHVKGFSDKMCQCPHCK
EYLRADHVPA-LGNVEVYNFNLMFQTTIGPGYLRPETAQG
MFVDFARLLRFYR-DKLPFGAVQIGKSYRNEISPRQGMIR
LREFTQAEAEIFVHP-DEMSMREAVDNGIAYVAYYVALTH
ELL-IGIKPERLRFRQHLPDERAHYATDCWDAEVYSWVET
VGLADRTNYDLNAHAKSGTSVLGKQYRQKAKAIFAALEDL
FEVKDEVEIVPHVIEPSYGIDRMCYAVLEQAYRT-VLRFS
PQVAPVQVAVFPLMLDTLAGEITATLQKAIGRRYRRQDEI
GTPFAITVDYDSKTVTLRDRDSMKQVRIAVDKIPETVSAL
>Methanosaeta_thermophila
ELARRRGFMWPSF-ELYGGAAGFYDYGPLGARLKRRIEDI
WRRFFVAEIECPTIGIEEVFRASGHLSGFSDPLTECKECK
EIYRADHLPE-LS--EVYEFNLMFRTAIGPGYLRPETAQG
MFINFQRLLRYYR-DSLPFGAVQIGRSYRNEISPRQGVIR
LREFSQAEAEVFIDP-DEMSVGEAVERGIAILAYFVARTY
EYL-VGVDRERLRFRQHKADEMAHYAADCWDAEVLLWIEI
VGIADRTDYDLRSHMASKANVLGPRFKGRAKAIADALQRL
VSVEEIEYVVPHVIEPSFGIDRILYTVLEHSYRV-VLRFL
PGISPIDVAILPLMLVEPARRIFDEFRRSIGRRYRRNDEI
GTPYCITVDYQTLTVTVRDRDTMQQIRIEADRAVDIIRDL
>Methanohalobium_evestigatum
ELAKRRGFLWNSF-EIYGGTAGFYDYGPLGSTLKRRIEQI
WRDMYVMEIETPTIGIEDVFRASGHIGGFSDPLCECEECG
EAFRADHLPV-FG--SVYSFNLMFNSNIGPAYLRPETAQG
MFINFLRLARYYR-EKLPFGVTQIGKSYRNEISPRQGVIR
LREFTQAEAEIFIPP-DPIRLDDAVKEGYAYLAYHIALTK
DFL-IGINPDKLRFRQHKKDEMAHYAADCWDAEIESWIET
VGIADRTNYDLKAHTDSGTEKLGPSYKGKAKTIAEKLKDM
VEFTEETTVFPHVIEPSYGIDRIIYCVLEHAYRI-ILRFK
NEVSPIQVAVLPLMLIKPARDISARFRKTIGRRYRRNDEI
GTPYSVTIDYQTLTVTIRDRDTMKQIRLSKDNIEDTVYNL
>Methanohalophilus_mahii
ELAKRRGFLWNSF-ELYGGTAGFYDYGPLGSTLKRRIENI
WRQFYVMEIETPTIGIEDIFVASGHVGGFSDPLCECEQCK
EAFRADHLPE-LG--KAREFNLMFETSIGPGYLRPETAQG
IFIDFQRLARYYR-EKLPFGVTQIGKSYRNEISPRQGVIR
LREFTQAEAEIFIHP-NEMTIREAIDKKIAFLAYHIALTN
RFL-IGISPDKLRFRQHKKDEMAHYAIDCWDGEIKTWIET
VGIADRTDYDLNAHTKSKDDKLGPLFRKKAKDVAETLKDV
VSAEEVETVVPHVIEPSYGIDRIFYTLLEHAYRT-LLKFK
SEIAPIQVAVLPLMLVSKGRQIVSNLKDTIGRRYRRNDEI
GTPYSITIDYETLTVTIRERDTMKQVRTPVSDLEGNLNKL
>Methanococcoides_burtonii
ELAKRRGFLWNSF-ELYGGAAGFYDYGPLGCTLKRRIEQI
WRELYVMEIETPTVGIEDVFVASGHVGGFSDPLCECQECE
EAFRADHLPE-LG--KAYEFNLMFKTNIGPGYMRPETAQG
MFINFQRLSRYYR-DKLPFGATQIGKSYRNEISPRQGVIR
LREFTQAEAEIFTHP-EQMTVREAVENDIAFLAYHIALTN
HFL-VGIAADKLRFRQHQKDEMAHYAIDCWDAEILTWIEV
VGIADRTDFDLKAHAKSGTKKLGPLFKGKAKAVADALREI
ISYAQETKIVPHVIEPSYGIDRILYCTMEHAFRM-VLRFR
NEVAPVQVAILPLLLIEPAKAIAQKLREAIGRRYRRNDEI
GTPYSITIDYDTLSVTIRDRDTMKQVRASVEGIENSIYDL
>Methanosarcina_barkeri
ELAKRRGFLWNSF-ELYGGSRGFYDYGPLGSTLKRRIEQT
WREFYVMEIECPTIGIEEVFIASGHVGGFSDPLCECMNCK
EAFRADHLPE-FG--DAYEFNLMFKTTIGPGYLRPETAQG
MFVDFQRLSRFYR-DKLPFGAVQIGKSYRNEIAPRQGVIR
LREFTQAECEIFVDP-DRMTVREAVETGVAVLGYNIALTN
EFL-VGIDPAKLRFRQHLKDEMAHYAIDCWDAEIETWVEI
VGIADRTDYDLKAHAKSKTEKLGPLFKGKAKAVADALKDA
VDFAEETNVTPHVIEPSYGIDRIFYGVMEHAYRL-VMHFS
SAVAPVQVAVLPLLLADPAKDIIVKLRETIGRRYRRNDEI
GTPYCVTVDYDTLTVTIRDRDSMRQIRAPVKGIENVLYEL
>Methanosarcina_acetivorans
ELAKRRGFLWNSF-ELYGGSRGFYDYGPLGSTLKRRIEQV
WREFYVMEIECPTIGIEEVFIASGHVGGFSDPLCECMNCK
EAFRADHLPE-FE--DAYEFNLMFKTTIGPGYLRPETAQG
MFVDFQRLSRFYR-DKLPFGAVQIGKSYRNEIAPRQGVIR
LREFTQAECELFVDP-DRLTVREAVETGVAILGYNIALTN
EFL-VGIDPEKLRFRQHLTDEMAHYAIDCWDAEIETWVEI
VGIADRTDYDLKAHARSKTDKLGPLFKGKAKAVADALKDV
VDFAEENNVIPHVIEPSYGIDRIFYGIMEHAFRL-VMHFS
SAVAPVQVAVLPLLLADPAKEIIAKLRETIGRRYRRNDEI
GTPYSVTVDYDTLTVTIRDRDSMRQVRAPINGIENVLYEL
>Methanosarcina_mazei
ELAKRRGFLWNSF-ELYGGSRGFYDYGPLGSTLKRRIEQI
WREFYVMEIECPTIGIEDVFVASGHVGGFSDPLCECKKCG
EAFRADHLPE-LN--DAYEFNLMFKTTIGPGYLRPETAQG
MFVDFQRLSRFYR-DKLPFGAVQIGKSYRNEIAPRQGVIR
LREFTQAECELFVDP-ERMTVREAVETGVAVLGYNIALTN
EFL-VGIEPAKLRFRQHLKDEMAHYAIDCWDAEIETWVEI
VGIADRTDYDLKAHARSKTDKLGPLFKGKAKAVADALKDV
VDFAEETNVIPHVIEPSYGIDRIFYGTMEHAFRL-VMHFS
SSVAPVQVAVLPLLLADPAKEIVAKLRETIGRRYRRNDEI
GTPYSVTVDYDTLTVTIRDRDSMRQIRAPISGIENVLYEL
>Methanothermococcus_okinawensis
DLARRRGYLWSSF-EIYGGIAGFVDYAPLGTMLKNNIINT
WRKHYIYEIESPTITPYEVLKASGHVDNFTDPMVECKECL
ESFRADHIPK-FG--DVKKYNLMFLTSIGPGYMRPETAQG
IFIQFRRLASFFR-NKLPFGVAQIGKSYRNEISPRQGVIR
LREFTQAEAEFFVHP-NNMSLKDAVEKGIRTIAYFVAITK
RFL-IGIDITKLRFRQHLPDEMAHYAIDCWDAEIYTWIEC
VGIADRTDYDLKAHMNSGVDVVGKVFKKDMKLVENALNDY
LKINKTKKVLPHVIEPSYGIDRITYCLLEHAYRT-YLKLK
PQVAPIKVGVFPLVMAEIAMRIKDNLRKAIGRRYMRMDEV
GTPFCITVDGRTLTITIRYRDTREQIRIKIDEVINYIKNN
>Methanococcus_aeolicus
DLAKRRGYLWSSF-EIYGGIAGFVDYAPLGAMLKNNIIDT
WRKHYIYEIDCPTITPHDVLKASGHVDNFTDPMIECKECL
ESYRADHIPK-FG--EVKSYNLMFLTSIGPGYMRPETAQG
IFIQFRRLSQFFR-NKLPFGVAQIGKAYRNEISPRQGVIR
LREFTQAEAEFFVHP-NNMSLKDAVENNIRTIAYFVAITK
RFL-IGIDSSKLRFRQHLPDEMAHYAIDCWDAEIYTWIEC
VGIADRTDFDLKAHMESGVDVVGKVFKKDMKLVSDALNDY
LTAKKVQKVLPHVIEPSHGIDRITFCLLEHSFRT-YLSIN
PTVSPIKVGVFPLVMPEIAMDIKNNLRKAIGRRYMRMDEV
GAPFCITVDGQTLTITIRERDSREQIRIKIEEVVDYIKNK
>Methanocaldococcus_infernus
DLAKRRGYLWSSF-EIYGGIAGFVDYGPLGCLLKNNIINK
FRERFIYEIESPTVTPYEVLKASGHVDNFTDPIVECKNCL
ENFRADHIPK-FG--EVKKFNLMFVTSIGPGFLRPETAQG
IFIQFKRLAQFFR-NKLPFGVVQIGKSYRNEISPRQGVIR
LREFTQAEIEYFVHP-DKMSLGEAVDKGIRTIAYFMAQTM
KFL-IGIDREKIRFRQHLPNEMAHYAIDCWDAEIYTWIEC
VGIADRTDYDLKSHMASGEDVVGKIFKKDTKVIESYLKEH
LKIEKVKKVVPHVIEPSFGIDRIFYCLLEHSYRA-YLDLK
PEIAPIKAYVFPLVMPELAKRIRDMLREAIGRRYMRADEI
GVPFCITVDGQTLTVTVRDRNTREQERVKIEELVDYLRSK
>Methanocaldococcus_vulcanius
DLAKRRGYLWSSF-EIYGGIAGFVDYGPLGCLLKNNIISK
FREQYIYEIESPTVTPYEVLKASGHVDNFTDPIVECKNCL
ESFRADHLPK-LG--EVKKFNLMFVTSIGPGYMRPETAQG
IFIQFRRLAQFFR-NKLPFGVIQIGKSYRNEISPRQGVIR
LREFTQAEVEYFVHP-DKMSIEEAVEKGIRTIAYFIALTK
RFL-IGIDKDKIRFRQHLPNEMAHYAIDCWDAEIYTWIEC
VGIADRTDYDLRSHSSSGVEVVGKIFKKDTKAIEEYINDY
VEIKKVKKVIPHVIEPSYGIDRITYCLLEHAYRV-YLDLK
PSVAPIKAYVLPLVMPKIAKEIEQMLREAIGRRYMRADEI
GVPFCITVDGQTLTITIRERNTREQVRIHIEELVEYLKSK
>Methanocaldococcus_sp_FS406_22
DLAKRRGYLWSSF-EIYGGIAGFVDYGPLGCLLKNNIISK
FREQYIYEIESPTVTPYEVLKASGHVDNFTDPIVECKNCL
ESFRADHLPK-LG--EVKKFNLMFVTSIGPGYMRPETAQG
IFIQFRRLAQFFR-NKLPFGVVQIGKSYRNEISPRQGVIR
LREFTQAEIEYFVHP-DKISIGEAVEKGIRTIAYFIALTK
GFL-IGIDKDKIRFRQHLPNEMAHYAIDCWDAEIYTWIEC
VGIADRTDYDLRSHSASGVEVVGRIFKKDTKAIEAYINDY
VEIKKVKKVIPHVIEPSYGIDRITYCLLEHSYRV-YLDLK
PSIAPIKAYVLPLVMPKIAKEIEKMLREAIGRRYMRADEI
GVPFCITVDGQTLTVTVRERNTREQVRVKIDELVDYLKEK
>Methanocaldococcus_jannaschii
DLAKRRGYLWSSF-EIYGGIAGFVDYGPLGCLLKNNIISK
FREQYIYEIESPTVTPYEVLKASGHVDNFTDPIVECKNCL
ESFRADHLPK-LG--EVKKFNLMFVTSIGPGYMRPETAQG
IFIQFRRLAQFFR-NKLPFGVVQIGKSYRNEISPRQGVIR
LREFTQAEIEYFVHP-DKISIGEAVEKGIRTIAYFIALTK
RFL-IGIDKDKIRFRQHLPNEMAHYAIDCWDAEIYTWIEC
VGIADRTDYDLRSHSASGVEVVGKIFKKDTKAIEAYINDY
VEIKKVKKVIPHVIEPSYGIDRITYCLLEHSYRV-YLDLK
PSIAPIKAYVLPLVMPKIAKEIEQMLREAIGRRYMRADEI
GVPFCITVDGQTLTVTVRERNTREQVRVKIDELVDYLKER
>Methanocaldococcus_fervens
DLARRRGYLWSSF-EIYGGIAGFVDYGPLGCLLKNNIISK
FREQYIYEIESPTVTPYEVLKASGHVDNFTDPIVECKNCL
ESFRADHLPK-LG--EVKKFNLMFVTSIGPGYMRPETAQG
IFIQFRRLAQFFR-NKLPFGVVQIGKSYRNEISPRQGVIR
LREFTQAEIEYFVHP-DKISIGEAVEKGIRTIAYFIALTK
RFL-IGIDKDKIRFRQHLPNEMAHYAIDCWDAEIYTWIEC
VGIADRTDYDLRSHSASGVEVVGKIFKKDTKAIEAYINDY
VEIKKVKKVIPHVIEPSYGIDRITYCLLEHSYRV-YLDLK
PSIAPIKAYVLPLVMPKIAKEINQMLREAIGRRYMRADEI
GVPFCITVDGQTLTVTVRERNTREQIRVKIDELVDYLKEK
>Methanococcus_voltae
DLIKRRGYLWNSF-EIYGGIAGFFDYGPLGAILKNNIVNT
WRKHYIYEIEGPTINPYEVLKASGHVDNFTDPLVQCKECN
ESFRADHIPL-FK--EVDTFNLMFKTSIGPAFMRPETAQG
IFIQFKRINQFFR-NKLPFGAVQIGKSYRNEISPRQGVIR
LREFSQAEAEFFIHP-DKMTLGEAVEKGIKAIAYFISITA
NFL-VGIDASKMRFRQHLPNEMAHYASDCWDAELYSWVEC
VGVADRTDYDLKSHMASGEDALGKTFKGDSKIIQKLISEY
LTAKKITKVIPHVIEPSYGVDRITYFVIEHAFRT-FMKLA
PSVAPIKAGVFPLVMPIIAREIEETLRNAIGRRYLRMDEV
GTPFCITVDGESLTVTIRERDERTQKRLKIEELGEYINNS
>Methanococcus_vannielii
DLTKRRGFLWNSF-EIYGGIAGFFDYGPLGAILKSSVINT
WRKHYIYEIDSPTVNPYEVLKASGHVENFTDPLVECKSCL
ESFRADHIPK-FK--EVNTFNLMFATSIGPAFMRPETAQG
IFIQFKRISQFFR-NKLPYGAVQIGKAYRNEISPRQGVIR
LREFTQAEAEFFIDS-DRMSLGDAVKNKIAAIAYYIAVTK
KFL-IGIDETKLRFRQHLPNEMAHYAADCWDAELYTWIEC
VGIADRTDYDLRAHMKSGEDLVGKTFKGDAKILEESLKEY
LTVKKVKKIVPHVIEPSYGIDRITYCVIEHAFRT-LLAFV
NTVSPVKVGVFPLVMDEIAENLKNKFRKAIGRRYMRMDEI
GTPFCVTVDGETLTVTIRERDSREQFRIPLDGVVDYIKEK
>Methanococcus_maripaludis_S2
DLTKRRGFLWNSF-EIYGGIAGFFDYGPLGAILKNNVINT
WRKHYIYEIDSPTVTPYEVLKASGHVENFTDPLVECKDCL
ESFRADHIPK-FK--EVSTFNLMFATSIGPAFMRPETAQG
IFIQFKRISQFFR-NKLPFGAVQIGKAYRNEISPRQGVIR
LREFTQAEGEFFIDS-DKMSLSDAVKNGIAAIAYYIAVTK
KFL-IGIDETKLRFRQHLPNEMAHYAADCWDAELYTWIEC
VGVADRTNYDLLAHMKSGDDLVGRTFKGDAKVLEESLKEY
LTAKKVKKIIPHVIEPSYGIDRITYCVMEHAFRT-VMGFS
NAVSPIKVGVFPLVMPEIAMDLKNKLREAIGRRYMRMDEV
GTPFCITIDGETLSVTIRERDSREQFRIPINEVVPYIKDK
>Methanococcus_maripaludis_C6
DLTKRRGFLWNSF-EIYGGIAGFFDYGPLGAILKNNVINT
WRKHYIYEIDSPTVTPYEVLKASGHVENFTDPLVECKGCL
ESFRADHIPK-FK--DVSTFNLMFATSIGPAFMRPETAQG
IFIQFKRISQFFR-NKLPFGAVQIGKAYRNEISPRQGVIR
LREFTQAEGEFFIDS-DRMSLSDAVKNGIAAIAYYIAVTK
KFL-IGIDESKLRFRQHLPNEMAHYAADCWDAELYTWIEC
VGIADRTNYDLLAHMKSGEDLVGRTFKGDAKVLEESLKEY
LTAKKVKKIIPHVIEPSYGIDRITYCVMEHAFRT-VMGFS
NAVSPIKVGVFPLVMPEIAMDLKNKLREAIGRRYMRMDEV
GTPFCITIDGETLSVTIRERDSRAQFRIPINEVVSYIKDK
>Methanococcus_maripaludis_C5
DLTKRRGFLWNSF-EIYGGIAGFFDYGPLGAILKNNVINT
WRKHYIYEIDSPTVTPYEVLKASGHVENFTDPLVECKSCL
ESFRADHIPK-FK--EVSTFNLMFATSIGPAFMRPETAQG
IFIQFKRISQFFR-NKLPFGAVQIGKAYRNEISPRQGVIR
LREFTQAEGEFFIDS-ERMSLSDAVKNGIAAIAYYIAVTK
KFL-IGIDESKLRFRQHLPNEMAHYAADCWDAELYTWIEC
VGIADRTNYDLLAHMKSSEDLVGRTFKGDSKVLEESLKEY
LTAKKVKKIIPHVIEPSYGIDRITYCVMEHAFRT-VMGFS
NAVSPIKVGVFPLVMPEIAMDLKNKLREAIGRRYMRMDEV
GTPFCVTIDGETLSVTIRERDSREQFRIPINEVVPYIKDK
>Methanococcus_maripaludis_C7
DLTKRRGFLWNSF-EIYGGIAGFFDYGPLGAILKNNVINT
WRKHYIYEIDSPTVTPYEVLKASGHVENFTDPLVECKECL
ESFRADHIPK-FK--EVSTFNLMFATSIGPAFMRPETAQG
IFIQFKRISQFFR-NKLPFGAVQIGKAYRNEISPRQGVIR
LREFTQAEGEFFID--DRMSLSDAVKNGVAAIAYYVAVTK
KFL-IGIDESKLRFRQHLPNEMAHYAADCWDAELYTWIEC
VGIADRTNYDLLAHMKSSEDLVGRTFKGDAKILEESLKEY
LTAKKVKKIIPHVIEPSYGIDRITYCVMEHAFRT-VMGFS
NAVSPIKVGVFPLVMPEIAMDLKNKLREAIGRRYMRMDEV
GTPFCVTIDGETLSVTIRERDSREQFRIPINEVVSYIKDK
>Methanosphaera_stadtmanae
RISRKRGYLYPSF-EIYSGVAGFYDYGPLGGVLKNNIMNL
WRKYYVYEIEAPTIMPRETLKASGHVDNFTDPMTQCMECN
EVYRADHIQN-LT--PVKSYNLMFKTEIGVGFMRPETAQG
IFIAFKRISRFYK-DKLPFGIVQLGKSYRNELSPRQGVIR
LREFTQAEAEIFVDP-NEITVKDAIDNNISMLIYQIVIAH
KFL-LGIEDDVIRFRQHLPDEMAHYAIDCWDAEVKTWVEI
IGIADRTDFDLKSHIKSKEDKFGPTFKGDSPKAKEILESF
VKFETKERIIPHVIEPSYGIDRIIYSTLLHSYRS-YLKLP
AKIAPIKAAILPLVLTLIAEDIETTLRSTIGRRYARADEI
GIPYAITIDYDTVKVTIRNRDTFKQKRVEIEKLSMIINNL
>Methanothermus_fervidus
EIAKRRGFLWPSF-EIYEGLSGFYDYGPLGVLLKRKIIEK
WREYYTYEVETPNVMPKEVLKASGHVDHFNDPMTKCKDCS
EIYRADHLPK-LS--HVWSYNLMFQTLIGPGYLRPETAQG
IFVLFKRLMRFYR-NKLPFGVVQIGKSFRNEISPRQGVIR
LREFTQAEAEIFVEP-DKISLKEAVDENISLLAYHLYLTK
EFL-LGIPEEMIRFRQHLPSEMAHYAADCWDAEVYMWIEV
VGIADRTNYDLKSHMESGEDKIGPRFKEKAKKILKKLKDE
IEIKEKRKVLPHVIEPSFGIDRIFYATMIHNFRT-YFDFP
TDIAPIPVAVFPLLLINLAIKIKKDLQKTIGRRYARADEI
GIPFAITVDHQSITVTIRNRSDKKQVRIAINKIPDTIKKL
>Methanothermobacter_marburgensis
TVARKRGFLWSSF-EIYSGVAGFVDYGPLGATLKNKIMNR
WREFYVYEIESPTIMPEEALKASGHVDHFNDPMTQCKECM
DVYRADHIPR-LT--HVWSYNLMFQTLIGAGYLTLDTAQG
IFIPFKRLLRFFR-NRLPFGVVQLGKSYRNEISPRQGVIR
LREFTQAEAEIFVNP-GEMTAAEAVEKGISILTYHLCLAK
RFL-IGIPEDALRFRQHLPSEMAHYAIDCWDVEAFTWIEI
IGIADRTDYDLKSHSQSGEDRLGPRFRKDAARIAQALSDD
VTFEDVEKVYPHVIEPSFGIDRIIYTLLLHSLRT-YFRLP
PHVAPVEVSVFPLVMVEVALEIKRKLRKTIGRRYARSDEI
GVPFAVTVDHETLTVTLRSRDDCSQIRLKIEELDSKLEEF
>Methanothermobacter_thermautotrophicus
TVARKRGFLWSSF-EIYSGVAGFVDYGPLGATLKNKIMNR
WREFYVYEIESPTIMPEEALKASGHVDHFNDPMTQCKECM
DVYRADHIPR-LT--HVWSYNLMFQTLIGAGYLRPETAQG
IFIPFKRLLRFFR-NRLPFGVVQLGKSYRNEISPRQGVIR
LREFTQAEAEIFVDP-EDMTAAEALEAGVSVLTYHLCLAK
RFL-IGIPEDALRFRQHLPSEMAHYAIDCWDVEAFTWIEI
IGIADRTDYDLRSHSQSGEDKLGPKFRKDAARIASALSDD
VSFEDVEKVYPHVIEPSFGIDRIIYTLLLHSLRT-YFRLP
PHVAPVEVTVLPLVMVMTALEIERNLRRTIGRRYARADEI
GVPFAVTVDHETLTVTLRNRDDCSQVRVKIEELVPTLEK-
>Methanobrevibacter_ruminantium
NIARKRGFLWPSF-EIYSGVSGFTDYGPLGASLKNNIMQK
WRKQYIHEIEGPTVMPKEVLKASGHVDNFTDPMTKCKDCG
EVFRADHIPS-LA--NIWNYNLMFKTEIGAGYMRPETAQG
IFILFKRLSRFFK-NKLPFGAVQLGKAYRNEISPRQGVIR
LREFTQAEAEIFLDP-DEITAQEALDQGVSTLIYQLYLAR
KFL-LGIPDEVLRFRQHLPGEMAHYALDCWDVECLTWVEI
IGIADRGDYDLKAHTESNEELFGPAFKGDSPKIKTYIEEH
LLFEDIERIIPHVIEPSFGIDRILYCTLLHSFKE-YFKFA
NEIAPIQVSVFPLMLGEIATEITHNLRETIGKRYARADEV
GVPIAITVDYDTKTVTVRNRDTEEQERVKIEDLKEVIETK
>Methanobrevibacter_smithii_ATCC_35061
NISAKRGFLWPSF-EIYSGVSGFTDYGPLGASLKNNIMQK
WRKQYVYEIEGPTVMPKEVLKASGHVDNFTDPMTKCEECG
EVFRADHIPE-LS--NIWNYNLMFKTMIGAGYMRPETAQG
IFILFKRLERFFR-GKLPFGVVQLGKAYRNEISPRQGVIR
LREFTQAEAEIFLNP-DEITAREALDKGIAMLVYQLYLAR
KFL-IGIPNDVLRFRQHLPGEMAHYALDCWDVEVKTWVEI
IGIADRGDYDLTSHSKSNDDKFGPIFKGDSPKVKQAIEDL
LLFEDVEKIVPHVIEPSFGIDRIVYSVLLHSFKD-YFKFA
PSVAPVQVGIYPLVPREIAIEITDKLRETIGKRYARADEI
GIPLAITVDFDSLKVTVRNRDSEAQERIAIDEIKDYLEEY
>Methanobrevibacter_smithii_DSM_2375
NISAKRGFLWPSF-EIYSGVSGFTDYGPLGASLKNNIMQK
WRKQYVYEIEGPTVMPKEVLKASGHVDNFTDPMTKCEECG
EVFRADHISE-LS--NIWNYNLMFKTMIGAGYMRPETAQG
IFILFKRLERFFR-GKLPFGVVQLGKAYRNEISPRQGVIR
LREFTQAEAEIFLNP-DEITAREALDKGIAMLVYQLYLAR
KFL-IGIPNDVLRFRQHLPGEMAHYALDCWDVEVKTWVEI
IGIADRGDYDLTSHSKSNDDKFGPIFKGDSPKVKQAIEDL
LLFEDVEKIVPHVIEPSFGIDRIVYSVLLHSFKD-YFKFA
PSVAPVQVGIYPLVPREIAIEITDKLRETIGKRYARADEI
GIPLAITVDFDSLKITVRNRDSEAQERIAIDEIKDYLEEY
>Methanopyrus_kandleri_AV19
EIARRRGFILPAF-RIYGGARGFYDYGPLGALLKRKIEEK
WREYYVMEIEAPNLLIGEVFEASGHVEHFIDPMTHCSECG
EFFRADHLPE-LA--EVTEFNLMFDTNIGPGYLRPETAQA
IFIQFKDLYRWAR-QKLPFGVVQIGRAYRNEISPRQGVIR
LREFTQAEAEVFFDP-DEMSVREAVEEGM-PIGYFLGLTK
RML-MGVPNEAIRSRQHLPEERAHYASDCWDVEVKLWVEV
VGIADRTDYDLKKHSESGEDELGPRFKSDAPKIAEALRPP
ECYEIVKRFYPHVIEPSYGIDRILYCVLEHNF---VFRFP
AWLAPIEVGVFPLLMVEYARRVARMLRESIGRRYARADEI
GVPYCVTVDHETLTVTIRDRDTTEQVRVEVDELADVLRGL
>Thermococcus_sibiricus
DLMRRRGFVWSSF-EIYGGARGFYDYGPLGAIIKRKIEKK
IREAFIFEIETPDITPEEVFIASGHVDKFVDPLTECKKCG
SRFRADHIPE-LA--DVWYFNLMFETYIGPGYLRPETAQG
IFVNFKRLNNFAR-NQLPFGVFQIGKAYRNEISPRQGMLR
LREFSQAEVEIFFDP-DELTLDEAVKKGYMFFAYYMAMVK
RIL-IGIPANKIRFRQQLPEERAHYSSDTWDVEIHSWIEC
VGIAYRGNYDLSRHVKSGADRVGPKLKGDAKRINQKLQED
FIIKEVEKLVPHVLEPSFGIDRPFYLLLENSIRV-YLKIK
KDMAPIEVAVLPLVLTSIAYEIFRTLQKTVGRRYARYDEI
GTPYCVTIDNQTPTVTIRDRDTREQIRVKIEELPEKLREL
>Thermococcus_onnurineus
DLMRRRGFAWGSF-EIYGGTRGFYDYGPLGATIKRKIEQK
IREAFQFELETPDITPEKVFIASGHVDKFVDPLVECRKCG
ARFRADHLPE-LS--DVWYFNLMFETKIGPGYLRPETAQG
IFVNFRRLNAFAR-NKLPFGVFQIGKAYRNEISPRQGMLR
LREFTQAEAEIFFNP-DEMTAEEAVKKGYMFFAYYMVMVK
RVL-IGIPESAIRFRQQLPEERAHYSSDTWDVEIHSWVEC
VGIAYRGDYDLSKHMKSGADRVGPKLKGDAKRINELIQDD
FIIKEVEKIVPHVLEPSFGIDRPFYLLLENSLRT-YLRLK
KDMAPIEVAVLPLVLKSIAYEVFRKLQKTIGRRYIRYDEI
GTPYCVTIDNQTPTVTIRDRDTREQVRVKIEELPEKLREL
>Thermococcus_kodakarensis
DLMRRRGFAWGSF-EIYGGSRGFYDYGPLGATIKRKIERK
IREAFQFELETPDITPEKVFIASGHVEKFVDPLVECKKCG
ARFRADHLPE-LS--DVWYFNLMFETRIGPGYLRPETAQG
IFVNFRRLNAFAR-NKLPFGVFQIGKAYRNEISPRQGMLR
LREFTQAEAEIFFNP-DELTAEEAVKKGYMFFAYYMVMVK
RVL-IGIPEDKIRFRQQLPEERAHYSRDTWDAEIHSWVEC
VGIANRGDYDLSRHMRSGADRVGPKLKKDAKRINELIKDD
FIIREVEKIVPHVLEPSFGIDRPFYLLLENSLRT-YLRIK
KDMAPIEVAVLPLVLKSIAYDIFRTLQKTVGRRYMRYDEI
GTPYCVTVDNQTPTVTIRDRDTREQIRVKIEELPKKLREL
>Thermococcus_gammatolerans
DLMRRRGFAWGSF-EIYGGSRGFYDYGPLGATIKRKIEQK
IREAFQFELETPDITPEKVFIASGHVEKFVDPLVECRKCG
ARFRADHIPE-LS--DVWYFNLMFETKIGPGYLRPETAQG
IFVNFKRLNAFAR-NKLPFGVFQIGKAYRNEISPRQGMLR
LREFTQAEAEIFFNP-NELTAEEAVKKGYMFFAYYMVMVK
RVL-IGIPEDKIRFRQQLPEERAHYSRDTWDAEVHSWVEC
VGIANRGDYDLSRHMRSGADRVGPKLRKDAKRINELIKDD
FIIREVEKIVPHVLEPSFGIDRPFYLLLENSLRT-YLKLK
KDMAPIEVAVLPLVLKSIAYEIFRKLQKTIGRRYLRYDEI
GTPYCVTIDNQTPTVTIRDRDTREQVRVSIEELPSKLREL
>Thermococcus_sp_AM4
DLMRRRGFAWGSF-EIYGGSRGFYDYGPLGATIKRKIEQK
IREAFQFELETPDITPEKVFIASGHVEKFVDPLVECKKCG
ARFRADHLPE-LS--DVWYFNLMFETKIGPGYLRPETAQG
MFVNFKRLNAFAR-NKLPFGVFQIGKAYRNEISPRQGMLR
LREFTQAEAEIFFNP-DELTAEEAVKKGYMFFAYYMVMVK
RTL-IGIPEEKIRFRQQLPEERAHYSRDTWDAEIHSWVEC
VGIANRGDYDLSRHMRSGADRVGPKLRKDAKRINELIKDD
FIIREVEKIVPHVLEPSFGIDRPFYLLLENSLRT-YLKLK
KDMAPIEVAVLPLVLKSIAYDVFRKLQKTIGKRYLRYDEI
GTPYCVTIDNQTPTVTIRDRDTREQVRVKIEELPSKLREL
>Thermococcus_barophilus
DLMRRRGFAWGSF-EIYGGARGFYDYGPLGATIKRKIERK
IREAFQFELETPDITPEEVFIASGHVEKFVDPLVECTQCH
TRYRADHLPQ-LG--DVWYFNLMFETYIGPGYLRPETAQG
IFVNFKRLNAFAR-NKLPFGVFQIGKAYRNEISPRQGMIR
LREFTQAEVEIFFNP-DEVTLEEAVKKGYMFFAYYMAMVK
RIL-IGIPEKAIRFRQQLPEERAHYSKDTWDVEIYSWIEC
VGIAYRGDYDLSRHMKSGADRVGPKLKKDAKRINEKLKED
FIIKEVEKIVPHVLEPSFGIDRPFYLLLENSLRI-YLKIK
KDMAPIEVAVLPLVLTTIAYNVFRTLQKTIGRRYARYDEI
GTPYCVTIDNQTPTVTIRDRDTREQIRVKIDELPEKLKEL
>Pyrococcus_horikoshii
DLMRRRGFAWGSF-EIYGGSRGFYDYGPLGATIKRKIERK
IREAFIFEIETPDITPEQVFIASGHVEKFVDPVVECKKCG
MRFRADHLPE-LS--DVFYFNLMFETYIGPAYLRPETAQG
IFVNFKRLNAFAR-NKLPFGVFQIGKAYRNEISPRQGMIR
LREFTQAEAEIFFNP-HEVTAEEAVKRGYMFFAYYMVMIK
KIL-IGIPEDKIRFRQQLPEERAHYSADTWDAEVYSWVEC
VGLAYRTDYDLSRHMKSGADKVGPKLKADAKKINEIIKED
FIVKEVEKIVPHVLEPSFGIDRPFYLLLENSLRI-YLKIK
KDMAPIEVAVLPLVLTTIAYEIYRTLQKSIGKRYMRYDEI
GTPYCVTVDNQTPTVTIRDRDTREQIRVKIEELPRKLKEL
>Pyrococcus_furiosus
DLMRRRGFAWGSF-EIYGGARGFYDYGPLGATIKRKIEKK
IREAFIFEIETPDITPEQVFIASGHVEKFVDPLVECKKCG
ARFRADHLPE-LS--DVWYFNLMFETYIGPAYLRPETAQG
IFVNFKRLNAFAR-NKLPFGVFQIGKAYRNEISPRQGMIR
LREFTQAEVEIFFNP-DELTAEEAVKKGYMFFAYYMVMIK
RIL-IGIPEDKIRFRQQLPEERAHYSADTWDAEIYSWVEC
VGLAYRTDYDLSRHMKSGADKVGPKLKEKVKEINEKLKED
LIIKEVEKIVPHVLEPSFGIDRPFYLLLENSLRV-YLKIK
KDMAPIEVAVLPLVLTTIAYEIYRNLQKSIGKRYMRYDEI
GTPYCVTVDNQTPTVTIRDRDTREQIRVKIEEVPRKLKEL
>Pyrococcus_abyssi
DLMRRRGFAWGSF-EIYGGSRGFYDYGPLGATIKRKIEKK
IREAFIFEIETPDITPEQVFIASGHVEKFVDPIVECKKCG
ARFRADHLPE-LG--DVFYFNLMFETYIGPAYLRPETAQG
IFVNFKRLNAFAR-NKLPFGVFQIGKAYRNEISPRQGMIR
LREFTQAEVEIFFNP-HELTAEEAVKKGYMFFAYYLVMIK
KIL-IGIPEDKIRFRQQLPEERAHYSADTWDAEVYSWVEC
VGLAYRTDYDLSRHMKSGADSVGPKLKKDAKRINEKIQDD
FIIKEVEKIIPHVLEPSFGIDRPFYLLLENSLRI-YLKIK
KDMAPIEVAVLPLVLTKIAYDLFRKLQKSIGKRYMRYDEI
GTPYCVTIDNQTPTVTIRDRDTREQIRVKLEDVPRKLKEL
>Staphylothermus_marinus
DLGKRRGLFWLSY-EIYGGVAGFYDFGPNGVLIKRNIINE
WLNNLVLEIETPIITPRIVLKASGHEDHFTDPITECTRCG
RVFRADHLPE-LT--KPKPALLLFKTEIGPAYLRPETAQG
MFVSFKHVLNIAR-NKLPLGIAQIGRVGRNEISPRQGLLR
LREFTIMELEFFFDP-NKYTAIELIENKIKWMAYWMALGN
IFL-LGISSEKIRFDEKLPEEKAHYSEQTFDQEVYTWIEV
AGYSYRTTYDLSRHIKSKADKIREIVGKDIGTVMKKLNEC
FIISEKEKIIPHVVEPSFGLERIFYVVLENSIRI-VLKLP
PRIAPYKVAVFPLVMVSIARQVYRALLESIGRRYARADEI
GIPYAITIDYQTLTVTLRDRDSREQIRLHIQELHDKLISL
>Staphylothermus_hellenicus
DLGKRRGLFWLSY-EIYGGVAGFYDFGPSGVLIKRNIINE
WLNQLVLEIETPIITPRIVLKASGHEDHFTDPITECTRCG
RVFRADHLPE-LT--KPKPALLLFKTEIGPAYLRPETAQG
MFASFKHVLNIAR-NKLPLGIAQIGRVGRNEISPRQGLLR
LREFTIMELEFFFDP-NKYTAIELIENKIKWMAYWMALGN
IFL-LGIPPEKIRFDEKLPEEKAHYSEQTFDQEVYTWVEV
AGYSYRTTYDLSRHIESKADKIREIVGEDIGVIMKKLSEC
FIISEKEKIIPHVVEPSFGLERIFYVVLENSIRI-VLKLP
PRIAPYKVAVFPLVMVSIARQIYRALLESIGRRYARADEI
GIPYAITVDYQTLTVTLRDRDSREQIRLHIQEIYDKLLSL
>Desulfurococcus_kamchatkensis
ELAKKRGIFWGSF-DIYGGLAGFYDFGPVGVLLKRNLINL
WLKTFVVEIETPVINPRIVFKASGHEESFMDPVVECLKCG
RVYRADHLPE-LG--KPFYTLLLFKTEIGPGYLRPENAQG
MFINFANILRVAR-NRLPLGIAQVGKVARNEISPRQGLLR
LREFTIMELEFFFDP-DEYTIRELVEKQIKWLVYWIGLGE
VFA-LGIPHEKIRFIEKLPHERAHYSQQTFDQEVYTWIEI
AGYAYRTTYDLSRHIQSKADKIKDLYGGEMGRIMERLAEA
FIVKQERKIIPHVVEPSFGVERLLYIVLEYSYKT-VLKLP
VHLAPYHVAVFPLVIIEIARNIYRRLITSIGRRYARVDEI
GIPYAVTVDYQTLTVTVRDRDSSLQERVKIDELEKYLLMK
>Thermosphaera_aggregans
DLARRRGFFWGSF-EIYGGVAGFYDYGPLGVLLKRRIQDL
WLKYFVVEVETPIINPRVIFKASGHEESFTDPVTECLKCG
RIYRVDHLPA-LA--EPSYTLLLFKTEIGPGYLRPENAQG
MFVNFANVLRITR-NKLPLGIAQVGKVARNEISPRQGLLR
LREFTIMEMEFFFDP-STYTVKELIENSIKWLALWMGVGN
RFL-LGIDPNRTRFIEKLPKERAHYSAQTFDQEVKTWIEV
AGYAYRTTYDLERHIMSNADKIREVFGDMYSEVMKKLLEF
FIFKEEVKIVPHVVEPSFGLERLLYVVLENSLKT-VLALP
PQIAPYHVAVFPLVIVELARKTYWDLINSIGRRYARVDEI
GVPLAVTVDYQSITVTVRDRDTTQQERVHLGNLKKYLAEK
>Thermoproteus_neutrophilus
EIVKKRLLYWPSS-EIYGGVGGFYDYGPLGVQIRRNIVEK
WRRVFVVEVETPVVMPEPVFKASGHLDHFTDYIVACTKCG
RKYRADHLPA-LG--GVETFNLLFKTTIGPGYLRPETAQG
IFVAFPRLAEYVG-RRHPFGVAQIGRVARNEISPRGGLIR
LREFTQMEIELFFDP-NYLTAKQIVERGY-WMAFFMALAT
RFL-LGVPVERQKFLGKLPHERAHYSAKSYDQMVLTWVEV
SGHAYRTDYDLSGHSRSGREAIRERYGDKIGEVIKAIKDM
VYIKTERKFIPHVVEPSFGLDRIFYVVLEHAVRR-YLRLP
PDVAPVAACILPIVYVEIGKRLARRLAQTIGSRYALCDEI
GTPLAVTIDEKTPTVTVRDRDTRRQVRVKTEQVQAFVAL-
>Pyrobaculum_islandicum
EIVKRRLLYWPSS-EIYGGVSGFYDYGPLAVQLRRNIIDK
WRRTFVIEVETPIIMPELVFKASGHLDHFTDYVVTCTKCG
RKYRADHLPA-LG--HVERFNLLFKTTIGPGYLRPETAQG
IFVAFPRLAEYVG-RRHPFGVAQIGRVARNEISPRGGLVR
LREFTQMEIELFFDP-NYLTAKQIVERGY-WMAFFMALAT
KFL-LGVPVERQKFLGKLPHERAHYSAKSYDQMVLTWIEV
SGHAYRTDYDLSGHSKSGQEAIREKYGEKTGEVIKALKDM
VFIKIEKKFVPHVVEPSFGLDRILYVVLEHAVRV-YLRLP
PDIAPVAVCILPIVYVEIGRRLMRRLGDTIGSRYAYCDEI
GTPLAVTIDEKTPTVTIRDRDTKRQVRIKLEKVPTFVAMV
>Pyrobaculum_calidifontis
EIVKRRLIYWPSS-EIYGGIGGFYDFGPLGVQIRRNIVEK
WRRTFVVEVETPIIMPEPVFKASGHLDHFTDYVVTCSKCG
RKFRADHLPV-LG--DVETFNLLFKTTIGPGYLRPETAQG
IFVAFPRLAEYVG-RRHPFGVAQIGRVARNEISPRGGLIR
LREFTQMEIELFFDP-NYLTAREVVEKGY-WMAFFMALAA
KFL-LGVPLEKQKFLGKLPHERAHYSAKSYDQMVYTWVEV
SGHAYRTDYDLSGHSKSGQETIREKYGDRLGEVVKAIKEM
VFIKAEKKFIPHVVEPSFGLDRILYVVLEHAVRV-YLRLP
PDIAPVTLCILPIVYVAIGKRLMRELASTIGSRYAACDEV
GTPLAVTIDERTPTVTIRDRDTRRQVRVKTSDVAR-FAAL
>Pyrobaculum_arsenaticum
EIIKRRLLYWPSS-EIYGGVGGFYDYGPLGVQLRRNIVEK
WRRTFVIEVETPIIMPEPVFKASGHLDHFTDYVVGCTKCG
RKYRADHLPN-LG--RVESFNLLFKTTIGPGYLRPETAQG
IFVAFPRLAEYVG-RRHPFGVAQIGRVARNEISPRGGLMR
LREFTQMEIELFFDP-GFLTAREVAARGY-WMAFFMALAA
KFL-LGVPLERQKFLGKLPHERAHYSAKSYDQMVLTWVEV
SGHAYRTDYDLSGHMRSGREAIREKYGDRIGEVIKAIKDM
VFIKTEKKFIPHVVEPSFGLDRIMYAVLEYAVRV-YLRLP
ADVAPINVCILPIVYVEIGRSLRKELATTIGSRYAACDEI
GVPLAVTIDERTPTVTIRDRDTRKQVRIGLRDVAKFLAAV
>Pyrobaculum_aerophilum
EIVKRRLLYWPSS-EIYGGVGGFYDYGPLGVQLRRNIVEK
WRKVFVIEVETPIIMPEPVFKASGHLDHFTDYLVTCTKCG
RKYRADHLPH-LG--RVETFNLLFKTTIGPGYLRPETAQG
MFVAFPRLAEYVG-RRHPFGVAQIGRVARNEISPRGGLMR
LREFTQMEIELFFDP-SYLTAREVVERGH-WMAFFMALAA
KFL-LGVPIERQKFLGKLPHERAHYSAKSYDQMVLTWVEV
SGHAYRTDYDLSGHSKSSREAIRERYGDKIGEVIKAIKDM
VYIKLEKKFIPHVVEPSFGLDRIMYVVLESAVRV-YLRLP
PDIAPVKACILPIVYVEIGRTLWRSLARTIGSRYASCDEI
GTPLAVTIDEKTPTVTIRDRDTKRQVRVKLGDVVTFVSM-
>Vulcanisaeta_distributa
ELMSEGGFFYPSF-EIYRGVGGFYDYGPLGVELKRNIIEK
WRRVFIVEVETPIIMPKIVFEASGHLEHFTDAIVECTKCG
RKFRADHLPV-LG--NVKPFNLLFQTTIGPGYLRPETAQG
MFVSFPRVFNLMG-RKLPLGIAQIGKVGRNEISPRQGLIR
LREFTQMEIEFFFDP-DEFRPKEAVENGVPWMAFFMGLAT
IYM-LGVPLDHQYFLAKLPEERAHYSAASFDQMVYSWVEV
SGHAYRTDYDLSRHAKSGYDRIREVFGNEMAKVMQAIGDM
VFIKEERRFIPHDVEPSFGVDRIVYVTLEHAYKP-LLRLP
PDIAPIKAVVLPIIYVSIGKRIFKELSLTIGSRYAKYDSI
GVPFAITIDDKTPTVTIRDRDTKAQVRVNISEVIRIINDA
>Caldivirga_maquilingensis
---AESGFYWPSF-DVYRGAGGFYDYGLLGVLLKRNIIEK
WRRMFIYEVETPVIMPSIVFEASGHVEHFTDYLVTCSKCG
RKYRADHLPA-LS--DVQKFNLLFKTTIGPGYLRPETAQG
MFVNFNRIYRIM--GKLPMAIAQVGKVGRNEISPRQGLVR
LREFSQMEIELFFDP-DVVSAEEAVRMGYAWMAFYMALSV
KFL-LGVPEEKQMFIAKLPNERAHYARMVYDHVVYTWLEV
SGHAYRGDYDLSRHSSSGQDRIREVYGNEAPLVLKALADM
VFIKTESNFIPHVIEPSFGIDRILYVTLENAYRI-VLKLP
RDVAPITVAVLPIVLIKVAKDIRINLINTIGARYAKWDSL
GTPLAVTVDADTLTVTVRDRDSRVQVRVKVQDLVSIIREL
>Ignisphaera_aggregans
DYAIRRGFIWQSY-EIYGGQSGFYDLGPLGVLLKNNIVDL
WREYFVVEIETPIITPAIVFRASGHEENFTDYAVECLSCH
RVYRADHLPV-LS--KTRKFLLLFQTYIGPAYLRPEAAQG
MFINFKRVYELMR-RRLPLGIAQIGRVARNEISPRQGPIR
LREFTIMEIEFFYD--DEISVVEAYKEGFKWLAYWMCIAH
NFI-IGVPEDKTYFEEKLPTERAHYSQQTFDQMVIVKLEV
SGHAYRHTYDIDRHIRSNADLIIKIFGSRAGEVFKALYNI
LKIEEVERFIPHVAEPSFGAERLLYIALEYAYRI-ILKFP
KRIAPIKIAITPLVLTNVAVNIYKTLKQSIGKKYAYADEL
GIPYVVTVDYESIDATIRDRDTRKQIRVPINELTRVLDMA
>Metallosphaera_sedula
ELAKRRGIFWPSY-EIYGGVAGLYDIGPVGARIKNKIINT
WRKIFVVEIETPMITPSKVLEASGHVENFTDPIVECTKCH
KIYRADHLPS-LG--EVRSFNLLFATNIGPGYLRPETAQG
MFTSFKRVYEATR-QRLPLGIAQVGRVARNEISPRQGLVR
MREFTIMEVEFFIDP-NTMKVKEMIEEGLVWMGFWMASAS
RFV-LGISKDSFYFEEKLPEERAHYSSQTFDQIVEIKVEI
SGHAYRGNYDLSRHSKSNEDRFKDNPELQKEVMMLVSGEF
VRIMNREKFYPHVVEPSFGVERCLYLSVLSAYRV-VLALP
KDLAPYQVAVFPLLLIKKAREIYNLLSGSIGKRYARVDEI
GVPYAVTVDPQTLSVTIRDRDSWSQIRIKTSDLESVMDKL
>Sulfolobus_solfataricus
DLAKRRGIFWLSY-EIYGGVAGFYDIGPVGVRIKNRIVEL
WRKYFVVEIESPMIGPAKVFEASGHVESFTDPIVECNNCK
RIYRADHLQY-LG--EVRLFNLLFTTNIGPGYIRPETAQG
MFTAFKRVYEATR-QRLPIGIAQIGKVGRNEISPRQGLIR
MREFTIMEIEFFIDP-DEFKLEESVREKIIWMAYWMAVAS
SFV-LGINE--FYFEEKLPYERAHYSKQTFDQIAVIKVEI
SGHAYRGDYDLSRHMKSGQDKLKD--KELRKKIMELLNEF
INIVEREHFIPHVVEPSFGVERTLFLTILSAYRV-LLSLP
RHLAPYDIAVFPLLLIRKSVEIRESLSESIGRRYARADEI
GIPFAITVDPQTLSVTIRDRDSWKQVRVKIDDLKISLEKL
>Sulfolobus_islandicus_L_S_2_15
DLAKRRGIFWSSY-EIYGGIAGFYDIGPIGVKIKNRIVEL
WRKYFVVEIESPMIGPAKVFEASGHVESFTDPIVECNNCK
RIYRADHLQY-LG--EVRLFNLLFTTNIGPGYIRPETAQG
MFTAFKRVYEATR-QRLPIGIAQVGRVGRNEISPRQGLIR
MREFTIMEVEFFIDP-EEFNLEESVREKIIWMAYWMAVAS
IFV-LGINE--FYFEEKLPYERAHYSKQTFDQVAVIKVEI
SGHAYRGDYDLSRHMKSGQDKLKD--KELRKKVMELLNEF
ISIVEREHFIPHVVEPSFGVERTLFLTILSAYRV-LLSLP
RHLAPYDIAVFPLLLIRKSMEIRENLSESIGRRYARADEI
GIPFAITVDPQTLSVTIRDRDSWKQVRVKIDDLKISLEKL
>Sulfolobus_islandicus_M_14_25
DLAKRRGIFWSSY-EIYGGIAGFYDIGPIGVKIKNRIAEL
WRKYFVVEIESPMIGPAKVFEASGHVESFTDPIVECNNCK
RIYRADHLQY-LG--EVRLFNLLFTTNIGPGYIRPETAQG
MFTAFKRVYEATR-QRLPIGIAQVGRVGRNEISPRQGLIR
MREFTIMEVEFFIDP-EEFNLEESVREKIIWMAYWMAVAS
SFV-LGINE--FYFEEKLPYERAHYSKQTFDQIAVIKVEI
SGHAYRGDYDLSRHMKSGQDKLKD--KELRKKVMELLNEF
ISIVEREHFIPHVVEPSFGVERTLFLTILSAYRV-LLSLP
RHLAPYDIAVFPLLLIRKSMEIRENLSESIGRRYARADEI
GIPFAITVDPQTLSVTIRDRDSWKQVRVKIDDLKISLEKL
>Sulfolobus_islandicus_M_16_4
DLAKRRGIFWSSY-EIYGGIAGFYDIGPIGVKIKNRIAEL
WRKYFVVEIESPMIGPAKVFEASGHVESFTDPIVECNNCK
RIYRADHLQY-LG--EVRLFNLLFTTNIGPGYIRPETAQG
MFTAFKRVYEATR-QRLPIGIAQVGRVGRNEISPRQGLIR
MREFTIMEVEFFIDP-EEFNLEESVREKIIWMAYWMAVAS
SFV-LGINE--FYFEEKLPYERAHYSKQTFDQIAVIKVEI
SGHAYRGDYDLSRHMKSGQDKLKD--KELRKKVMELLNEF
ISIVEREHFIPHVVEPSFGVERTLFLTILSAYRV-LLSLP
RHLAPYDIAVFPLLLIRKSMEIRENLSESIGRRYARADEI
GIPFAITVDPQTLSVTIRDRDSWKQVRVKIDDLKISLEKL
>Sulfolobus_tokodaii
ELAKRRGIFWPSY-EIYGGVAGLYDIGPIGVRIKNKIIEL
WRRYFIVEIETPMITPYKVLEASGHVENFTDPIVECTKCH
KIYRADHLPA-LG--EVRLFNLLFTTNIGPGFLRPETAQG
MFTSFKRVFEAFR-QKLPLGIAQVGRVARNEISPRQGLIR
MREFTIMEVEFFFDP-NEYSIEELLKEKILWMLYWMATAA
KFV-LGMKS--YYFEEKLPHERAHYSKQTFDQIVVIKVEI
SGHAYRTDYDLSRHMKSGQDSLNKEDKEFVKNFMSFISNY
VKILEKEKIIPHVVEPSFGVERCLYLTLLNAYRI-VLSLP
KYLAPYDVAVFPLLLINKAKEVYNLVRESIGKRYARADEI
GVPYSITIDPQTLSVTIRDRDTWQQIRVNINDIVSVLERL
>Sulfolobus_acidocaldarius_DSM_639
ELARRRGIFWPSY-EIYGGVAGLYDIGPIGVRIKNKIVDL
WRKHFIVEIDTPALTPYKVLEASGHVDNFTDPVVECNSCH
NVYRADHLPK-LG--EVRLFNLLFETRIGPAFLRPETAQG
MFTSFKRVYEAFR-QKLPIGIAQIGKVGRNEISPRQGLIR
MREFTIMEVEFFFDP-DKYKFSEIVNEKIIWMAYWMGIAS
NFV-LGISS--FYFEEKLPHERAHYSKQTFDQIVVIKVEI
SGHAYRSDYDLSRHSASGQDLVTKEGRDFSKTIMEIINMY
VKIVERERVIPHVIEPSFGVERCLYLTLLNSYRI-ILSLP
KRLSPYDIAIFPLLLIKKAREIYDSLKESIGKRYARVDEI
GVPYSITVDPMTLTVTIRDRDSWQQIRVNITDLMNVLDRL
>Fervidicoccus_fontis_Kam940
EIGKRRGFFWQSY-EIYGGVAGFYDLGPYGILLKNNIICE
WKRHFIVEIEAPIIGPEAVYKASGHIESFTDPIVSCTSCH
RIYRADHLPY-LG--EVSLFNLLFKTQIGPGYFRPELAQG
MFLSFKRVFTTMR-ERLPLGIAQIGRVGRNEISPRQGMLR
LREFTIMEIEFFFDP-DIFTIKEALETGLKWLAYWMYVSQ
EFL-LGIPYENQYFEEKLPEERAHYSKQTFDQLVKTWIEV
SGHAYRGDYDLSRHSISKEDAVGKAFKSESEDVISALNEM
VNMVEEERFIPHVVEPSFGVERLLYVVMEYSLRY-ILSLK
PSLSPVKVAVFPLVIEALAKSIYESLKMSIGRRYARADEI
GVPFAVTVDYQSLTITIRFRDTWEQKRLKIDELTEALKNL
>Aeropyrum_pernix
EIGKRRGFFWPSY-EIYGGVAGFYDWGPLGHLLKRRIIEK
WRRYFVVEIETPVIGPEKVYIASGHVEHFTDPIVRCTSCG
RTFRADHLPV-LG--RVETFNLLFRTQIGPGYLRPELAQG
IFVAFKRVYEAMR-SRIPLGIAQVGRVGRNEISPRQALVR
LREFTIMEMEYFIDP-DSFKLEEAVNEGVICLGYWMAVGM
RFV-LGVPSDSIMFEEKGPEERAHYSSQTFDQLVKVWIEV
AGHSYRGDYDLSRHMKSGQDAIGRALKSRAKTVLEELGGS
LRIVEVERFVPHVVEPSFGTDRNVYVALEYAYRV-VLAFP
RDIAPVQAVVLPLVLVERARMVYETLVESIGRRYARADEI
GVPAAVTIDYQTLTVTLRDRDTWRQVRIGADEVVDKLRRF
>Hyperthermus_butylicus
DLAIRRGFFWPSY-EIYGGVAGFYDLGPLGVRLKEKILQL
WRDFFIVEIETPIIAPSRVFEASGHLEHFTDPIVECRRCG
RKFRADHLPV-LG--EVKKFNLLFKTTIGPGYLRPENAQG
MFVAFKRVYEAMR-QRLPLGIAQIGRVARNEISPRQGMIR
LREFTIAEMEFFFDP-DEYKVSELVEERIAWLAYWMAVAR
DFI-LGVPEQNMYFEEKPPEERAHYSAQTFDQLVRVWIEV
SGHSYRTDYDLSRHMKSGQDWLGKTYREKAKKVLQALQDR
VKIIEKERFLPHVVEPSFGVERLLLVTLDYAHRT-ILSLP
RYLAPIEVAVFPLTLVAKAKEVFRIVLDSIGKRYARVDEI
GVPVAVTVDYQTLTVTLRDRDTWKQVRVSIDKLVDALRRF
>Ignicoccus_hospitalis
DLAQRRGFYWPSW-EIYGGVAGFYDLGPLGKELKNKIVEL
WKEKLVVEMETPIITPYKVLEASGHVENFTDPVVECKSCG
RKFRADHLPV-LG--EVRPFLLLFQTQIGPGFIRPETAQG
AFVNFKRVYQYMR-ERLPFGIAQIGRVGRNEISPRQGLLR
LREFTIAEIEFFIDP-DEVTVREALEKGWIWMAYWMLKAK
ELL-LGVPDENQYFEEKGPEERAHYSSQTYDQLVKTWMEV
SGHAYRGDYDLSRHIKSGKDEIGIRLKAKAKQVIEELKGL
VWVEEAERFVPHVVEPSFGVERLLYVTLEYALRL-VLSLP
RRLAPIEAVVLPLLLVEKAKEVWKLLADSIGRRYARYDEV
GVPAAITVDFQTLTVTLRDRDTWKQVRVRVEELPGKLRAF
