# Supplementary material for: Ancient horizontal gene transfer and the last common ancestors
Source: BMC Evol Biol. 2015 Apr 22;15:70. doi: 10.1186/s12862-015-0350-0 (PMC4427996; doi:10.1186/s12862-015-0350-0)
Supplement: Additional file 11: — GUIDANCE selected sites of GlyRS heterodimer alignment. Sites from Additional file 8 identified by GUIDANCE as being well-aligned, with single-taxon insertions removed. [file 12862_2015_350_MOESM11_ESM.zip › 12862_2015_350_MOESM11_ESM.fasta]

>Candidatus_Protochlamydia_amoebophila
-TFQEFLRTLSTFWEKQGCIIHQGYDLEVGAGTFNPATFLRSLGPEPYRAAYIEPCRRPA
DGRYGTNPNRLQHYFQYQVILKPSPLNMQELYLQSLEALGFNLQEHDIRFVHDDWEAPTQ
GAWGLGWEVWMDGMEITQFTYFQAIGGIELRPITGEITYGIERLAMYLQKVDSIFDLKWN
TYGDVYQRNEVEWSHYNFEKASTSMWFRHFDDYENEAKQLIAN-----LPIPAYDFVMKA
SHAFNLLDARGVISVTERTGYIGRIRELAKQVAESYFVIEIGSQELPASFRAIRALLEKE
VYGTPRRIAVYIYQLSKGKPSQTIEKKGPPVQAAGEFIRPYLFVKGRATTSILAEKLLLI
GSLDFPKKMRW--------ITYARPLEWVLALF-IIPFAIGNLFSDRITYGHRQ-LDHAK
NYLKSLH-SVMADPNEREESIPQVLNLVEWPYLTISTFREEFLKVPKEVLISEMVEHQKY
FPTLKFVITANI-IKQGNQKVLSARLSDGVFLYEE---DKVTFQKELGTVYQKVERIIQH
AKVLQRAALLSKADLASNMVY--EFPELQGTIGRYYALANREEAEIAQAIDEHWENAPLP
ETETGTIISLADKLDNLIGCFSIGLKPTSSSDPYALRRQVLGVIKMLILSFITNRIKTVF
FHKDEIEAS------VKALHNFRSLYEVYKRAKGQS-------IATMQPALAVLFEQVKI
LADEPQIRDNRLALLKQVFEMLD
>Waddlia_chondrophila
ITFQEIIRRLSAYWEEKGCIIHQGYDLEMGAGTMNPATFLRCLGPEPYRAAYVEPCRRPT
DGRYGENPNRVQHYFQYQVILKPSPSDMQQQYLDSLKAIGVDLSQHDIRFVHDDWENPTI
GAWGLGWEVWMDGMEITQYTYFQSVGGLSLKPVTGELTYGLERIAMYLQNVDNMFDLKWN
TYGDIYHRNEVEFSRYNFEEATTEMWLTNFNFYEKEAKKLIGK-----LPLPAYDFVIKA
SHAFNILDARGAISVTERTQYIGRIRDLAKMIAESYFLLEIGSEELPAAFSAIIELLNKE
VYGTPRRLSVVVENLQLTISEAVEERRGPPLRAAGALIREYLFVKGKSAARILADSLSII
LNLEFPKKMKW--------ISYARPLQWIVAMI-VVPFIVGDLISGNASRGHRQ-ILNPQ
SYLETLR-RILADPAERKQEIPQVLNLVEWPMVAKGNFDENFLKIPQEVLISEMVEHQKY
FPKLKFVITCNT-MIRGNQKVLSARLSDGVFLYEK---DGVTYLSGLGSIYEKVLRLEGH
VEVLQRAARLCKCDLVSDMVF--EFPELQGTIGRYYALAHGEKPEVAQAIEEHWENAPLP
TSETGSVLCLAEKIDNLLSCFSAGLKPTSSKDPYALRRQVLSIIRLVVMDFFTNRIKSIF
FTKDEVEAS------VQALHEFRKLYEVYKRAKGQD-------IAQMQPSLARLFNEVRI
LDEDEKIKENRIALLQRVFELLD
>Chlamydophila_pneumoniae
-TLQSMIATILRFWSEQGCVIHQGYDLEVGAGTFNPATFLRALGPEPYKAAYVEPSRRPQ
DGRYGVHPNRLQNYHQLQVILKPVPENFLSLYTESLRAIGLDLRDHDIRFIHDDWENPTI
GAWGLGWEVWLNGMEITQLTYFQAIGSKPLDTISGEITYGIERIAMYLQKKTSIYDVLWN
TYGQITQASEKAWSEYNFDYANTEMWFKHFEDFAEEALRTLKN-----LSVPAYDFVIKA
SHAFNILDARGTISVTERTRYIARIRQLTRLVADSYLLLEIGSEELPATFSLARQVLTDH
VLGSPRRLALLVKNVAPEVVQKAFEKKGPMLSLQGQFIRTYLFHPRLRTADILMQELLLI
QRMKFPKKMVW--------VEYARPIRWLVALY-ILPITLGTIIASRNSFGHRQ-ISSPQ
DYVETLR-CVVVSQKERRMIIEEATFLSEHPFVSCGQFSEQFCALPKELLIAEMVNHQKY
FPAISFIVVCDN-IIEGNEKALTPRLTDGEFLFKQ---DQVTYFEALGSLYDKVERLKAH
QRVFSIAIQYCKADLVSAVVN--EFPELQGIMGEYYLKHANLPTASAVAVGEHLMGQKLS
T--IGTLLSLLDRLDNLLACFILGLKPTSSHDPYALRRQSLEVLTLVILEFIWGRLKTFM
FRKDEIAAV------AEALQLLKVITTTHNRLKKIS-------LADLSNDIQDFLNTVHI
ANDDGAIRNLRISLLLTAM-LCH
>Chlamydia_trachomatis
-TLQTMMAAILNFWSEQGCIIHQGYDLEVGAGTFNPATFLQSLGPEPFRTAYIEPSRRPQ
DGRYGQHPNRLQKYHQLQVILKPVPENFLSLYLESLKVIGLNLVDHDIRFVHDDWENPTI
GAWGLGWEVWLNGMEITQLTYFQAVGSKPLDAISGEITYGVERIAMYLQKKNSVYDVMWN
TYGDITQYAEQAWSQYNFETANTTMWLKHFDDFSAEALATLDQ-----LPLPAYDFVIKA
SHAFNMLDSRGVISVTERTRYIAKIRQLARAAADKYFLLEIGSEELPATFSLAKKLLADH
VLGTPRRLALCIEGLSHVTIRPESEKKGPPLLLQGEFVRSYLFIPRKETAAILVNELQLI
RSIRFPQKMTW--------VEYARPIRWLVALY-ILPISLGFVSSGNTSWGHRQ-IPSSN
MYVDTLR-CVIVSQKERRAIIDETVFLTEHPFVISAQFDPAFCSLPKELLIAEMIQHQRY
FPEITFLIVCDN-IVEGNEKALAPRLTDGNFLFKQ---DLVTYFESLGSLADKTSRLKLH
LEEAYTAIHYCKADLVSSVVN--EFPELQGIMGRYYLQNASLSRAAALAIGEHLLGSSIS
T--TGALLSILDRIDNLLSCFILGLLPTSSHDPYALRRQSLEILTLLLNTFVWGRLRTIL
FDKEVIATV------AQSIQELKTIAAMYNRLKKIE-------LKELAQSTELFLDSVRV
ASDDESTRNQRIALLIAAQ-FYA
>Aquifex_aeolicus
MYFQDIIMTLHKFWAEKGCLIWQPYDVEVGAGTMNPATFLKVLGKKPWNVAYVEPSRRPQ
DGRYGENPNRLQHYYQFQVILKPAPRNPQEIYLESLERLGINPLEHDIRFVEDDWESPTL
GAWGLGWEVWLDGMEITQFTYFQQAGGLDLDEISVEITYGLERIAMYIQDKDSVFDIEWK
TYGEIFKRSEWEWSKYNFELADTDMLFQVYEMFEKESKRMVEE-----LIFPAYDYLLKC
SHVFNILDARGAISVQERARYIRRMNNLAREIAKLYLLIEIGTEELPAGVDKINSLLNA-
TYGTPRRLTLYFKDFENERKEKKEVIWGPPKVAALEL---YVARKEKSPIEKLQEEFEIL
LSVPFPKRMRW--------ITFSRPVRWILALF-VLKLRFGELESSNKTYGHRF-INNPA
DYEKTLK-YVIPDFNERKEIVEEVTNLVEYPFPVLGKFDEKYLELPPLVITTVAAHHQRF
FCKLLFLGISNN-IKEGYEKVLRARLEDALFFYRE---DKVLFHPKVGSMYEKEERMEKI
AQKLCEAVWLSKVDLLTEMVK--ELDELQGYMGYVYAKAQGYDEEVAKALWEQYLEDKVP
ETTTGTILSLSDKIDNLYSFFKAGEIPKGSSDPYGLRRSAFGIIKIVLVEFLKQRLISYL
YPVDIVRAV------VRVLYEASSVVEAAKRVIRID-------LLPLKEYIDKFFDNVKV
MAEDEKIRNNRISLLKRVERFGD
>Thermocrinis_albus
FYFQDIIQTLQRFWADKGCAVWQPYDIEVGAGTMNPATFLKVLGKGRWYVAYVEPSRRPK
DGRYGENPNRLQHYFQFQVILKPAPEDPQEMYLESLRALGLPPEDHDVRFVEDDWESPTL
GAWGLGWEVWLDGMEITQFTYFQQAGGLDLDEISVEITYGLERIAMYIQGVDSVFDIKWN
TYGDVFRKAEYEWSVYNFEKSDPKMLFEIYNMYEKEAERLLEE-----LVLPAYDYLLKC
SHTFNLLDARGVLSVQERARYIRRMHSIANRVAKLYLLIEIGTEELPARVERFSVLLKR-
TYATPRRLAFYLKDFKNEGEEREELIVGPPLVAALLL---YVARIEESPLELLSKSFEIL
LSVPFPKSMRW--------VRFSRPVRWICALW-IVPLTFGNIKADRKTKGHRF-LGSAE
EYLQKLT-YVIPQFNERLGLQEEVANLVEFPFVVVGSFEDKYLELPEKVIITVLAHHQRF
FCRLLFLAVSNN-IVEGYRKVVKARLEDALFFYKE---DKVVFHPRAGSMWDKTIRVMEL
SQKIARAAYLSKADLLTHMVR--EMDELQGYMGYVYAKAQGEDEEVARALYEQYAHDPVP
LSPVSYVLSLADKLDTIKTLLEAGEVPTGSSDPYGLKRAAFGVLAIILEEFLRNRLEAYL
YGQDVVRAV------VRSIANIRDVVEVYRRVVRIK-------LWKIKPVVDEFFDSVLV
MDKDEAIRTNRLALLMRVREFAN
>Hydrogenobacter_thermophilus
MYFQDIIMNLQKFWAQKGCAVWQPYDIETGAGTMNPATFLKVLGPKGWNVAYVEPSRRPK
DGRYGENPNRLQHYFQFQVILKPAPEDPQEIYLESLKALGIDPSEHDIRFVEDDWESPTL
GAWGLGWEVWLDGMEITQFTYFQQAGGLDLEEISVEITYGLERIAMYLQDVGSVFDIKWN
TYGEVFKKAEYEWSLYNFEKSDHNLLFELYERYEGEVKRLISE-----LVMPAYDYLLKC
SHTFNLLDAKGVISVQERARYIRRMNSLAKEIAKLYLLIEIGTEELPAKVESFGEVLGR-
LYGTPRRLALYYRDFENASILQEEVVVGPPVVAALLL---YIAKVGKKPLDALAERFDIL
LSAPLPKRMRW--------LSFLRPIRWICALY-VVPLSFGSVKASRKTKGHRF-LKDAS
EYEEKLK-YVIPDFKERLGMDQEVANLVEFPFAVVGELEEKYLELPERVIVTVLAHHQRF
FCRLLFIGISGN-IVMGYQKVIRARLEDALFFYRE---DKVVFHPKAGNMLEKTQRLVYL
SEEIGRASYLSKADLLTNMVK--EFDELQGYMGYIYATLQGEDKDVSYAIYEHY---PMP
ESTVGKVLSLADKIDSIVMFIKAGEIPSGSSDPYGLRRHAYGIFAIMLEAFLRGRLEAYL
YGYDVVRAV------VKRIASLKDVVSAYRRVVRIE-------LQPLKESVDAFFDAVLV
MDKDERIKRNRLALLCNVKNFAD
>Persephonella_marina
LTFQEIIQRLQKFWTDKGCILWQPYDIEVGAGTMNPATFLRTLGPEEWNVCYVEPSRRPK
DGRYGENPNRLQHYYQFQVILKPSPENPQELYLQSLEALGIDLSQHDIRFVEDDWESPTL
GAWGLGWEVWLDGMEITQFTYFQQVGSLDLPVISVEITYGLERIATYLQGVDSVYDIVWA
TYGDIYRESERQWSVYNFEEADTDMLFKTFDMYEKEGFKLIQK-----LPIPAYDYALKC
SHIFNLLDARGALSVNERARFIGRVRDLARECAKGFYLLEIGCEELPPKAERLEGLFENF
VFGTPRRIGFILSNLREKEPSEEKTILGPPAVGAALA---YIGLIGKDIRTFIQEVIDLI
TKIPFPKLMRW--------FRFSRPVRWIVSLL-VVSFSIAGIDADRYTHLHRF-IPDVD
SYFQIMK-FIIPKYEERKEALDEVTNLTEFPVGILGDFSPEYLILPKEVIITVCKVHQRY
FNKLIFLAFSNT-VKSGYEKVLKARLEDALFFYEE---DKIQFHHKLGSMLDKVKRNGEI
AVLLSRANKLSKCDLLTEMVK--EFDELQGIMGMHYALKQGEKEEVAKAIYEHYSDDQLP
ETDIGTLLSLSDKLDTVISFISIGEKPKATADPFGIRRNSIGIVRILILDFIEGRFIAYM
FDTDIINSV------IKSIQELKDIMTVFKRVGRIN-------LLKMKPFIDKFFDNVMV
MTEDKKLRENRLSLMKLINRIAD
>Sulfurihydrogenibium_azorense
MTFQDIILSLQRFWVEKGCILWQPYDIEVGAGTMNPATFLRVLGPEPWNVCYVEPSRRPK
DGRYGENPNRLQHYYQFQVILKPAPENPQELYLESLTHLGIDLTKHDIRFVEDDWESPTL
GAWGLGWEVWLDGMEITQFTYFQQAGSLDLPQISVEITYGLERIATYLQKVDSVYDIIWS
TYGDIYKEAERQWSIHNFEVVDIDFLYKTFDMYEDQGYKLIEK-----LPIPAYDYALKC
SHTFNLLDARGALSVNERARYIARVRNLAKECAKAFYLLEIGCEELPPKVQYVEESFKEF
VFATPRRLAVLIKNLREKQPPKQQVILGPPYVAAALA---YLGILGKDLKHHIMEVITLF
KSFPQLKSMVW--------YRFPRPIRWVVSLL-VIPFSVAGVNADRYTHLHRF-INHSN
EYEEITK-FIIANFEDRKNALDEITCLTEFPVGIVGDFSPEYLILPDEVIITVCKHHQRY
LNKLIFLAFSNV-IKNGYEKVLKARLEDALFFYKE---DKIQFHEKLGSLYDKVIRNLDL
AKIIARAVLLSKADLLTNMVK--EFDELQGIMGMYYALKQGEDREVAKAIYEHYADDDLP
QTTLGTILALADKIDTVVSFFSIGEIPKASADPFAVRRNAIGIVRLLVLDFLLGRLESYL
YRTDIINAV------VKALTKIISVIQVFKRVGNID-------LIELKPYIDKFFDNVMI
MVEDEKIKQNRLSLLKQINRLGD
>Hydrogenobaculum_sp_Y04AAS1
MYFQDIILNLQDFWSKNGCAIMQGYDIEVGAGTMNPATFLRVLGKKPFSGAYVEPSRRPK
DGRYGENPNRLQHYFQFQVILKPAKEDSQELYLKSLETLGIDQNLHDIRFVEDDWESPTL
GAWGLGWEVWLDGMEITQFTYFQQAGDIDLDLIACEITYGLERIAMYLQNVDNVFDLKWN
TYKDIYFEFEKEWSIYNFEKSNQDRLFKLFEIYEQEAKSLIEE-----LVYPAYDYILKC
SHTFNLLDARGAISVQERTNYIKRIKQMASLVASLYILLELQTEELPSLFDIVISFLKD-
LFTTPRRIGILIENLPDHNKKEEILVIGPPYACALEL---YIAK-GGIPIEELFKEFDII
KSLNYKKMMRW--------MRFPRPIRGIALVL-ILPYK-------NTSKGHRF-IEHAK
AYEELLK-YVIPTFKERKSIIDEITNLVEYPYIVIGEFEKEFLSLPDIVIKTVLAHHQKF
IT-ITFFGISNI-IKNGYQKVVKARLRDAIFFYNE---DKIMFHHKLGTLFDKTKRHIAL
GEYLDRACELSLFDIATNMVK--EFDELQGYMGMIYVKAKNEDEELSKALLEQYIE-GIQ
STKTGALLGIIVKSDNIVSLIAAGEIPKGTSDAYGIKRNIYGIIKTIIKNLFKTRLNTYF
YPYDIVRAV------IELLSS--NIAKAYKRIRKIK-------YIDKKKIIDEFFDKILV
MAENIDVRNNRLSLLYNIYKIAD
>Microcystis_aeruginosa
LTFQAVIAKLNEFWADRGCLVAQPYDTEKGAGTMSPHTFLRAIGPEPWAVAYVEPCRRPT
DGRYGENPNRFQHYYQYQVLIKPSPDNIQEIYLDSLRVLGINPEDHDIRFVEDNWESPTL
GAWGVGWEVWLDGMEITQFTYFQQCGGIDCRPVAIEITYGLERLAMYLQDVEAINKIQWN
LYGDIFLQNEIEQCTYNFEASNPELLFSLFSLYEQEAKQLIDR-----LVIPSLDYVLKC
SHTFNLLDARGVIAVAERTRYIGRIRNLARQVAQLYFLLEVGTEELPADFERVSKSLETE
VYATPRRLAVLITGLPTEQEARSEEIKGPPVAAAGEA---FVYKTGRPTAEILTELIQWI
TRLEGRRFMRW--------LRFPRPIRWLLTLV-VLPLELTTLTSDRLTFGHRI-ISHPQ
AYLTSLR-FVEADPQVRQQILAEVTNLVEYPTAIVGKFDDEFLELPPEVIITVMVTHQRY
FP-LSFITISNG-ISAGNERVIRARLADARFFYTA---DDVTFQEELGTMRDKVDRIMEI
AQMIVSTAMLCKADLVTQMVY--EFPELQGVMAEKYALISGESAVVARGIFEHYAGDILP
ETITGQVVGIADRLDTLVGIFGLGMLPTGSSDPFALRRAANAIISIIIKDFFLQRLQTLL
IDYDLVNAV-EEYKSARFLCQIRNIYETVNRSTRLN-------LTAISPLVADFFDSVLV
MAEKESVRRNRLNLLGLLRRLAD
>Cyanothece_sp_ATCC_51142
INFQEIIAKLNEFWSDRSCLIVQPYDTEKGAGTMSPHTFLRAIGPEPWSVAYVEPCRRPT
DGRYGENPNRFQHYFQYQVLIKPSPDDIQEIYLDSLRALGIKPEDHDIRFVEDNWESPTL
GAWGVGWEVWLDGMEITQFTYFQQCGGIDCRPVSIEITYGLERLAMYLQEVEAITKIQWN
KYGDIFLQSEVEQCTYNFEASDADLLFKLFALYEQEAKQLIDR-----LVFPGLDYVLKC
SHSFNLLDARGVIAVAERTRYIGRIRNLAREVANLYFLLEVGTEELPADFQIIPNSLEEN
VYGTPRRLAILISGLAEQQKDRDEVIKGPPAAAAAEA---FVFKKGRQTKEILQELIHWI
NSLEGRRFMRW--------LRFSRPIRWLVALC-ILPIEISTIKSDRLSRGHRI-ISQAS
DYVETLR-YVEVDPKQRQQILTEVINLIEYPTAVAGKFDPEFLNLPTEVIITVMVKHQRY
FAELLFITIANG-IAQGNERVIRARLADAQFFYTS---DDVTFQKELGTMRDKVDRIMEM
AQQMASTALLCKADLVTQMVY--EFPELQGVMGQKYALVSGESEQVAQGIFEHYANDIMP
KTLTGQVVGIADRLDTLISIFGLGMIPTGSGDPFALRRAANAIISVTLQTFFIQRIQTLL
IDYDLVNAV-EQYTDAEFLQAIRKIYETINRSTRLE-------LLDIVPKVSEFFDSVLV
MDENQKVRENRLNLLGVLRRLAD
>Anabaena_variabilis
MNFQSVIATLHQFWAERGCLIAQPYDIEKGAGTKNPHTFLRALGPEPWAVAYVEPCRRPT
DGRYGENPNRVQHYYQYQVLIKPSPDNIQDIYLDSLRALGIRPEDHDIRFVEDNWEDATV
GAWGTGWEVWLDGMEITQFTYFQQCGGIDCRPVSIEITYGLERLAMYLQEVEAITKIHWT
TYGDVFLQNEIEQSTYNFEASNPELLLTLFSLYEQEATQLTEK-----LVLPSLDYVMKC
SHTFNLLDARGVISVTERTRYIARIRHLARKVANLYFLLEVGTEELPASFSRIPQSLAAN
VYGTPRRLAVLITGLPSQQPDREEEIKGPPAAAAAVA---FVFKKGRPVAEILTELVQWI
YHLEGKRLMRW--------VRFSRPIRWLVTLL-ILPLELLTVKSDRISYGHRV-IQQAS
DYVNTLR-YVTVDAKERAAILEEVTNLVEWPSPVVGKFEEEFLNLPTEVTTTVMVSHQRY
FPELLFITVSNG-IAVGNERVIRARLADGQFFYKT---DSVTFQEDLGSLRGKVERIVKV
AAKISRATLLCKADLVTQMVF--EFPELQGIMGQKYAVASGESPEVATAIFEHYADDILP
QTLTGQVAGLADRLDTLVSIFGLGLIPTGSSDPFALRRAANAVINITLNEFFLQRIRTLL
IDYDLVNAV-DEYTEALYLQQIRKIYETVNRSTRLR-------LVEIAPTVSNFFDSVLV
IDPDPEIKRNRLNILGLLRRLAD
>Nostoc_punctiforme
MNFQSVISLLHHFWGTRGCLIAQPYDIEKGAGTKNPQTFLRALGPEPWAVAYVEPCRRPT
DGRYGENPNRFQHYYQYQVLIKPSPDNIQEIYLDSLRALGIRPEDHDIRFVEDNWEDATV
GAWGTGWEVWLDGMEITQFTYFQQCGGIDCRPVSIEITYGLERLTMYLQQVEAITKIHWT
TYGDVFLQNEIEQSTYNFEASNPELLLTLFSLYEQEATQLTKK-----LVLPSLDYVMKC
SHTFNLLDARGVISVTERTRYIARIRHLARKVAHLYFLLEVGTEELPASFERIPQSLEAN
VYGTPRRLAVLIKGLPSQQADREEEIKGPPAAAAALA---FVFKRGRPVAEILTELVEWI
WGLEGKRLMRW--------GRFSRPIRWLVALL-VLPLELKTIQSDRISQGHRV-IAQAT
DYVTALK-YVTVDPEERENLLAEVTNLVEYPSTVVGKFEPEFLELPTEVITEVMVTHQRY
FPELLFITISNG-VAVGNERVIRARLADGRFFYEA---DTVTFQEELGSVRTKIDRVVKI
AEQISRAALLCKADLVTQMVY--EFPELQGIMGEKYALASGEDAEVAKAIYQHYAGDNLP
ETLTGQIVGLADRLDTLVSIFGLGLIPSGSSDPFALRRAANAVVKITLQEFFLQRIRTLL
IDYDLVNAV-EEYTEALYLQQIRNIYETVNRSTRLR-------LAKIAPTVSNFFDSVLV
MDSDPEIKRNRLHLLGLVRRLAD
>Trichodesmium_erythraeum
MNFQSVIATLNQFWSDRGCLIAQSYDTEKGAGTMNPHTFLRAIGPEPWSVAYVEPCRRPT
DGRYGENPNRFQHYYQYQVLMKPSPNNIQDLYLDSLRALGIRPEDHDIRFVEDNWESPTL
GAWGVGWEVWLDGMEITQFTYFQQCGSIDCRPVSIEITYGLERLAMYLQEVDAITKIAWT
TYGDVYLQGEIEQCSYNFEASSPDFLFNLFGLYEQEAKQLIKR-----LVLPSLDYVLKC
SHSFNLLDARGVISVTERTRYIGRIRNLARQVGQLYFLLEIGTEELPANFELIPMTLKEA
VYATPRRLAVVIDALPTKQPDREEEIKGPPAAAAAES---FVFKKGKPTAAILTELIKWI
DKLEGKRFMRW--------LKFPRPIRWLVALL-ILPINLQKITSDRFSYGHRV-ISQAK
NYVEVLK-YIEVDYKQRKSKLAEVTNLVEWPTVVIGKFDEEFLILPGEVTTTVMETHQRY
FPELLFITISNG-IAIGNERVIKARLADGQFFYKT---DAVTFQAKLGSMREKVKRIVSI
AKLIARAALLCKADLVTQMVY--EFPELQGVMGEKYARAAGETEAVATAIFEHYAGDILP
KTISGQVISLADRLDTLVSIFGLGMLPTGSADPFALRRAANGVVNISLSNFLLQRIKTIL
IDYDLVNAV-DEYKEAIFLQNIRKIYETINRSTRLD-------LLKIAPTVSNFFDSVLV
IDPDPKIKKNRLNLLGLLRRLAD
>Synechocystis_sp_PCC_6803
ITFQAVIAKLNEFWAQQGCLIAQPFDTEKGAGTMNPHTFLRAIGPEPWSVAYVEPCRRPT
DGRYGENPNRVQHYFQYQVLIKPSPDNIQEVYLDSLRALGIQPEDHDIRFVEDNWESPTL
GAWGVGWEVWLDGMEVTQFTYFQQCGGIDCRPVSIEITYGLERLAMYLQNVEAIDQIQWN
SYGDIFWQGEVEQCTYNFEASNPDLLFQLFALYEQEAGQLIER-----LALPSLEYVLKC
SHAFNLLDARGVIAVTERTRYIGRIRNLAREVAHIYFLFEIGTEELPADFGLIPPGLAAE
IYGTPRRLAVLIKGLPECQPDRLEEIKGPPAAAAALA---FIFKQGQASRDLLPKLASWL
KALDGRRFMRW--------WRFPRPIRWLVCLL-VLPLQITTLVGDRLSRGHRI-LEHGQ
NYLAQLK-GVVVDPQERRAMLDEVEQLVEYPTAVLGKFDQEFLSLPREVTTTVMVTHQRY
FPRLLFITIANG-IAAGNGRVIRARLADAKFFYQA---DDVTFQEELGTMRDKVDRIMEM
AAAIASTAMLCKADLVTQMVY--EFPELQGIMGEKYALVSGESAAVAQGIVEHYQDDDLP
QGLPGQVVGMADRLDTLVSIFGLGLLPTGSSDPFALRRAANAVINVALKTFFLQRLQTLL
IDYDLVNAVDERLHDAQYLQELRAIYPTVNRSAKLQ-------LHELAPTVAEFFDSVLV
MAENDELRQNRLNLLGLIRLLGD
>Acaryochloris_marina
MNFQSVIAKLHEFWSDRGCLIVQPYDIEKGAGTKSPHTFLRSLGPEPWAVAYVEPCRRPA
DGRYGENPNRYQYYYQYQVLVKPSPDDIQDIYLDSLRVLGIQPEDHDIRFVEDNWEDAAV
GAWGVGWEVWLDGMEVTQFTYFQQCGGLDCRPVSIELTYGLERLTMYLQETDAIAKIDWN
TYGDVHLQGEIEQSTYNFEASNPELLFQLFSLYEQEALQLIEK-----LVLPGLDYVLKC
SHTFNLLDARGVISVTERTRYIGRIRQMARQVAQLYFLLEVGTEELPASFSHIPNSLEEH
VYGTPRRLAILAEGLPDQQPDQTVEVKGPPAAAAAEA---FIFKTGKPAVDVLADLITWI
FSLEGKRFMRW--------VKFSRPIRWLVSLL-LIPIKLGTISSDRTSSGHRV-IKHPQ
DYVATLE-SVQVDPEQRQTLLAEVTYLVEWPTAVVGGFESEFLELPAEVITTEMVSHQRY
FPKLLFITISNG-ISSGNERVIRARLADGQFFYKA---DAVTFQEDLGSVRAKVDRIQAN
ALWVARAAQLCKADLVTQMVG--EFPELQGVMGEKYAIASGEPTEIATAIVEHYANDQLP
QTLVGQIVGIADRLDTLVSIFGLGMIPTGSSDPFALRRAANAILNIVLRDFFGQRLRSLL
IDYDLVNAV--EHTQAQYLQTIRTIYETVNRAARLQ-------LTKIAPSVSQFFDSVLV
IAEDADLRANRLNLLGLLRLLGD
>Synechococcus_elongatus
MNFQSVIATLNQFWADRGCLIAQPYDTEKGAGTMNPHTFLRAIGPEPWAVAYVEPCRRPT
DGRYGENPNRYQHYYQYQVLIKPSPEGIQETYLDSLRALGIQPEEHDIRFVEDNWESPTL
GAWGVGWEVWLDGMEVTQFTYFQQCGGIDCRPVSIEITYGLERLAMYLQNVEAFTEIKWT
SYGDVHLQSEIEQCTYNFEASTPELLFQLFGLYEQEATQLIEK-----LVHPSLDYVLKC
SHSFNLLDARGLISVTERTRYIGRIRNMARQVAKLYFLLEVGTEELPASFNWLPTRLAEA
VYGTPRRLAVLIEGLPDRQPDREEEVKGPPAAAAAIA---FVFKRGQPLADVLQSLVSWI
QDLEGKRFMRW--------LRFSRPIRWLVALI-VLPLELSTVQSDRLSRGHRV-IAQAS
DYLATLE-SVLVDPAQRQAKLAEVVHLTEWPTAVLGQFEERFLSLPAEVSTMVMTSHQRY
FPELLFVTISNG-IAAGNARVIRARLADGEYFYRT---DKVTFQEQLGSVRSKVDRIGAI
AHRLCRAAQLCKADLVSQMVY--EFPELQGVMGEKYARVSQEPDAVATAIREHYAGDQLP
QTLTGRMVALADRLDTLVCIFGLGLLPSGSSDPFALRRAANGVLNILLTDFFGQRLRTLL
IDYDLVNAV-DNYLLAKLLQTLRALYETVNRATRLN-------LLTAAPAVQSFFDSVLV
MDPDPAIQQNRLNLLGLLRRLAD
>Thermosynechococcus_elongatus
MYFQDVIATLHQFWAAQGCLIAQPYDVEKGAGTKSPHTFLRALGPEPWAVAYVEPCRRPA
DGRYGENPNRYQYYYQYQVLIKPSPDNIQEIYLESLRALGIRPQDHDIRFVEDNWEDAAV
GAWGVGWEVWLDGMEVTQFTYFQQCGGLDCRPVSIEITYGLERLTMYLQEVDAIASIRWN
TYGDVHLQGEIEQSTYNFEASDPERLFTLFSLYQQEAEQLLEK-----LVLPSLDYVLKC
SHTFNLLDARGVISVAERTRYIGRIRGLARRVAQAYFLLEVGTEDLPARFTLIPQTLKER
VWATPRRLAVLIEGLPPQQPDQVVEIKGPAAVAALLL---VVYQVGQPTPQLLSELAQWI
AALEGPRFMRW--------LRFSRPIRWLVLLW-VLPLVLVAIASDRTTYGHRV-LSHAQ
DYATALE-GVLVDPEVRQQRLEEVTHLVEWPTAVLGSFEARFLALPLEVITTVLVSHQRY
FPALLFITISNG-IRGGNERVIRARLADAEFFYKA---DAVTFQDELGSMADKVERLTAL
ARQIARTASLCKADLVTQMVG--EFPELQGYMGQVYATVSGEAPAVATGIFEHYAGDRQP
QSLTGQVVGLADRLDTLVSLFGLGLCPTGSSDPFALRRAANGVITILLRQFFSQRLRTLL
IEYDLVNAV-EELQIAQFLQKLRAIYPTVNRAARLK-------LVSLAPIVSRFFDSVLV
MAEDATVRANRLALLGLLRAIGD
>Gloeobacter_violaceus
MNFQDMTLSLHRFWEEQGCLIVQPYDVEKGAGTMNPHTFLRAIGPEPWNVAYIEPCRRPT
DGRYAQNPNRLQHYYQYQVLMKPSPGDIQERYLRSLEVLGIHPEKHDVRFVEDNWESPTL
GAWGVGWEVWLDGMEVTQFTYFQQCGGIDCRPVSIEITYGIERLAMYLQGVDSIFDIEWG
TYGQVHREGEIENCIYNFEQANPELLFTLFKLYEQEATALSER-----LVLPALDYVLKC
SHTFNLLDARGVIAVTERTGYIGRIRHLARRIAQAYFLLEIGTEELPASFARVRSALAEA
LFGTPRRLAVLAEGLPERQPDREEELKGPPAVAQAEA---VVFRRGRPVTQLLAEQIEWI
TGLEGPRLMRW--------LRFSRPIRWLVALV-VLPVEMAGVSAGRTSRGHRV-LATAA
DYPAALT-FVLADPEVRRERLEEVNFLVEWPTAVAGQFESEFLSLPAPVIKTEMITHQRY
FPALIFITVSNG-IARGNGRVIRARLADGRFFFEE---DKVTFQESLGSVAERVERLEAI
ALWLCRTAHLCKADLATQMVY--EFPELQGLVGRDYARLDGEEPLVCAGIAEHYVEDDLP
ASLTGQVVGIADRLETLVGIFGLGMLPSGSSDPFALRRAALTVVRIGLCDWFAQRLYGLL
LDYDLVLAV-AGYTRLDTLVAARQIYETAVRVARLD-------LGELAPQVSCFFDAVMV
MVPDETLRTNRLRLLAVIDRCFD
>Brevibacillus_brevis
MTFQDIILTLQNFWAKQNCLIVQPYDVEKGAGTLNPMTFLRSIGPEPWNVAYVEPSRRPA
DGRYGENPNRLYQHHQFQVIMKPSPDNIQELYLESLRELGIEPLEHDIRFVEDNWEHPGL
GAWGLGWEVWLDGMEITQFTYFQQVGGLECKPVAVELTYGLERLASYIQEKENVFDLEWC
TYGDVFLQPEYEHSKYTFELSDVDMLFSLYNTYEAEAKRLMAE-----LVYPAYDYVLKC
SHTFNLLDARGAISVTERTGYIARVRNLSREVAQTYLLVEVGLEEMPARFEKVEKWLTAE
ALETPRRFALLINGLAEKQPDRNDEAKGPARIAAALA---YVHKSGKPTTELLPQL-EVI
TGMSFPKNMRW--------LKYVRPIRWLVALF-LIDLEIAGVKSGRVSRGHRF-LNHPS
EYVSKLA-YVMVKPDERRATLDEVVHLVEYPTALYGTFEQEFLSIPREVLVTSMREHQRY
FPQLLFVTVRNG-VAKGNEKVLRARLSDARFFYVE---DKIVYHEELGTIGDKVRRVRKT
AAQIARIAEIAKFDLVTNMVG--EFPELQGIMGEDYARKAGESDVVASGVFEHYAGDKMP
ASAQGAIVSLADKMDTIVGCFSIGIVPTGSQDPYGLRRMAAGIVTILLVDFFALRLKNVL
VRYDVIDAV------AKALMGAVLIVEQFNRVNNLS-------LSTLRQPINAFFDKVMV
MAEDQAVRANRLGLLLQLSYYAD
>Bacillus_subtilis
MNIQDMILTLQKHWSSQGCVLMQAYDVEKGAGTMSPYTFLRSIGPEPWKVAYVEPSRRPA
DGRYGENPNRLYQHHQFQVIIKPSPDNIQELYLDSLRALGIDPLEHDIRFVEDNWENPSL
GCAGLGWEVWLDGMEITQFTYFQQVGGLECKPVSVEITYGIERLASYIQDKENVFDLEWT
TVKDLFMMAEYEHSVYTFETSDVDMLFQLFSTYEKEAIKQMDN-----LVHPAYDYVLKC
SHTFNLLDAKGAISVTERTGYIARVRNLARKVAKTYLLLEIGLEEMPARFDKLTGWLKEK
LFNTPRRLAVFVKDVAEKQDDIKEEAKGPAKIAAAIS---YVFKFGQETKSLLPEL-GLI
TSLHFPKNMRW--------LRYIRPIKWIVALF-VIPFSITNVESGRTTQGHRF-IESPS
AYEEQLK-HVIADPSVRKQMLDEVNHLVEYPTALYGSFESEFLSIPEEVLVTTMKEHQRY
FPDLLFITVRNG-VARGNEKVLRARLSDASFFYKE---DKIVFHEELGSLADKVRRVTSI
AEKLARAAEISKFDLVTHMIY--EFPELQGIMGEKYARMLGEDEAVAAAVNEHYAGGETP
STFTGAVVAMADKLDTIASFFSIGVIPTGSQDPYGLRRQASGIVAILLLDFFTQRLKYVL
IRHDVIDAV------AQVLEQKLETAEALGRVISIQ-------LAALKEPIDAYFDHTMV
IADNESLKANRLAQMVSLAKFAN
>Listeria_monocytogenes
MNLQTMIRTLQDYWSEQGCIMLQSYDVEKGAGTMSPYTFLKAIGPEPWKAGYVEPSRRPA
DGRYGENPNRLFQHHQFQVVMKPSPDNIQELYLGSLEKLGINPLEHDIRFVEDNWENPSL
GCAGLGWEVWLDGMEITQFTYFQQVGGLECFPVTSEITYGVERLASYIQDKENVFDLEWT
SYRDIFFQAEFENSTYAFETSNTDMLLTLFDTYEREATRQMQD-----LVFPAYDYVLKC
SHTFNLLDARGVVSVTERAQYIGRIRNLARRIAKTFFLLEIGLEEMPAKYKRVTDWLKDN
TYSTPRRLTVLVEEMAEEQANRVEEAKGPAKIAAALA---YIYKEGEKTTALLPSL-KVV
TSMTFPVSMHW--------LRYIRPIKWLIAMF-IIPFEITGVSTSNTSRGHRF-INQPS
DYPNALL-FVVVNASERKQALEEVTNLVEYPTVLAGNFEKEYLELPEEVLITTMKEHQRY
FPELLFVTVRNG-VARGNEKVLRARLSDADFFYQE---DKIVFHEKLGTLTEKMKRVQKV
ALMLARLTNIYKFDLVTNIVG--EFPELQGLMGEKYALLQGEKPAIATAIREHYAEGDLP
QTDLGSLIAIADKLETLIGFFCVNIAPTGSADPFGLRRSAFGAVRIIVQTFLKNRLRVIL
IRHDIIDAV------AQILNKHAPTIEALTRVVNID-------FADLRTTIDAYFDNTLV
MTDNDELKNNRLALLFELAKFAQ
>Exiguobacterium_sibiricum
MTVQEMILTLQKFWAEQGCLTMQAYDVEKGAGTMNPMTFLRSLGPEPWNVCYTEPSRRPA
DGRYGENPNRLYQHHQFQVIMKPSPDNIQELYLQSLELLGINPLEHDIRFVEDNWENPTF
GAAGLGWEVWLNGMEITQFTYFQQVGGIECNPIAVEITYGIERLASYIQDVESVFDLVWT
KYGDIFYQPEFEHSKYTFETSDVDLLFTLFDQYEKEANRALDE-----LVFPAYDYILKC
SHTFNLLDAKGAISVTERTGFIHRVRNMSRRCAQSFLLLEIGLEEMPARFERVTTFLNEA
SFSTPRRLAVLVTGMSERQTDLEETLKGPAKIAAAQA---YIFRKGQETATLLPGL-QIV
EAMSFPKNMRW--------LRYMRPIRWMIALL-VIPFEVADVATGRTSRGHRF-ILRPN
AYVEALA-HVIASYEQRRQLLEEVTNLVEYPTALFGAFDEAYLELPEEVLITTMKEHQRY
FPTLLFVTVRNG-VARGNEKVIRARLADAQFFYEE---DKIVFHEKLGTTGEKVRRVREM
ALQLARAGTIYKFDLVSQMVY--EFTELQGMMGERYANMKGEDVEVAAAIREHYAGDESP
STPTGTVLAVLDKMDSVGGFFGVGMIPSGSADPYALRRQAQGIVQILMEDFFNQRLKFRL
YRHDVIEAA------ASMLEQATKTVEQLSRVLNIN-------LESSVPAITAYFDGTMI
MADDEAVRTNRLSEMKRFAEVAR
>Pediococcus_pentosaceus
LSVQEIILTLQKYWAEQGCMLMEAYDTEKGAGTMSPYTFLRAIGPEPWNAAYVEPSRRPA
DGRYGENPNRLYQHHQFQVVMKPSPENIQELYLGSLKALGIDPLEHDIRFVEDNWENPSM
GCAGVGWEVWLDGMEVTQFTYFQQVGGLEVNPVTSEVTYGLERLSSYIQDVESVFDLEWG
SYGDIFREPEFEHSKYSFEESNQAMLEKMFNDFEAEANRLIEE-----LVHPAYDYILKC
SHTFNLLDARGTVSVTERAGFLSRIRNMARKVARAFYLLEIGLEEIPAHVQKVTAFLKEN
HFSTPRRLAIRINGLGDQQPDIEEDAKGPARIAAAIT---YVYKLGKMTKEILTGL-EVV
ESINFPTMMKW--------FKYVRPIRWLVSIL-VLPFSILDVTAGRRTEGHRF-LANAE
EYEAKLH-FVIVDADERKQLLEEVNNLVEWPTAFNGGFDEKYLAIPEEVLITSMRDHQRF
FFKLLFISVRNG-VVRGNEKVLTARLEDAAFFYEE---DKVSFHDKIGSMYEKLQRVNSI
AKVIGRATMIYKFDLVTGMVG--EFSELQGVMGEKYAQLNGENQAVAQAIREHYAEGDLP
ESVTGAVVALADKFDNIFSFFSAGMIPSGSNDPYALRRHAYGIVRILVLNFFNDRIKQLL
ISHDIVETV------AQVLADAKDDIEALTRVQRID-------LCELTPAISKYFDATMV
MDKDENIKRNRLNMMSRLALIGD
>Enterococcus_faecalis
LTVQEMILTLQKFWSSNGCMLMQAYDTEKGAGTMSPYTFLRAIGPEPWNAAYVEPSRRPA
DGRYGENPNRLYQHHQFQVVMKPSPENIQELYLESLKLLGIDPLEHDIRFVEDNWENPSM
GCAGLGWEVWLDGMEITQFTYFQQVGGLQCHPVTSEITYGLERLASYIQEVESVYDLEWT
KYGEIFVQPEYEHSKYSFEISNQEMLLENFDKFEKEAKRCIEE-----LVHPAYDYILKC
SHTFNLLDARGAVSVTERAGYLARIRNMARSVAKIFLLLEIGLEEMPAHVEKVIKFLDEH
SFATPRRLAVKVTAIPEKQADVEEEVKGPAKIAAAQV---YVYKFGQSAKEVLTKL-DVI
TSLTFPVTMHW--------FEYIRPIHWIVALL-VIPFKVLDVTTGQTSRGHRF-FQHAN
EYEAKLK-FVVVQPNERKQMLEEVTNLVEYPTAFVGSFDEKYLSVPDEVLVTSMKEHQRY
FDLLMFIAVRNG-VIKGNEKVLIARLEDAEFFYNE---DKVTFHEKIGSIYEKMQRVALI
AQIIGRASEIYKFDLVTNMVG--EFPELQGIMGEKYALLQGEKPAVATAIREHYSEGELP
ETAIGAVLALADKLDSVFSFFSVGMIPTGSNDPYALRRQTYGVIRIIVVEFVKARLRQLL
VRHDIIDAV------ANILKSRFPSMEALTRVINLD-------LVNLRPLIDAYFNETMV
MVEDEKVKQNRLKQLMQIALIAS
>Streptococcus_pneumoniae
LTFQEIILTLQQFWNDQGCMLMQAYDNEKGAGTMSPYTFLRAIGPEPWNAAYVEPSRRPA
DGRYGENPNRLYQHHQFQVVMKPSPSNIQELYLESLEKLGINPLEHDIRFVEDNWENPST
GSAGLGWEVWLDGMEITQFTYFQQVGGLATGPVTAEVTYGLERLASYIQEVDSVYDIEWA
KYGEIFIQPEYEHSKYSFEISDQEMLLENFDKFEKEAGRALEE-----LVHPAYDYVLKC
SHTFNLLDARGAVSVTERAGYIARIRNLARVVAKTFLLVELGLEELPAYVEKMAAFLKGK
TFSTPRRLAVRVTGLSDKQSDLTEDFKGPAKIAAAQV---YVYKEGQAVEAIVPGI-DVL
KSLTFPVSMHW--------FEYIRPVHTLTVLL-EFDLDFLDIKGSRVSRGHRF-IQSAL
SYEEDLR-FVIADPCEREQMLNEVLNLVEYPTAFMGSFDAKYLEVPEEVLVTSMKEHQRY
FVKLLFISVRNG-VIKGNEKVLVARLEDGEFFWRE---DKVTFHEKIGSLREHMIRTGQI
TVLLARAAAIYKFDLLTGMVG--EFDELQGIMGEKYTLLAGETPAVAAAIREHYAEGELP
ESKVGAVLAIADKLDTILSFFSVGLIPSGSNDPYALRRATQGVVRILVMDFIKARVDK--
TPKDIKEAV------ASALVEVSPSVESLSRAFNLD-------LFALSPVIDAFFENTMV
MAEDQAVRQNRLAILSQLTAFAC
>Lactobacillus_gasseri
LNIQNMIFKLEQFWASKGCMIMPSYDEQKGAGTMSPYTFLRAVGPEPWAACYVEPSRRPA
DGRYGDNPNRLYQHHQFQVVIKPAPKDIQQYYLDSLRVLGIEPLEHDIRFVEDNWANPSM
GCAGVGWEVWLDGMEVSQFTYFQVVGELDVKPTMSEITYGVERLASYIQDVNSVFDLEWG
KYRDIFKQPEYEHSKYAFEESDQEQLLKFFDIYEATAKRLLSQ-----LIHPAYDYILKC
SHTFNLLDARGAVSVTERAGYLSRIRNLAHLAAKGFYLFEIGTEEMPAHVDRTKKYLKEN
TYSTPRRLTILVEDLAEKQDDIDEVKKGPAKIAAAQA---YAYVQGKKASDILMGM-DII
KAMTFPTKMRW--------FEFVRPIHWMVSLL-VVPVKLLDVVAGRKTQGHRF-LANAD
DYEEALK-YVIADADERKGMLEEVTNLVEYPTVFAGSFDEKYLNIPDEVLITSMKDNQRY
FEKLIFIAVRNG-VIAGNEKVLVARLDDAQFFYDE---DKVSFHDKIGSVAEHMARVHII
GDYLGRVSDIYKFDLVTSMVG--EFAELQGVMGMHYARLTGEDENVSVAIKESYAEGDLP
STTVGSLLSIADKLDTIISFFGAGMIPSSSNDPYALRRNAYGIVRILIADFIRDRVKQQL
YDYDVIDAV------AKTLQMHHPVVESLTRITNID-------FVELQPVINNYFESNMI
LDKDEKVKNNRLAQLLKVNDMGD
>Oceanobacillus_iheyensis
MNIQEMILTLQNHWSEHNCILMQAYDTEKGAGTMSPMTLLRSLGPEPWNVAYVEPSRRPD
DGRYGENPNRLYQHHQFQVIMKPSPDNIQELYLESLKKLGINPLEHDIRFVEDNWENPTL
GAAGLGWEVWLDGMEITQFTYFQQIGGLEANPVTVELTYGIERLASYIQDKENVFDLEWN
TIRDIFYQPEYEHSTYTFKESNTDMLFDLFSMYEQEAKQTMEK-----LVFPAYDYVLKC
SHTFNLLDAKGVISVTERTGYIARIRNLARSISKIYVLIEIGLEELPARFTKTKQWLEEN
SYSTPRRLAVFVKNMAEKQSSIEEDVKGPALIAAAQT---YIYKHGRPIQELLPEF-SII
ESITFGKNMRW--------IRYARPIRWLVAMM-VIPFEIAHVATNNVTYGHRF-IQEPA
EYEKTLK-YVIVKAKDRETLLEEVRNLVEFPTAFVGKFEEAYLEIPPEVLITSMKEHQRY
FPVLQFVGVRNG-VAKGNEKVLRARLADAEFFYNE---DHVVFQEKLGTYSDKVERMKQI
ADRISRAAEISKFDLMTSMVN--EFTELQGIIGEKYANHFGENSATSQAIKEHYAKDDLP
QTVIGSVVSVADKLDTIAGCIAVGLVPTGSQDPYGLRRQASAILRILLIEFFRLRAVYLM
LEVDVIHAV------AKELSDKRPIQEALVRVLNLR-------LAQLAAPIHAFFDNNMV
MADDLEIRNNRLALIQALTLYAD
>Lactococcus_lactis
LAFQDIILTLQGFWSKQGANLMQAYDNEVGAGTMSPYTFLRSNGPEPWGAAYVQPSRRPA
DGRYGENPNRLFQHHQFQVVLKPSPKNIQELYLQSLAALGIDALEHDIRFVEDNWKNPSM
GCAGIGWEVWIDGQECTQFTYFQQVGGIEVDSVTSEITYGLERIATVIQEVDSVYDLEWG
AYGDIFKEPEYEHSKFAFEESNQELLLKLFGEYEQEALDLLDK-----LVHPAYDYILKS
SHTFNLLDARGAVSVTERAGYMHRVRTMARKVAKTFYLLEIGLEEIPAHLERMEAFLNEN
KFSTPRRLALIVEELSDSSEAIDEEVKGPSAIAAIQS---YYYKHGVKSEEILSKVGEVI
AKMTFSTYMKW--------FLFVRPIQWIVSLL-IVAFDLLDVTANRFSRGHRF-LKNAN
DYASKMP-FVLVDAEHRKAELEEVNNIVEYPTAFVGSFDPKYLSVPAEVLVTSMRDNQRY
FEQLAFISVRNG-VVLGNEKVLFARLEDAEFFWKE---DKVTFHAKIGSITEHMARTKLI
AAKLARSAEIYKFDLLTGMVG--EFDELQGVMGEKYALLAGENANVAAAIREHYADGQLP
ETKVGSVLAAADKIDSVLSFFNVGLIPSGSNDPYALRRAVQGLIRIIILEFVKARVQKLL
DRYDIVEAA------AFVIDGHKPAIENVSRSINLN-------VHMLAPAIEAFFDNVMV
MAEDLAVRDNRIALLSEVVSMAD
>Leuconostoc_mesenteroides
LSLQDIILTLQQYWAKQGANLMQAYDNEVGAGTQSPYTFLRANGPEPWNAAYVQPSRRPA
DGRYGDNPNRLFQHHQFQVVMKPSPENIQELYLGSLEALGIKALEHDIRFVEDNWENPSM
GAAGIGWEVWLDGMEVTQFTYFQQVGGIEVDSVTAEVTYGLERLASYIQNVPTVYDLEWG
LYGDIFKEPEFEHSKYAFEESNQDMLLRHFEEFEAEATRLLDL-----LVHPAYDYILKS
SHTFNLLDARGTVSVTERAGYLHRIRTMARKVSKVFFLLEIGLEEVPAHLERTRNFLAEH
PYSTPRRLAVELTDVAEKSESLSEEKRGPSIRAAAMA---YVWKHGVPAKDILVKIGEVV
SEMKFSTYMKW--------FLYVRPIRWLVALF-VVDFHVLDVQTGRVTRGHRF-ISSAD
DYVSKLE-SVVVNAEVRKNALEEVNNIVEWPTAFAGTFDKKYLEIPDEVLITSMREHQRF
FFKLLFLSVRNG-VIAGNEKVLVARLEDAEFFYKE---DTLVFHEKIGTVYEHMQRTGVL
AQALARAAEIYKFDLMTGMVG--EFDELQGIMGEHYAKLFGENPAVAAAIKEHYATGKIA
ESDIGAVLAVADKLDAIVTFFAADLTPSGSNDPYGLRRAATGIVRTLVLEFILDRVRKLT
VRQDLVSAG------INVLAAHSDVIESLTRVDRLD-------LAGLQSPISTYFEATMV
NTENAAVKNNRYAQLNVIHSLGD
>Oenococcus_oeni
MSMQDIILNLQEYWAEQGANLMQAYDNEVGAGTQSPYTFLRANGPEPWNAAYVQPSRRPA
DGRYGHNPNRLFQHHQFQVVMKPSPENIQELYLGSLTRLGLKASEHDIRFVEDNWENPSM
GAAGIGWEVWLDGMEVTQFTYFQQVGSIEVDSVTAEITYGLERLASYIQDVLSVYDLEWG
MYGDIFKEPEYEHSVYSFDQSDEKMLLENFDQYEAEAKRLTKL-----LVHPAYDYILKL
SHIFNLLDARGAVSVTERAGYMHRIRSMARAIAREFYLLEIGLEEIPAHLERIKNFFSDN
TFSTPRRLAVLVHDLSNYSQSKDEELRGPSLVAAAEA---YVYKHGVSAEEILKKIGEVV
EKMKFSTYMKW--------LEYVRPIRWLVSLL-IVPFQILDVKADRFTRGHRF-ISEAG
DYEETLN-YVIVDAKVRKNSLEEVNNIVEYPTAFAGVFDDKYLNLPEIVLTTSMRDNQRF
FYKILFISVRNG-VVKGNEKVLVARLEDAEFFFEE---DKLVFHEKIGTMTEHMKRVEKI
AALLARAANICKFDLTTAMVG--EFAELQGTMAGIYAKIFGENQTVCQALSEQYSEGDLP
KSKVGAMLALADKLDTLFSFFAAGIIPSGSNDPYGLRRAALGIVRIIVIEFFLDRIRQQS
IRYDLLDAS------VRILASHVDVIEALTRVQNLD-------LASLKEPINNYFDENMI
MDKNPIIKNNRVAQINLLNSLGD
>Desulfitobacterium_hafniense
MKFQDMILSLNQFWGEQGCIIAQPYDMEKGAGTFNPNTFLRALGPEPWKVAYIEPSRRPT
DGRYGENPNRLQHYFQYQVIIKPSPDNIQELYLQSLERLGVNPKEHDIRFVEDNWESPTL
GAWGLGWEVWLDGMEVTQFTYFQQCGGIDCKPVCAEITYGLERLAMYIQNKESVYDIEYV
TYGDIYLQNEIDYSHYNFEAADVEALQTWFEMYEKEAIRIVEK-----LVLPAYDYVLKC
SHTFNLLDARGAISVTERTGYIARVRNLARLCAQAYFLLEIGTEEIPAKFEQAQKYCQEL
VYTTPRRFAVLIQGLAEKQTDFTAEVKGPAVAAAAQA---YVYKFGQPTLQLLPKLCDLI
TGLHFPKPMRW--------FRFARPIRWIVALF-VIPFEFVGLASGKASRGHRT-LDSPA
DYEKQML-FVMVDPEQRRQSLDEVTHIIEYPTALLGEVAPNYMHLPEPVITTPMKEHQRY
FPKLLFITVRNG-VKAGNEKVLKARLEDAAFYYRE---DKVTYHEKLGSVRQRVERIRTL
ARGIARTALLAKADLVTLMVY--DFPELQGIMGADYARMVGEKPEVCTGILEHYAGDELP
QSYTGQIVSVADKLDAIVGAFGIGIQPTGSQDPYALRRQAQGVVGIILQDFFQQRLRFVL
ARYDTLDAV------AQVLAAKRPYSQAYIRCLNLD-------ASELIPMIEALFNAVMI
MVEDEILKQARLALLGECVGLGD
>Heliobacterium_modesticaldum
MNFQEIILALNQFWGEQGCIIQQPYDVEKGAGTMNPATFLRALGPEPWNVAYVEPSRRPT
DGRYGENPNRLQHYYQYQVILKPSPDDVLEMYLDSLRRLGIDPLKHDIRFVEDNWESPTL
GAWGLGWEVWLDGMEVTQFTYFQQCGGIDCRPVCAEITYGIERIAMFIQQKDSVYDIEWV
TYGDVHHQGEVDYSHYNFEVADTAALFTFFDMYEKEALRVIEK-----LVQPAYDYVLKC
SHTFNLLDARGAISVTERTSFITRVRHLARVCAQAYLLLEIGTEEIPAKFQLAEKGLQEA
TYGTPRRLTLYVKQVAAQQEDLRLEVKGPAVAGAAQA---YLYRTGRPARDVLPQLLGCI
SGLSFPKPMRW--------TRFARPIRWIVALY-VIPVEVEGVQAGRTTYGHRF-LTRPS
EYLERLE-YVIADPHKRKAMLDEINYLVEYPTALCGEVDADYMHLPEAVLITPMKEHQRY
FPGLLFITVRNG-VRAGNEKVLRARLADAAFFYAE---DKIVFQESLGTVYERVEREQAL
TAFLARAAELAKADLVTHMVY--EFPELQGIMGERYALLSGEAPEVAQAIREHYSGDAVP
STMEGTLVALADKIDAIVGCFSIGIIPTGSQDPYALRRQAQGVCQIILLEFFRQRLRFLL
IRYDTIDAV------AKALSDFRALITAYTRAANLR-------VAALRPAVDAFFDAVMV
MADEPVIRENRLALLNGVIRVAD
>Moorella_thermoacetica
MNFQELIMTLQRFWAEQNCVIQQPYDLEKGAGTMNPATFLRVLGPEPWRVAYVEPSRRPT
DGRYGENPNRLQHYYQYQVILKPSPDNVQDLYLQSLEAMGINPLEHDIRFVEDNWESPTL
GAWGLGWEVWLDGMEITQFTYFQQCGGFDCHPVSAEITYGLERLAMYIQQVNSVYDIEWV
TYGDIHHQTEVDYSHYNFTFADTAMLFNLFNAYEAEAMRVVEQ-----LVQPAYDYTLKC
SHTFNLLDARGAISVTERTAYIGRVRHLARLCAAAYLIFEIGTEEIPARFAVASQLLQEY
TYGTPRRLALYLTALAENQEELVQEIKGPPVAAAALA---YVFKRGRPAVTVLPELLAVV
NALSFPKPMRW--------IRFARPIRWLLALF-VIPVELAGLTASNQTYGHRF-VPTAS
AYFQVLE-YVLVDQHRRRQLLEEITYLVEYPTALAGHFDPEYLKLPQEVVITPMRDHQRY
FPELLFITVHNG-ISRGNERVLAARLADAAFFYQE---DQIVFQESLGTMLAKTRRLQRL
AVNLVRTAELAKADLVTAMVY--EFPELQGIMGSYYAAHDGERAEVCQGIRQHYAGDRLP
DSLTGMVVGLADRLDTLVGCFGAGLIPTGSQDPYALRRQATGVVTIALVQFCRQRLEHLL
YRYDVIQAC------TRDLSAFRALQTAFTRAFNLR-------MAALRGPIDAFFDNVLV
MAPDMEVRNNRLALLQAIVFIAD
>Pelobacter_carbinolicus
MNFQELILALQNYWAKQGCIIQQPYDMEKGAGTFNPATFLRVLGPEPWNVAYVEPSRRPT
DGRYGENPNRLQHYYQFQVVMKPSPTNIQELYLDSLKSFGISPSRHDIRFVEDDWESPTL
GAWGLGWEVWLDGMEITQFTYFQQVGGIDLKPVSAEITYGCERIAMYLQGVDNVYDLEWI
KYGDVHHQSEVEYSTYNFEEADAGMLFNLFDMYEKECSRLAKS-----LVLPAYDYVLKA
SHAFNLLDARGAISVTERAHYIGRVRNLARLCAEGYLFLEIGTEEIPAGFRLIRKELETG
TFATPRRLVLAVTGVASGQARQEVTASGPSVVAAALA---YLFKVGRPTGELLPEMLRII
AAIPFKKSMRW--------IRFARPMHWIVALF-VVPFSYGNLTSGNLSYGHRF-VSSLE
QYLVEAE-FVIVDPVKRRQILDEVAFLVEYPAAVMGGFEDSYLQLPPELLITVMREHQRY
FTKLLFITISNT-VQQGNERVLRARLSDAMFFWNE---DKVVYQAKLGTSYEKVMRFKTL
AVELARAASLAKCDLETGMVF--EFTELQGVMGREYALLDGEDPRVARAIFEHYAGGELP
GDDVGAFVSIADKIDSICGCFGVGLIPTGTADPFALRRSAIGILNIIVLEFLRLRFFNML
LPNDVVDAV------VKGLASFRALAVTFKRVVNID-------VGGLRSPVDALFEGVMV
MSPDEAVKTNRLALLTAVAQIAD
>Geobacter_lovleyi
MTFQNLILSLQNYWANQGCVIQQPYDTEKGAGTFNPATFLRVLGPEPWNVAYVEPSRRPT
DGRYGENPNRLQHYYQFQVIMKPSPANILDLYLDSLRAFGINPSQHDIRFVEDDWESPTL
GAWGLGWEVWLDGMEITQFTYFQQAGGIDLKPVSSEITYGCERIAMYLQGVDNVYDLEWV
KYGDIHHQTEVEFSTYNFEEADVALLLELFGKYEKECIRLAEK-----LVFPAYDFVMKC
SHTFNLLDARGAISVTERASYIGRVRNVARLCAEGYLLLEIGAEEIPAGFEMIRKELETA
TMGTPRRLTLHIKGLPVIQPDAELTAMGPSKAAAAEA---YLARQGRPTHELLAEILRLV
AGIPFKKSMRW--------IRFARPVHWIVALF-VVPFSFGPIQSGNISRGHRF-VRDFA
HYLDECE-FVIVDQERRKETLEEVTYLVEYPSAIIGSIPAEFLVVPKEVLITSMRSHQRY
FSKLLFITIPNT-VVRGNERVLRARLSDARFFFDE---DKVVYQQKLGTSYEKMERFRAL
AEQLARTAFLCKADLVSGMVG--EFPEVQGIMGREYALHDGEETAVANAIAEHYAGGDLP
ASDIGAFVSLADKLDTLCGCFGVGLIPTGAADPYALRRATIGMISIIVLEFFRGRFVN-L
YPADVVEAA------IRALDTFRPLTVAFKRVCNIA-------IAGLKWAVDAFFDAVMV
MAEDSAVRNNRLALLTTINSIAD
>Syntrophus_aciditrophicus
MTFQELIFALENYWAKQGCVIQQPYDIEVGAGTFNPATFLRALGPEPWNVAYVEPSRRPT
DGRYGENPNRLQHYYQYQVIMKPSPLNIQELYLDSLRSFGIDPLEHDIRFVEDDWESPTV
GAWGLGWEVWLDGMEISQFTYFQQVGGIDVKPVCAELTYGIERIAMYIQGIDNVYDLQWN
KYGDVHHQGEVEFSTYNFEVADVDMLRKLFDMYEAEAIRTAEK-----LVLPAYDYCLKC
SHTFNLLNARGAISVAERTSYIGRVRNLARISAEGYLLLEIGTEEIPAAFSMIRKALTEA
TFGTPRRLCLAVADVAEKQEDQVIEKLGPARVSAALA---YICRHGKSTVSLLSEMLRLI
TSLSFKKSMRW--------FRFARPIHWILALY-VIPFRIENIESGATSRGHRF-VSNLQ
EYLARTR-FVIVAPEERKRILETVTYLVEYPTIVCGSFDRKYLELPKEVLITSMMSHQKY
FPRLLFITINNT-VTRGNEKVIRARLSDAQFFFEE---DKVVFHTLLGTSYEKVQRFRKL
AGWIARSALLAKADLDTQMVG--EFSELQGIMGREYALLAGEDPTVARAIYEHYAGGDLP
QTHEGAIVSIADKMDSIAGFFGVNLVPTGTADPYALRRQALGVINIIVIEFFRGRLENML
HPHDVVSAV------IEAMESFKPLAIAFKRAGNID-------LAALRQPIDHFFESVMV
MVDEENIRFNRLSLLEALFRIAD
>Syntrophobacter_fumaroxidans
MTFQELILALDKFWSDRGCVIQQPYDLEVGAGTFNPATFLRVIGPEPYHVAYVEPSRRPT
DGRYGENPNRLQHYYQYQVILKPSPPDSQGVYLESLRSFGIDPLEHDIRFVEDDWESPTL
GASGLGWEVWLDGMEITQFTYFQQVGGIALSPVSLELTYGLERIAMYLQGVNSVYDLIWS
TYGDVHHRGEVEWSHYNFQQADVDMLLQLFNMYEAESHRMNEK-----LVLPSYDYCLKC
SHVFNLLDARGAISVTERTNYIARVRGMARQVAHAYLYIEIGCEEIPAGYRQMTRFLDEN
VTGTPRRLILSIPDVSTQQEACTTEIIGPPKAAAAEA---YLFREGSATRALLEKMLDFI
AHIPFPKSMRW--------VTFARPVRWIVALL-TLDLEYGDIRSGDKAMGHRF-VTDYD
SHTRNLA-YVIAEIAERKKLLDEVTQIVEYPEPIVGEFEEKYLELPPELLITVIKKHQRY
FAKLLFVTVANT-VAAGNGRVVRARLEDARFYYRE---DKVVFHSKMGTSWEKKERFTAL
ARWLGRAAHLCKADLVTGMVG--EFPELQGVMGRAYARLQGEPEAVAAAIFEHYAGGSIP
EGMEGALLSVADKMDTIAACFGVGLNPSGTADPFALRRQTLGILRIIVLEFFRGRLLHYL
YAADLVEAT------TKALVAFKSLAAAFKRVANIE-------MSRLRGFVDAFFDSVLV
MDKDERVRRNRLALLTRIRSVAD
>Desulfotalea_psychrophila
MNFQNIIFELNNYWAEQGCVVQQPYDMEVGAGTFHPATLLRSLGPEPWKAAYAQPSRRPT
DGRYGENPNRLQHYYQYQVVMKPSPLNIQELYLGSLKRFGLNLLEHDIRFVEDDWESPTL
GASGLGWEIWLDGMEISQFTYFQQAGSIDLTPTTVEITYGLERIAMYLQGVESVYDIAWN
TYGEIFHQAEVEFSTFNFEEANVEKLTDFFNSFEEEAHKLIAK-----LILPAYDYCLKC
SHTFNLLDARKAISVTERTRYIGRIRNIARGVAEQYLLFEIGTEELPAGFEKFIQKAAEL
TLGSPRRLTIIVKDLALKQDDILEELLGPSKAAAAQA---YLMREGQETVALLPKLLELI
GELSFAKSMRW--------TTFARPIQWLLALF-VVALKHGDIVSAHTSRGHRF-VKDAA
SYEELLL-NVIVDPAKRRAKVDTVTNLVEYPYGVCGVFAKSFLDLPDEVLTTSMRVNQKY
FTALVFVAVNNT-TRKGHQRVLRARLDDAIFFFAG---DKIVFQTKLGTMAEKTERIVKL
TRSLARAATLCKADLITDMVG--EFTSLQGVMGAAYATNDGEKEGVALAIKEHYAGAELP
DTDLGALVGLADRLDTIAGCFGIGQIPTGTADPFGLRRLTLAVLHIIIIDFMRGRLANDC
QNAGAVEAV------IQALMEVRVLAASFKRIRNIQ-------MLKMKEPVDAFFESVMV
MAENDAVRQNRLNLLTALAMIGD
>Myxococcus_xanthus
MYFQDLIFTLQKHWADQGCINTQPYDVEVGAGTMAPYTFLRALGPEPWNVAYVQPSRRPA
DGRFGENPNRLFQHHQFQVILKPAPKNVQELYLESLRKIGIDPLEHDIRFVEDDWESPTL
GAWGLGWEVWCDGMEVTQFTYFQQCGGFDCKPVSAELTYGLERICMYLQNVENVFDLEWV
KYREVFHPNEVEMSKYALQESDAQMLFALFDAYEKECKRLIER-----LPLPAYDFALKC
SHAFNLLDARGAISVTERANFIKRVRDNARLCAEGYLLLEVGAEEIPASFRVITERMADA
TFGTPRRLAVWVKDVADAGEDIIKEVLGPSAAAAAEA---YLSVEGRPAADILKDTLAAV
HGINFRKSMRW--------TSFARPVQWLVALL-VLPVVFGDVTSGRTTRGHRF-LKAPA
EYEVALE-HVVADITKRRAQVDQVTNLVELPSPVVGTFEERHLDLPPEVLVQEMKSHQRY
FSKLQFIAVSNT-SLRGYQRVLRARLADGRFFFDE---DKVVWQGQLGSYLEKVERFRTL
AVWLGRAATLAKADLVTGMVG--EFPELQGIMGREYARAGGEPDAVALAIAEHYAEDALP
TQDPGALIGIADRLDSLCGIFAIGKAPTGAADPFALRRACIAIIRLVVLEFFRGRLKALW
HRTDVVEAV------LEALSHIVPLAVAFKRVVNIN-------ITGLKPAVDTFFDKVMV
MAEDKALRENRIRLLVEIGNVAD
>Anaeromyxobacter_dehalogenans
MYFQDLILKLQTYWASRNCILAQGYDQEVGAGTMNPSTFLRVLGPEPWNVAYVEPSRRPA
DGRYGENPNRLYQHHQFQVILKPNPPDVQELYLGSLRAIGIDPREHDIRFVEDDWESPTL
GAWGLGWEVWCDGMEITQYTYFQQAGGFEVRPVAAELTYGLERIAMYLQDVENVFDVEWV
KYREVFHRNEVEMSTYSFQASDPKMLFGLFDTYEAECKRLNGL-----LPLPAYDYCLKC
SHTFNNLDARGAISVTERAAYIGRVRALAHECARGYLLFEIGAEEIPAGFDDLSKALADA
SVGTPRRLAVWARDVAPKQTDARTEAFGPPVQAAATA---RVAKVGRRAEQVLPALLRLV
GGLRFRKAMRS--------ATFARPVRWMVALL-PLKVRHGEVTSGKVTYGHRF-LKTPD
DYLAKLR-HVLADPVERRAAVEQVLYLVEEPTAVVGEFEKSNLELPPEVVISEMRNHQRY
FARLKFVAVSAT-ARHGYERVLRARLADARFFFEE---DKRTFQAKLGSELDRAQRIGAV
ASALAEASRLAKVDLNTGMVG--EFPELQGTMGAHYARLEGLKPEIADAIEDHYAAEELP
RSDLGALVAVADRLHSLVGIIGVGEKATGAADPFGLRRSAIGILRIVVLDFLRGRVRAAW
FDADLVEAV------LEALADAKSLAVAFKRVANID-------VATLEPAVARFFDGVLV
MAEDPALRANRLGLMRRVASLAD
>Haliangium_ochraceum
MHLQRLILALQHFWADHGCVLHQPVDLEVGAGTFHPATFLRVLGPEPYRAAFPQLCRRPT
DGRYGENPNRLGAYFQFQVGLKPSPPNVQELYLASLRHIGLDPLAHDIRFVEDDWESPTL
GAWGLGWEVWADGMEITQFTYFQQAGGIDLMPVTAELTYGLERIAMYLQNVDNVYDLRWN
SYGQVQHQGEVEFSTFHFEHADVALGFELFDRYEAEAKRLLEA-----LVLPAYDYCMKA
SHAFNILDARGAISVTERQRFIGRVRALARGSAEGFLLLEIGTEEIPAALRRAEDALADA
VLGTPRRIVLSVAEVAGQQRDLSERVVGPPAVAAAAA---YVVRHGRPAAEVLPGLLALI
AALPWPKSMRW--------TAFVRPVHWLVALL-VLPLQFAGIRAGNSSRGHRF-VPSLP
GYLEVMR-FVIADPALRREMLAEVANLVEYPMAVCGSFNEGFLEVPQEVIVSAMRAHQRY
FAALVFVTIAGT-VRAGNERVLAARLSDAQFFFRE---DKVVFQAKLGSIGAKVRRIGAI
ATALARAAELCKADLVSHMVY--EFPDLQGVMGQHYARLAGESDAVASAIYEHYAGDELP
ATDVGAVLGIADRIDTLLGCFAVGLSPSGSADPYGLRRAALGILTLLVLSFLRTRLKGLL
LPADCVEAA------AQAVAALRPLGVAFKRVANLD-------LAELKSPVDRFFDEVLV
MAEDPRVRQNRLALLSRIGAIAD
>Desulfococcus_oleovorans
MNFQEIILNLQRFWAKKGCVLVQPYDMEVGAGTFHPETLLRALGPEPWQVAYVQPSRRPT
DGRYGENPNRLQHYYQFQVMLKPSPGNVQQLYLKSLATLGIFASDHDIRFVEDDWESPTL
GASGLGWEVWLDGMEITQFTYFQAAGSIDLSPVSVEITYGLERIAMYMQGINNVYDLVWR
TYGHLHHRQEVEQSAYNFEHADVEMLFDCFGKYEHEAGRMIAE-----LVLPAYEYCLKC
SHTFNLLDARGAISVTERTGYIKRIRDIARACATTYLLFEIGTEELPAGYNTLVRKLTEA
TFGTPRRLAVIIEDVAGKQETVTTELTGPPRVGAAKA---YLAKVGVLTSRILKTVLQVI
TSLPFPKTMKW--------ETFARPVHSLTVLL-VVRLSWAGISSNRNCMGHSF-ISHPD
AYVEQMR-FVLVDTAERKAAVDVVTNLVEYPVASAGRFDEKFLALPKEVLITSMRSHQKY
FANLMFVAVNNT-VTTGHQRVLRARLEDAMFFYQK---DQVVFQARLGTLLEKTQRIEQL
GLMLARAATLCKADLVTHTVI--EFPKLQGVMGRVFARASGEPEAVARAIEEHYAGADLP
ESLAGALLAVADKIDSICGCFAVGLVPSGASDPYALRRQGIGLIQILVSLFLRGRMAQML
VPRDVATAV------SRALAAVKPIAAAFKRVANIN-------IADLRSVVDTFFDEVLV
MAKDSGRRRNRLALLSRVNKFAD
>Desulfobacterium_autotrophicum
MNFQDVILTLNNFWAEKGCVLIQSYDTEVGAGTFHPTTLLKALGPEPWKVAYVQPSRRPT
DGRYGENPNRLQHYYQYQVIIKPSPSNIQALYIESLKKLGIDPLDHDIRFVEDDWESPTL
GASGLGWEVWLDGMEVTQFTYFQMAGSIELKPVSVEITYGLERLCMYLQGVDSVYDLKWN
TYGDVYHQQEVEQSTYNFEVADTDMLFDFFNKYESEALRIIEK-----LVLPAYEFGLKC
SHTFNLLDARGAISVTERTGYIGRIRKIARACSNAYLLIEIGAEEIPAGYDRVTAALTGA
VFGTPRRLALMVEDVQACQAPQKTTLMGPPQIGAGVA---YLSIECLLTEAILEGVLELI
QAIPFPKSMHW--------VTFARPIVSLTALL-VLNFKIGNIASASFVFGHSF-LESAD
AYLDTLR-GVVADIGERRTIVDIVNNLVEYPYPVVGHFDEVFLELPDEVLITAMREHQKY
FAKLMFIAVNNT-VAKGHGKVIRARLADAQFFYHV---DEVTFQASLGSMYEKTGRLVVL
VEFLARAARLSKADLVSQMVI--EFTKLQGIIGRVYAQKGGEDPEVAMAIEEHYSGGDLP
RTDTGKILAIADKTDTLCGCFSANLIPTGASDPYALRRQSIGILQIMILEFLKGRMTNML
FSREAVNAA------IKALDILRPLSTAFKRVVNIN-------ISTLRPHVDRLFEDVMV
MDDDVALRINRMALLSSVARIAD
>Desulfatibacillum_alkenivorans
MTFQDIILTLQKYWAEKGCVLVQPYDMEVGAGTFHPETLLRSLGPEPWKTAYVQPSRRPT
DGRYGENPNRLQHYYQFQVIIKPSPDDVQGLYLDSLKAIGIDPLAHDIRFVEDDWESPTL
GAAGLGWEVWLDGMEITQFTYFQLAGSIELSPVTVELTYGLERIAMYLQEIDNVYELDWN
KYGDLHHMNEVEQSTYNFEVANVDMLLGFFDSYEAEAKACLEK-----LVLPAYEYCLKC
SHTFNLLDARGAISVTERTGYIARIRNMARGCAEKYLLLEIGSEEIPAGYQALDAKLESA
VYGTPRRLAVILDEVAEKQESVTTEMVGPPKVAPAVA---YLCIQGKETLGILQEMLEII
SHIPFPKSMRW--------GTFARPVFSILALL-VIPFEWNGVTTGRQTRGHYF-IQTPS
EYVNALE-KVIADIPTRRKMVDIVANLVEFPAPVGGKFETGFLEVPDKVLITAMREHQKY
FAKLMFVAVNNT-VATGHERVLRARLSDAKFFWDV---DKVLFQKKLGSVGEKVARVEEM
AKFLAKAAHFCKADLVSGLVI--EFTKLQGVMGKAYASLAGMDAETASALEEHYSGGPLP
RTKTGDAVAMADKMDSLCGCFAVGLIPSGNRDPYALRRQGIGVIRILIISFLADRMAHML
FSKDVIQAA------VAAVEKLKALAQTFKRVANIN-------VAKLRPAVDAFFDDVMV
MAEDMKVRENRLALLAGIAGFAD
>Carboxydothermus_hydrogenoformans
LTFQEIILKLNEYWGQQGCIIAQPYDTEKGAGTMNPHTFLRALGPEPWRVAYVEPSRRPT
DGRYGENPNRLQHYYQYQVILKPNPDNVVELYMDSLRYLGINLEEHDFRLVEDNWESPTL
GAWGLGWEVWLDGMEITQFTYFQQCGGIDLPVVSAEITYGLERIAMYLQKKDSVYDIVWV
TYGDVHLMGEIENSKYNFELADVDKLFSWFKDFEAEAKRLIEA-----VVLPAYDFVLKC
SHTFNLLDARGAISVTERTAYIGRIRNLARLVAQKYYLLEIGVEEIPARFNKGEEFLKEF
SEATPRRIVFYVKGVLPKTEEKIQEVKGPAKASALLA---YVFKKGNPVDELLPEIAKLI
KNLSFPKPMRW--------FKFIRPIRWLVSLL-VIPLEIAGIKADRISRGHRF-LDRAA
DYFVAMR-YVIVSLNERIEMLLENANLVEYPTVVIGEINREFLELPKEVIITPMKEHQRY
FPSLYFLAVRNG-IAEGYAKVLKARLYDARFFYRE---DKIVFQEKLGTVWDKVLRLKEL
VVAIGRAAELSKADLATNMVY--EFPELQGIMGRDYALKSGERKEVAEAIFEHYSGDIVA
TSEVGILLSCAEKIDNLTAFFALKQIPTGSADPFGLRRQALGLLRTLLLEFIYQRFKGFL
FSYDTIDAV------VRALENLRALTTTFTRAYNLA-------VAALANPLDRFFNEVLV
MAEDEKIRENRLGLLGAIALIAD
>Natranaerobius_thermophilus
MNFQDLMFSLLNYWKDQECLVWQPYDIEKGAGTMNPATFLRALGPEPWNVAYLEPSRRPT
DGRYGENPNRLYQHHQIQVIMKPTPDDIQERYLESLQALGINPLEHDIRFVEDNWESPTL
GAWGLGWEVWLDGMEITQFTYFQQVGGIDVDKVSCEITYGLERIAMYLQGVENVFDIKWN
TYGELFKHAEYEHSKFSFEDSDTEVLFKEFELYEKEAKRLLNQ-----LVLPGYDYVLKC
SHTFNLLDARGAISVTERTGYIGRVRDLARICAKAFLLFELGTEELPARFENSANLLTEY
VMATPRRLTLLVNGLADKQQSSTTMKRGPAKIAAAIA---YVYAEGENCQDVLPKLLELI
TKFNLPVKMFW--------DKFLRPVRWLVCLF-VLPLNFGTVEASNISRGHRF-INSAE
NYEEVMR-WVMVDHNVREETLEEVNFLVEWPTALLGNFAEEFLEIPKEALITSMQEHQKY
FAKLLFVAVRNG-VKAGNERVLRARLSDARFFFEE---DKIIYKEQLGSVDQKVTRMEEL
GKTLLRAIALSKADLPTNMVS--EFPHLQGIMGEKYARIHGEDEKVCLGISEHYTGDKLP
QTMVGTITSIVDKVDNIASSFAIGERPSGSQDPYALRRQALGIVHIIILDFVKLRSRTIF
LPIDIIDST------AKVLKDYRDVRTAYTRVKNLY-------LAGFKDYIDQFFDEVMV
MVDDKHLQNNRLNLIYHIKRLAD
>Desulfohalobium_retbaense
MQFQDVILRLQQFWSQYGCVLQQPYDMEVGAGTFHPATFLRVLGPEPWKTAYVQPSRRPT
DGRYGENPNRLQHYYQFQVILKPAPADVQDIYLQSLYELGVDPNEHDIRFVEDDWESPTL
GAWGLGWEVWLDGMEITQFTYFQQVGGIDLEPISVELTYGLERICMYLQEKESVYDLAWN
SYGQVYHQSEVEQSTYNFEASTPSMLLSFFDACEAEGHQLCEK-----LPWPAYDYCLKC
SHLFNLLEARGAISITERTGYIARVRRLASAVAALYFVFEIGTEEIPARFETTGRLLQEQ
SYATPRRLVVYASQLPAKQPVREELVTGPPVIAAAQA---YLAKTGNDARELLPQLCELL
AALSFPKSMRW--------ATFARPVRWLLALL-IVPVEAVSLTAGRQTFGHRT-VPEAA
SYFEILRGRVILDVAERTRRLGEVADLVEWPQAVLGGFDASFLELPRAVLLTSMQSHQKS
FGELLFVCTLNL-VRKGWERVLRARLEDARFFWQV---DKVIFLGPLGSMGDKARRLEGL
AGEMARAGRLAKTDLVSEMVG--EFAELQGFMGGVYSRQKGETASVAQAVAEHYPESAVP
SNAEGAVVALADKADTLVGCFGLDMVPSGANDPYALRRQALGIIRILLETFFGHRLKAYF
YGTKIVDAA------LDALHGFAQAVLTFKRADNIS-------LRELRPAVDGFFDHVMV
MCDDPELRHNRLNLLKALTSLAD
>Desulfovibrio_desulfuricans
MYFQDVILTLQNYWARQGCVIEQPSGVECGAGTFNPHTFLRVIGPEPWNVAYVEPSRRPT
DGRYGENPNRLQRYFQFQVIMKPSPDNVQDLYLQSLNALGINPAQHDIRFVEDDWESPTL
GAWGLGWEVWLNGMEVSQFTYFQQVGGIDLAPVSVELTYGLERLAMYLQGVESVYDLAWN
TYGNIYHQNEVEQSRHNFEASDAQMLLRHFNDFEGQCKAMLEL-----LPWPAYDYCLKC
SHTFNLLDARGAISITERTGYIGRVRALAAGVARLYFVLEIGSEELPSRFTRFTTALDEA
S--TPRRAVVMVENLNPVQIEREEVISGPPVVAALEV---YVAKRGAPASELLAVMCAII
SALPFAKRMRW--------LAYARPLRWILALL-IISFEVGPMVSGRETCGHRI-VARAA
ELPAILACGITLDSPKRREILDEVQGLAEHPVPLLADFDPAYLEVPREVLLTSMESHQKS
FGRLLFLTVLNI-VKRGWERVLRARLEDARFFWQA---DRVIFIGGLGSMGDKTRRLESL
CRWLARAGRLSKADLVSGLVG--EFDTLQGVMGGIYAARKGESAAVAQAVAEQYPDSPLP
GSMCGALLSLADKADTLAGCFGLGMIPTGAADPNGLRRCALGIIRIVLMEFFGARLRNYF
QDTLLVDAA------LEALVDFSEAAQTFKRVANIQ-------LSNVRPAVDAFFDGVMV
MCDDAALRRNRLAMLQALGALAD
>Lawsonia_intracellularis
MYFQDIIFMLQKYWSSRGCVIAQPMDIECGAGTFNPATFLRVIGPEPWSVAYIEPSRRPT
DGRYGENPNRLQSYFQFQVVLKPSPDDIIEQYLGSLQILGIDSTLHDIRFVEDDWESPTL
GAWGLGWEIWLDGMEVTQFTYFQQVGGIDLEPISVELTYGLERLAMYLQEKDSVYDLQWN
TYGQMYHQNEVEQSSYNFDESDVSMLLKLFKDFDNECRQLIKK-----FVWPAYDYCLKC
SHTFNLLDARGAISTTERASYISKVRALASSIAKLYFILEIGTEELPARFVRFLDSLQSM
DYSTPRRLVVCIKGLDMIQPHCEEVVIGPPIIAAAEA---YISKVGIPTKEVLARLCEII
TALPLPKRMRW--------FTFIRPIRWIMALL-IVPFELAGIHSNRNTVGLRN-VPSST
DYYMLLKGNVILDPNSRKDSLNEVIGLVEHPYPLLGTINSVFLNLPREVLLTSIETHQKS
FGNLLFLTVLNM-VKQGWERVLQARLEDARFFWNE---DNLIFLDPLGSIAQKEHRVSLL
CEWIAKAGSLSKVDLVSKMVE--EFPELQGVMGGIYARHKGESESIATAIAEQYPDTDVP
VTDLGAILSIADKIDTLVGCFGCGIIPTGTADPYGLRRCALGIIRILLHEFIIARLKNYF
YDTLVVEAI------LDSFILLSQLVQTIKRVININ-------LLKLQPAINTFFDQVMI
MSNDIEVRRNRLNLLKALLELAD
>Streptobacillus_moniliformis
MYFQDIILILQKYWSEQGCIISNPYDVETGAGTFNPDTFLMSLGPEPWNVAYVEPSRRPK
DGRYGQNPNRVYQHHQFQVIMKPSPDNIQELYLKSLEALGIDVKNHDIRFVEDNWESPTL
GAWGLGWEVWLDGMEITQFTYFQQVGGIEVDITPSEITYGLERIALYLQNKENVYDLEWA
KYGERRFQYEYEMSKYSFEVSDNSMNFTLFDMYEKEANNCINH-----LVLPAYDYVLKC
SHTFNNLDARGAISTTERMSYILRVRDLAKKCAEIFFLFEIGVEELPSRYEIFKKELIEA
KYNSPRRIAIYFENIAKMQKDLYEKKIGPSVVAAALL---YIYKNGIESFKVLPELMMAI
KSLDFDKTMKW--------FRFARPIKWIVATL-IIDFTFEGITASNISRGMRL-ISDSS
KYEDILL-YVVVDTLKRREMLDEVVNLVEYPYAIKGEFNKDYLELPEDIITITMETHQRY
FPKLTFVLIRNA-VKKGNEKVIEPRLADAKFFFDE---DKVTFQKDMGTIFEKMERSQKI
AKYLIKTIYLSKADLVSNVINEKEFTKLQGFMGSIYAEKQGEKPEISKGIFEHYQGDILP
ETMEGTIASISDKLDTLVGTFSVNLIPTSSKDPYALRRATNGLLLTAILDFIKQRLEAIL
FSKNLIAYQ------LIKLSELEILINLIKRLKNIN-------LIDKKDIINRFFEKVII
NVKDEVIKNNRIALINEMLNLIQ
>Leptotrichia_buccalis
MTFQEIILTLQKFWGDKGCIISNPYDIETGAGTFNPDTFLMSLGPEPWNVAYVEPSRRPK
DGRYGENPNRVYQHHQFQVIMKPSPENIQELYLESLVALGINPKEHDIRFVEDNWESPTL
GAWGLGWEVWLDGMEITQFTYFQQVGGLEVDIVPSEITYGLERIALYLQNKDDVKDLEWT
KYGERRFQFEYELSKYSFEVADVPMHFQLFDMYEKEAQNCLNN-----LVFPAYEYVLKC
SHTFNNLDARGAISTTERMSYILRIRDLAKKCAEKFFLFEIGLEELPAQYKIIENELKAE
SFSTPRRVTAIIKDLAEKQDDLDKKSVGPSVIAAGEV---YISKFGKNTREILPEILNAI
KKIEFEKSMKW--------FRFVRPIKWFVTLF-ILPFEFEGLKGGNKTRGMRY-INNPL
DYEKILL-FVIVDGEKRREELDEVVNVVEYPYAIKGEFSKDYLELPEDIITITLETHQRY
FPKLSFIVIRNA-VKKGNEKVVEPRLADAKFFFDE---DKVTFQKDMGTIFEKVKRSEKI
AEYLIRTVDLAKADLVSNVIGEKEFTKLQGFMGSVYAEKQGEDKDVALGIFEHYQGDELP
TTVEGAIAGIADKMDTIIGCFSVGLKPTSSKDPYALRRATQGIIQVVVTEFFKQRIINVL
YKKDLINYE------LSELLKLSILINLLKRVKNII-------LLNNADTINQFFDNVII
NVDNGKLRTNRIALLKKLEDMIN
>Sebaldella_termitidis
MTFQNIILTLQKFWGDKGCVIGNPYDVETGAGTFNPDTFLMSLGPEPWNIAYVEPSRRPK
DGRYGENPNRLYQHHQFQVIMKPSPENIQELYLESLSALGIDPKEHDIRFVEDNWESPTL
GAWGLGWEVWLDGMEVTQFTYFQQVGGIELDITPVELTYGLERLALYLQNKDNVYDLEWT
RYGERRYQYEYEMSKYSFEVSDSDMNFKLFDMYEKEAKNCLDH-----LVLPGYDYVLKC
SHVFNNLDARGSISTTERMSYILRVRDLAKICAEQFFLFEIGVEELPARYKLMTESLKEE
SFSTPRRLALLIEGMAEKQEELHKKSTGPSVAAAGEL---YISKFGKDTAEILPDLLKAL
KGLTFDKSMKW--------FRFARPIKWILALL-VLDFTFEGIKASGKTRGMRN-INNIT
EYESILE-YVIADHNKRKEKLEEVLNLVEYPYAIKGEFNKNYLELPEDIITITMETHQRY
FPKLAFVLIRNA-VKKGNEKVIEPRLADAKFFYDE---DKVVFQKDMGTIYEKIQRSEKI
ADYIIRTVYLAKADLVSNVIGEKEFTKLQGFMGEVYARHEGEKESVAKGIFEHYFGDILP
KTIEGAVAGIADKIDTITGCFAVGLIPTSSKDPYALRRAAQGIVSVCIKEFFKQRLLYIL
LDKDLITYV------VKILEELSILVNLLKRVRNIQ-------LLENAHIINDFFDNVMV
IAEKNEIKNNRLELLQKLQDTIF
>Fusobacterium_nucleatum
MTFQEIIFSLQQFWSSKGCIIGNPYDIEKGAGTFNPNTFLMSLGPEPWNVAYVEPSRRPK
DGRYGDNPNRVYQHHQFQVIMKPSPTNIQELYLESLRVLGIEPEKHDIRFVEDDWESPTL
GAWGLGWEVWLDGMEITQFTYFQQVGGLELEVIPVEITYGLERLALYIQNKENVYDLEWT
KYGDMRYQFEFENSKYSFELATLDKHFKWFDEYEEEAKKILDQ-----LVLPAYDYVLKC
SHAFNVLDSRGAISTTERMGYILRVRNLARRCAEVFLLFEIGMEEIPARFSNFEKKLKNN
TYGTPRRLVLVADEVAGMQEDLDELSIGPSRRAAGEL---YIARFGKPTEAILPEILALV
LEETFQKSMRW--------IRFARPIEWFLALY-VIDFEIEGIKSSNKSKGHRF-VSSVE
NYLKKIR-NVIIDISERRKMLDEVTNLVEHPFAIVGTFSEEFLEVPQEVLIISMKVHQRY
FPKLLFIVIRNG-VKKGNEKVLSARLADARFFYYE---DKVVFQKDLGTIYNKVKRCEKI
AEFLVRTVKLAKADLVSNMINEKEFTKLQGFMGENYALKAGEEIGVALGIKEHYQGDLLP
SGIEGIIAGISDRIDTLVGCFGVGVIPTGSKDPFALRRTALGIVNIIVLDFLKQRIINVF
YRKDVILAV------VKVITEKLALLQVVKRVSNIK-------LFTLVPTIDKYFETVIV
MDEDKNVRDNRIGQLTYIMEIAY
>Polynucleobacter_necessarius
LTFQQIILKLQDYWDQQGCALLQPIDLEVGAGTSHTATFLRAIGPEPWKAAYVQPSRRPK
DGRYGENPNRLQHYYQYQVVLKPAPENILDLYLGSLAALGLDLKENDVRFVEDGWENPTL
GAWGLGWEVWLNGMEVTQFTYFQQVGGLDCKPVLGEITYGIERLAMYIQNCSNVYDLVWA
SYGDVYHQNEVEQSCYNFEHSNTDLLFANFTNYESEAKRLMEV-----LALPAYEMVLKA
AYTFNLLDARGAISVTERAAYIGRIRNLSRAVAQAYLLIEVFTEELPPKSEGIFAALKSA
GFATPRRLAVQVTDVLDQAPDFPVREKLLPTNAPLLL---ALYVIGAALEQTAQVALQTL
NKLPIAKMMHYQVP-----VQFARPAHRIIALH-ILNISALGIHAGNKTEGHRF-IGNAN
QYESDLQAKVIPSFNQRRAKLDEVTALVEWPAIYECHFDQEFLEVPQECLILTMQTNQKY
FAKLRFLIVSNI-IISGNERVVRPRLSDARFFFQQ---DKVVYHNQLGNQLDRTRRVQGL
TVGIARAAEIAKTDLLTNMVG--EFPELQGIMGRYYATHDGENADVASACSEHYASDALP
QTQTGTILAIADKLETLVGIWGVGLAPTGNKDPYALRRHALGICRLLIYAFIIDRLRAYL
FTSAEIDAV------LTALREFNQLAAANKRISNIS-------LVALSGPIDQFFADVMV
MDPNSELRDNRLALLQQLHNVAD
>Burkholderia_phymatum
LTFQQIILTLQSYWDKQGCALLQPIDMEVGAGTSHVHTFLRAVGPEPWRAAYVQPSRRPK
DGRYGENPNRLQHYYQYQVVLKPAPENILDLYLGSLEALGFDLKQNDVRFVEDDWENPTL
GAWGLGWEVWLNGMEVTQFTYFQQVGGLDCKPVLGEITYGLERLAMYLQKVENVYDLIWT
TYGDVYHQNEVEQSTYNFEHANTDLLFTFFNSYESEAKRMIEV-----LALPAYELVLKA
AHTFNLLDARGAISVTERAAYIGRIRALSRLVAQAYLLVELLTEELPPKAESIAQRLAAR
RYATPRRLAVTLKNVRNVAPEKHVREKVLPVVAPLAL---AFFYAGATLAEGLQAALETL
AKLPIPKVMTYQRP-----VQFVRPVHRLTVLH-IVPVTAFGIDADDTTLGHRF-IQHAD
HYAETLVGKVVPNFADRKEALDEVTSLVEWPVVYACEFEDEFLQVPQECLILTMQTNQKY
FAKLRFLIVSNI-IVEGNERVVRPRLADAKFFFEQ---DKVVYHNKLGSALQRVERVEAL
AGAIARGAHLSKADLLTDMVG--EFPELQGTMGTYYARHDGEPEEVALACSEHYSGDALP
STATGTVVALADKLETLVGIWGIGLQPTGEKDPFALRRHALGVLRILIYEFCIDRLRGQL
YSAGEVDAV------LEAVREFASLAAANKRISNIQ-------LAALREPVDTFFNDVMV
NAEDPALRANRLALLGALHNVAD
>Cupriavidus_metallidurans
LTFQQMILTLQAYWDRQGCALLQPIDLEVGAGTSHVHTFLRAIGPEPWRAAYVQPSRRPK
DGRYGENPNRLQHYYQYQVVLKPAPENILELYLGSLEALGLDLKQNDIRFVEDDWENPTL
GAWGLGWEVWLNGMEVTQFTYFQQVGGIDCKPITGEITYGIERLAMYLQKVENIYDLVWT
TYGDVYHQNEVEQSTYNFEHSNTEILFRHFAEHESEAKRLMGDTEAGTLALPAYEQVLKA
AHTFNLLDARGAISVTERAAYIGRIRNLSRQVAQAYLLIELFTEELPPKAQGLFDGLGAR
PFATPRRLGALVSGVRRTAPDREQREKVLPLVAPLGL---AFFYTGATLADGLQAALETL
TKLPIPKVMSYQRP-----VHFVRPAHSLIALY-IVPVSALGLQASNLTQGHRF-IPHAA
EYAGLLEGRVVASYADRRERLDEVNSLVEWPVIYPCHFEEAFLAVPQECLILTMQTNQKY
FAHLRFLIVSNL-IITGNERVVRPRLADAKFFFDQ---DKVVYHNKIGNQLDRVQRLQQI
AGHLARGAELAKADLLTDMVG--EFPELQGTMGTYYARHDDEAEDVALACSEHYAGDALP
AGNVSTAVALADKLETLIGIWGIGLQPTGEKDPFALRRHALGILRMLITDFLFDRVRGYL
YTTNEVEAV------MEAVRTFAALAAANKRITNID-------LAQLRDAVDRFFNDVMV
MAEDAKLRANRLALLATLHNVAD
>Ralstonia_solanacearum
LTFQQLILKLQSYWDAQGCALLQPIDLEVGAGTSHVHTFLRAIGPEPWRAAYVQPSRRPK
DGRYGENPNRLQHYYQYQVVLKPAPENILDLYLGSLQALGLDLKQNDVRFVEDDWENPTL
GAWGLGWEVWLNGMEVTQFTYFQQVGGLDCKPITGEITYGIERLAMYLQQVENVYDLVWT
TYGDVYHQNEVEQSTYNFEHADTAVLFRRFAEHEAEAKRLMGVRDAVPLALPAYEQVLKA
GHTFNLLDARGAISVTERAAYIGRIRNLSRLVAQAYLLIELLTEELPPKAQSLFDGLSAQ
GFATPRRLAASITGVRRAAPDRELREKVLPVIAPLTL---SLFYTGAVLADGLQAALQTI
AGLPIPKVMIYQRP-----VQFVRPAHRLIALL-IIPAGVLGLQSGNVTLGHRF-IPHAT
AYASTLKGKVIAGYAERKEALDEVNALVEWPVVYPCHFEEQFLAVPQECLILTMQTNQKY
FAHLRFLIVSNL-IIEGNERVVRPRLADARFFFEH---DKVVYHNKIGTQLERVSRLQAI
AGQLARAALLAKADLLTDMVG--EFPELQGTMGTYYARHDGEAEDVALACSEHYAGDALP
GTATGTVVALADKLETLVGIWGIGLAPTGEKDPFALRRHALGILRMLITDFLYDRLRGYL
YSTNEVEAV------LEAVRAFAALAAANKRITNIQ-------LASLREAVDSFFDGVMV
MADDTALRDNRLALLGELHNVAD
>Rhodoferax_ferrireducens
LTFQQIILKLQSYWADQGCALLQPYDMEVGAGTSHTATFLRALGPEPWKAAYVQPSRRPK
DGRYGENPNRLQHYYQYQVVLKPAPSNILELYLGSLEALGFDLKQNDIRFVEDDWENPTL
GAWGLGWEVWLNGMEVTQFTYFQQVGGIDCRPITGEITYGLERLAMYLQGVDNVYNLQWT
LYGDVYLQNEKEQSAYNFEHSDVDFLFTAFTAHEKQAKHLIEQ-----LALPSYEQVLKC
AHSFNLLDARGAISVTERAAYMGRIRNLARAVAQSYLLVELFVEELPPKAASLSDQLISM
VFASPRRLGVLIRSVLLKAPDTQKLVKLMPVVGALLL---ALFSLGATLDAGLQKALEAI
AKLPIPKVMSYQLEDCELPVNFVRPAHGLVALR-VVPVKVLGLKAGNSTQGHRF-IADAD
SYAATLEGAVIAGFEQRRFALDEVTGLVERPNVLVCAFDAQFLDVPQECLILTMKANQKY
FPKLTFLVVSNI-VIGGNERVVRPRLADAKFFFDQ---DKVVYHNKLGTQGERTERVQSI
ASAIANAAMLAKADLLTDMVG--EFPELQGIMGGYYARHDGLREDIAFAIEDHYAGDELP
RNTTGLVVALADKLETLVGMFGIGNVPTGDKDPYALRRHALGVIRMLLADFIFDRLAGSL
YSAQEVDAV------LAAVRAFAALAAANKRISNIS-------LAALRAPVDAFFDSVLV
NAEQLDLRLNRQGLLKSLHNVAD
>Polaromonas_naphthalenivorans
LTFQQIILKLQSYWADQGCALLQPYDMEVGAGTSHTATFLRALGPEPWKAAYVQPSRRPK
DGRYGENPNRLQHYYQYQVVLKPAPANILELYLGSLEALGFDLKKNDIRFVEDDWENPTL
GAWGLGWEVWLNGMEVTQFTYFQQVGGIDCKPATGEITYGLERLAMYLQGVDNVYNLTWT
TYGDVYKQNEVEQSTYNFEHSDTDFLFTAFSAHEKQAKHLVEQ-----LALPAYEQVLKA
GHSFNLLDARGAISVTERAAYIGRIRNLARAVAQSYLLVELFVEELPPKAGVLAEQLKAL
AYASPRRLAAHISHVWLKADDKAVQQKLMPVVGALLL---ALFSLGATLDTGLQKALEAI
AKLPIPKVMSYQLEDCELPVNFVRPAHGLVALH-VVPVKVLGLKAGNSTRGHRF-LADAD
SYAVTLEGAVIASFAQRKAELDEVTALVERPNVLVCEFEKEFLDVPQECLILTMKANQKY
FPKLTFLVVSNI-VIGGNERVVRPRLADAKFFFDQ---DKVVYHNKLGTQGERTERVAEI
AVKIAKAAWLAKADLLTDMVG--EFPELQGTMGRYYALHDGHSAEIAAAIEDHYAGDELP
RNPVGVVVALADKLETLVGMFGIGNLPTGDKDPFALRRHALGVIRMLLLDFIYDRLSGSL
YSAQEVDSV------LAAVRAFAALAAANKRIGNIS-------LAALRAPVDAFFDGVMV
NAEELDLRLNRQGLLKSLHNVAD
>Delftia_acidovorans
LTFQQIILKLQSYWADQGCALLQPYDMEVGAGTSHTATFLRALGPEPWKAAYVQPSRRPK
DGRYGDNPNRLQHYYQFQVVLKPAPDNILELYLGSLEALGFDLKKNDIRFVEDDWENPTL
GAWGLGWEVWLNGMEVTQFTYFQQVGGIDCKPATGEITYGLERLAMYLQGVDNVYNLTWT
SYGDVYHQNEVEQSTYNFEHSDADFLFTAFGAYEKQANHLIGE-----LALPAYEQVLKA
AHTFNLLDARGAISVTERAAYIGRIRNLARAVAKAYLLVELFVEELPPKAGVLFEQLKAQ
AYASPRRLAAHITEVLPQAEDKAVSQKLMPVVGALIL---ALFSTGVMLADGVQKALEAI
AKLPIPKVMRYQLA-----VHFVRPAHGLVVLH-VIGVKALGLTAGTATHGHRF-IRSAD
DYAAQLRGAVIASFAERRAELDEVTALVERPNVLVCEFEKEFLDVPQECLILTMKANQKY
FPKLTFLVVSNI-VIGGNERVVRPRLADAKFFFDQ---DKVVYHNKLGTQGERVERVRSI
AKSIALAAQLAKTDLVTDMVG--EFPELQGTMGRYYALNDGLDVAVADAIEDHYAGDELP
RGNAGVVVALADKLETLVGMFGIGNLPTGDRDPFALRRHALGVIRMLLADFIYDRLAGNL
FSAQEVDSV------LEAVRAFGALAAANKRVGNID-------LAALRAPVDAFFEHVMV
NAEDPALKANRLGLLATLHNVAD
>Acidovorax_avenae
LTFQQIILKLQSYWDAQGCALLQPYDMEVGAGTSHTATFLRALGPEPWKAAYVQPSRRPK
DGRYGENPNRLQHYYQYQVVLKPAPDNILELYLGSLEALGFDLKKNDIRFVEDDWENPTL
GAWGLGWEVWLNGMEVTQFTYFQQVGGIDCKPATGEITYGLERLAMYLQGVDNVYNLAWT
KYGDVYHQNEVEQSTYNFEHSDADFLFTAFAAHEKQAQYLMGQ-----LALPAYEQVLKA
AHSFNLLDARGAISVTERAAYIGRIRNLARAVARSYLLVELFVEELPPKAGVLLAQLQAQ
AYASPRRLAAHVTEVAPQAADKAVSQKLMPVVGALLL---ALFSTGATLSEGLQKALESV
AKLPIPKVMRYQLSGCEQPVSFVRPAHGLVALH-VLSVSVLGLTAGNATHGHRF-IRSAD
TYAQQLAGAVIAAFADRRAELDEVTALVERPNVLVCEFEKQFLDVPQECLILTMKANQKY
FPRLTFLVVSNI-VVGGNERVVRPRLADAKFFFDQ---DKVVYHNQLGTQGERVERVRAI
ARAIAQAAQLAKADLVTDMVG--EFPELQGTMGRYYAQADGLPAEVADAIEDHYAGDTLP
RGDVGVVVALADKLETLVGMFGIGNLPTGDRDPFALRRHALGVIRMLLADFIYDRLAGSL
YSAQEVDAV------LAAVRAFAALAAANKRVTNIN-------LAVLRAPVDAFFDDVMV
NAEELDLRLNRQGLLQSLHNVAD
>Verminephrobacter_eiseniae
LTFQQIILQLQSYWDAQGCALLQPYDMEVGAGTSHTATFLRAIGPEPWKAAYVQPSRRPK
DGRHGENPNRLQHYYQFQVVLKPAPAGILDLYLGSLQALGLDLQRNDIRFVEDDWENPTL
GAWGLGWEVWLNGMEVTQLTYFQQVGGIDCRPVTGEITYGLERLAMYLQGVDRVYDLTWT
SYGDVYLQNEVEQSRYNFEHSDADFLFTAFGAHEKQARHLIGQ-----LALPAYEQVLKA
AHSFNLLDARGAISVTERAAYVARIRNLARAVAQSYLLVELLVQELPPKAAVLGEQLLAL
PYASPRRLAAHVSAVAERAPDRAVQQKLMPVVGALLL---ALFRIGATLAAGLQQALEAI
AKLPIPKVMSYQLEDCALPVNFVRPAQGLVALH-VVPVKALGLTAGNCTQGHRF-LSDAD
GYAATLRGAVIASFAERRAELDEVTGLVERPRVLVCEFESRFLDIPQECLILTMKAHQKY
FPRLTFLVVSNI-VIDGNQRVVRPRLADAQFFFDQ---DRVVYHHQLGTQAERVQRVRAI
AALIAQAALLAKADLVTGMVG--EFPELQGTMGRYYALNDGLGEVIADAIEDHYAGDSLP
RNRVGVVLALADKLETLVGMFGTGNLPTGERDPFALRRHALGLIRMLLTDFIYERLAGSL
YGAREVDAV------LAAVRAFAALAAANKRVANIN-------LAVLRAPVDAFFDDVLV
NVEQMDLRLNRLGLLKSLHNVAD
>Dechloromonas_aromatica
PTFQEIILRLQQYWSDKGCALLQPYDMEVGAGTSHTATFLRAIGPEPWKAAYVQPSRRPK
DGRYGENPNRMQHYYQFQVVLKPAPDNILELYLGSLEALGFDLKKNDVRFVEDDWENPTL
GAWGLGWEVWMNGMEVTQFTYFQQVGGIDCKPITGEITYGLERLAMYLQGVENVFDLTWT
TYGDVYHQNEVEQSTYNFEHSDADFLFTAFGAHEKQAQHLMGA-----LALPAYEQVLKA
AHTFNLLDARGAISVTERAAYIGRIRNLARAVAQAYLLVELFVEELPPKAAALANSLKNA
AYASPRRLAAHVTDVAAVAADKPVAQKLMPVVGALLL---VLFSLGATLAEGLQKAIAAL
AALPIPKVMTYQLQ-----VNFVRPAHGLVALH-VVPVAVLGLNAGRETHGHRF-FANAD
EYASKLAGAVIASFAERRAELDEVTALVERPNVLIGQFEQEFLAVPQECLILTMKANQKY
FPKLTFLVVSNI-VIGGNERVVRPRLADAKFFFDQ---DKVVYHNKLGTQGERMQRVAAI
ARAIGQAAVLAKADLLTDMVG--EFPELQGTMGRYYALHDGLAAEIADAVEDHYAGDTLP
RGIVGTVVALADKLETLVGMFGIGQIPTGDRDPFALRRHALGVIRMLLADFIYDRLAGSL
YTAQEVDAV------LAAVRAFSALAAANKRVGNID-------LAALRAPVDAFFDDVMV
NAEDPALRANRLGLLAKLHNVAD
>Thiobacillus_denitrificans
PTFQDIILTLQRYWGERGCALLQPYDMEVGAGTSHTATFLRALGPEPWKAAYVQPSRRPK
DGRYGENPNRLQHYYQFQVVLKPAPADILELYLGSLEALGFDLRKNDVRFVEDDWENPTL
GAWGLGWEVWLNGMEVTQFTYFQQVGGIDCKPITGEITYGLERLAMYLQGVESVFDLRWT
TYRDVYHQNEVEQSAYNFEHSDVGFLLTAFSAHEKKAQELMVA-----LALPAYEQVLKA
AHTFNLLDARGAISVTERAAYIGRIRNLARSVAKSYLLVELFVEELPPKAAALTESLVAQ
HFASPRRLGAHIENVLERSADKPVSTKLMPVVGALLL---ALFSVGISLGLGLAKALESL
DKLPIPKVMSYQLA-----VNFVRPVHGLVALH-PVDVRMFGLTAGRKTHGHRF-LKDAD
SYAQQLEGAVIANFAERRAELDEVTALVERPNVLLGQFEQAFLEVPQECLILTMKANQKY
FPKLTFLIVSNI-VVGGNERVVRPRLADAKFFFDQ---DKVVYHNKLGTQGERVTRVQAV
ARAIGQAALLAKADLLTDMVG--EFPELQGVMGRYYAQHDGVADDVAFAIEDHYAGDDLP
RNPVGVCVALADKLETLVGLFGIGEKPTGDKDPFALRRHALGVVRMLVYLFMFERLSGAM
YSANEVDAV------LEAVRAFAALAAANKRVGNID-------LAALKAPVDAFFDQVMV
NADDPALRANRLALLNQLHNVAD
>Herminiimonas_arsenicoxydans
LTFQQIILTLQKYWDAQGCALLQPYDMEVGAGTSHTATFLRSIGPEPWKAAYVQPSRRPK
DGRYGENPNRLQHYYQFQVVLKPAPANILELYLGSLEALGFDLKANDIRFVEDDWENPTL
GAWGLGWEVWLNGMEVTQFTYFQQVGGINCKPITGEITYGLERLAMYLQGVDNVYDLKWT
SYGDVYKQNEIEQSTYNFEHSDADFLFTAFGAHEKQALNLIEN-----LALPAYEQVLKA
AHTFNLLDARGAISVTERAAYIGRIRNLARSVARSYLLIELFVEELPPKAQLLQASLKTQ
QFASPRRLGVHLTQVAEQADDKQVMQKLMPAVGALLL---VLFSIGVTLADGLQKALETL
AKLPIPKVMGYQLA----DVNFVRPAHGLVALH-VINVSALGLTAGNTTRGHRF-IRDAD
SYAKQIAGAVIASFAERRAELDEVTGLVERPNVLIGQFEETFLAVPQECLILTMKANQKY
FPNLSFLIVSNI-VIGGNERVVRPRLADAKFFFDQ---DKVVYHNKLGTQGERIARVRAI
AQAIATAAQLAKADLLTDMVG--EFPELQGIMGRYYALHDGLAENVADAIEDHYAGDTLP
RNPVGMVVALADKLETLVGLFSIGQIPTGDKDPFALRRHALGVIRMLLITFIFDRLANAL
YSAQEIDAV------LAAVRAFAALAAANKRVGNID-------LAALKTPVDAFFESVMV
NADDAALRNNRLGLLATLHNVAD
>Methylibium_petroleiphilum
LSFQQIILRLQQYWADQGCALLQPYDMEVGAGTSHTATFLRALGPEPWKAAYVQPSRRPK
DGRYGENPNRLQHYYQYQVVLKPAPSNILELYLGSLEALGFDLKANDIRFVEDDWENPTL
GAWGLGWEVWLNGMEVTQFTYFQQVGGIDCRPITGEITYGLERLAMYLQGVDNVYKLQWT
SYGDVYLQNEQEQSAYNFEHSNVDFLLTAFGAHEGNAQQLMTQ-----LALPAYEQVLKA
AHTFNLLDARGAISVTERAAYIGRIRNLARAVAQSYLLVELFVEELPPKAQTLAESLKAQ
PFASPRRLAAHISAVLPAAPDKAVSQKLMPVVGALLL---ALFSLGAMLAAGLQKALEAL
AKLPIPKLMSYQLEG-ELPVQFVRPAHGLVALH-LVSVAALGLESRRETHGHRF-LQHAD
HYAQQLQGAVIASFAARHGELDEVTALVERPNVLLGQFEESFLAVPQECLILTMKANQKY
FPRLTFLIVSNI-VVGGNERVVRPRLADAKFFFDQ---DRVVYHGKLGTQGERVERVRAI
ARAIGQAARLAKADLLTDMVG--EFPELQGTMGRYYAQHDGLGDDIAFAIEDHYAGDELP
RNEVGTVVALADKLETLVGLFGIGQLPTGDKDPFALRRHALGVIRMLLAEFIFDRLAGSL
YRAQEVDAV------LAAVRAFAALAAANKRVGNID-------LAALKAPVDAFFDGVMV
NADDPALRANRLGLLATLHNVAD
>Methylotenera_mobilis
LTFQEIILTLQKYWSDKGCALLQSYDMEVGAGTSHTATFLRSLGPEPWKAAYVQPSRRPK
DGRYGENPNRLQHYYQFQVVLKPAPADILELYLGSLEALGFDLKQNDIRFVEDDWENPTL
GAWGLGWEVWLNGMEVTQFTYFQQVGGIDCKPITGEITYGLERLAMYLQGVENVYDLTWT
SYGDVYLQNEQEQSAYNFEHSDADFLFTAFNAHEKQAKHLMDN-----LALPAYEQVLKA
AHTFNLLDARGAISVTERAGYIGRIRNLARSVAASYLLVELFVEELPPKASTLFETLKLQ
SFATPRRLAAHITAIAAQAKDKQISQKLMPVVGALIL---ALFVTGAVLKDGLQKAIEAI
QKLPIPKVMTYQLA-----VNFVRPAHGLIALH-IVATSALGLSAGNQTQGHRF-IKNAD
SYAEQLEGAVIASFAERRAELDEVTALVERPNVVLGQFEAEFLEVPQECLILTMKANQKY
FPKLTFLIVSNI-VIGGNERVVRPRLADAKFFFDQ---DKVVYHNKLGSQGQRSQRVVAI
ANAIGLAAQLSKTDLITDMVG--EFPELQGIMGRYYAQHEGLDNDVAFAIEDHYAGDDLP
RNQVGITVALADKLETLVGLFSIGEKPTGDKDPFALRRQALGIIRMLIKEFCFDRLSVNL
ATAQEVDAV------LAAVRTFAALAAANKRVSNIN-------LAALKAPVDDFFDNVMV
NAEDAALKANRLGLLATLHNVAD
>Nitrosospira_multiformis
RTFQEIILALQHYWTRQGCALLQPYDMEVGAGTSHTATFLRALGPEPWKAAYVQPTRRPK
DGRYGENPNRLQHYYQFQAVLKPAPSDILELYLGSLEELGFDLRQNDIRFVEDDWENPTL
GAWGLGWEVWLNGMEVTQFTYFQQVGGMNCKPITGEITYGLERLAMYLQGVDNVFDLTWT
SYRDVYHQNEVEQSFYNFGHSDLDFLFQAFASHEAQARHLVEQ-----LPLPAYEQVLKA
AHTFNLLDARGAISVTERAAYIGRIRELARSVAHAYLLVELLVEELPPKSQGIAAGLKRQ
PFASPRRLAVHLTCVAAQAPDTSSLKKLMPVVGALLL---TLFSVGATLAEGLQTALGTL
EKLPIARMMTYQLA-----INFVRPAHALVALH-VVDVSILGLTAGRETQGHRF-VKDAD
SYEHQLQGAVIASFSHRRAELDEVAALVERPRVLTGEFETGFLDVPQECLILTMQANQKY
FPQLSFLIVSNI-VIAGNERVLRSRLADAKFFFDQ---DRVVYHNKLGTQAERVERIWAI
AQTIGEAAMLAKADLLTDMVG--EFPELQGIMGRYYAKHDGVAEEVADAIEDHYAGDELP
RNAVGVCVALADKLETLVGLFGIGQIPTGDKDPFALRRHALGVIRILLEGFIYERLKHYF
FSPQQIDAV------LLAVRAFASLAATNKRVGNID-------LAALKVPVDQFFDTVMV
NTEDAALRHNRLALLAQMQNIAD
>Nitrosomonas_eutropha
PTFQEIILTLQHYWGQQGCALLQPYDMEVGAGTSHTATFLRALGPEPWRAAYVQSSRRPK
DGRYGDNPNRLQHYYQFQVVLKPAPRDILELYFRSLQMLGLDLQQNDVRLVEDDWENPTL
GAWGLGWEVWLNGMEVTQFTYFQQVGGINCRPVTGEITYGLERIAMYLQGVGNVFDLLWT
TYGDVYHQNEVEQSTYNFEHSDIEFLLLSFGKLETQTNRLIDA-----LALPAYEQVLKA
AHTFNLLDARGAISVTERAAYIGRIRNLSRRVAQAYLLIELLTEELPPKSTLIADSLKQQ
VFASPRRLAVHLTAISVQAPDQIVTLKLMPVVGALHL---MLFQSGILLAAGLQKAVEAI
RQLPVAKMMTYQLD-----VHFIRPAHGLIALH-IVPISALGFAAGNTTRGHRF-IDHAD
HYEYILEGTVIPGFDRRRSRLDEVTALVERPNVLMGTFSADFLEVPQECLISTMKINQKY
FPKLTFLIVSNI-IIAGNERVIRSRLADAKFFFDH---DKVIYHHQLGSQGERTRYVRAL
AQIIGQAAMLAKADLLTDMVG--EFPELQGIMGRYYAQREGVDETIAFAIEDHYAGDALP
RSMTGICVALADKLETLISLFSIGQFPTGDKDPYALRRHALGVIRILLQDFFYDRLASSL
YTVQEVESV------LAAVRAFTSLAAANKRVSNID-------LAALKAPIDAFFDQVMV
NDENEVLRRNRLALLAALQNVAD
>Chromobacterium_violaceum
LTFQEIILTLQHYWNRQGCALLQPYDTEVGAGTSHTATFLRALGPEPWNAAYVQPSRRPK
DGRYGENPNRLFQHHQFQVVLKPSPSNIQELYLGSLQELGLDPTVQDIRFVEDNWENPTL
GAWGLGWEVWLNGMEVTQFTYFQQVGGLDCKPVLGEITYGLERLAMYLQGVENVYDLIWT
TYGNVFYQNEVEQSKYAFEHSNVELLFRQFNDYEAEAKKLLEA-----LPLPAYEMILKA
GHTFNLLDARGSISVTERAAYIGRIRNLSRGVAQAYLLIELLTEELPPKAQTITEELKKM
TYASPRRLAVQLPGVLAVQPDQHITRQ-GPAAAALAA---VYASTGEALSAQLAEVVLAL
KKLPVPKLMRW--------VQFVRPVHGLIMLH-VIAGEVLGLNSGNATRGHRF-VANAD
AYARVMHGKVIASFDARRELFDEVTALVEWPVVLEAGFEAEFLQVPQECLILTMQQNQKY
FPKLMFLLVSNV-IVGGNERVLRARLSDAKFFFEQ---DKVVYHNKIGTQLERVERLQSI
AGAIARAAYLAKADLVTDMVG--EFPELQGIMGMYYAQHDGEHAEVAAAVEGHYAGDTLP
EGKIATAVALADKLEAIVGIWGIGLIPTGDKDPFALRRAALGVVRMAVFGFMMDRLKNFL
YKGDEIDAV------LAAVAAFKALAAANKRVNNID-------LASLKAPVDAFFDGVMV
MAEDARVRANRIALLASLANVAD
>Neisseria_gonorrhoeae
LTFQQIIFKLQTFWADKGCTVIQPFDMEVGAGTSHPATCLRALGPEPWFAAYVQPSRRPK
DGRYGDNPNRLQHYYQFQVALKPAPANIQDLYLDSLRELGIDPKVHDIRFVEDDWENPTL
GAWGLGWEVWLNGMEVTQFTYFQQVGGIDCTPVLGEITYGIERLAMYLQGVENVYDLVWA
SYGDVYHQNEVEQSTYNFEYSDADWLLRQFNDYEAQAKRLFNA-----LALPAYELVLKA
GHTFNLLDARGAISVTERATYIGRIRALSRAVAQKYLLIELLTEELPPKAASVAEGLEKA
AYASPRRLAVQVKNVKAVQADQKIVKK-GPAANALEA---VYAYVGRPLGGLLENIIQAV
KKLPIPKVMRW--------FTFVRPVHGLIVLH-VVNVSVLGLQSGNQTLGHRF-IENAD
SYAAQMRGKVVASFAGRKAALDEVTALVEWPVVLEAGFEEHFLAVPQECLILTMQQNQKY
FPKLMFLLVSNL-IIRGNERVLRARLSDAEFFYKQ---DKVVYHNKIGSQAERIERLQSI
AAHIARAARLAKADLVTEMVG--EFPELQGTMGKYYARLDGETEEIAEAIEQHYAGDKLP
ESKIAAAVALADKLETLVGIWGIGLIPTGDKDPYALRRAALGILRMLTADFMQARLAVLL
YPQDIVAAV------LQAVAVFKALAAANKRVQNLN-------LASVKPQVDAFFDGVMV
MAEDAAVKQNRLNLLNRLANVAD
>Azoarcus_sp_BH72
PTFQQVILTLQQFWGERGCVLLQPYDLEVGAGTSHTATFLRAIGPEPWNAAYVQPSRRPK
DGRYGENPNRLQHYYQYQVVLKPSPLNIQELYLDSLRALGIDPNAHDIRFVEDDWENPTL
GAWGLGWEVWLDGMEVTQFTYFQQVGGLDCKPVLGEITYGLERLAMYLQGVENVYDLTWA
TYGDVYHQNEVEQSKYNFEHSNVDFLFSLFNNYESEAKRLMDA-----LALPAYEMVLKA
AHNFNMLDARGAISVTERAAYIGRIRNLSRAVAQAYLLVELLTEELPPKATKIAEGLKAR
WFASPRRIAITMAGVAAEAAAKEVTEKLMPVVAALLM---ALFAVGARLAEVLAAIVDAV
KALPIPKVMRW--------ATFVRPVHKLVMLH-VVPGRVLDLDAGRSTRGHRF-IATAD
AYEPTLLGKVVPDFAERRADLDEVTALVEHPTVYVGEFEAEFLAVPQECLILTMRANQKY
FPKLQFLIVSNM-IVTGNARVVRPRLSDARFFFET---DKVVYHNKLGSVLERVERLEAL
AGKIARAARLAKADLVSEMVG--EFPELQGIMGRYYALHDGEGAVVADAVQAHYAGDALP
AGNVAAAVALADKLDALVGFFGIGMVPTGDKDPFALRRAALGVLRILLLDFMRERLKNLL
GGEAAIDAV------LAAVEAFRALAAANKRIVNID-------LAGLRAEVDAFFDGVMV
MAEEPLTRQNRLALLAQLANVAD
>Bordetella_pertussis
LTFQQIILTLQDYWDKQGCALLQPYDMEVGAGTSHTATFLRAIGPEPWRAAYVQPSRRPK
DGRYGENPNRLQHYYQYQVVLKPAPPEILDLYIGSLKALGIDPTQHDIRFVEDDWENPTL
GAWGLGWEVWLNGMEVTQFTYFQQVGGLDCTPTTGEITYGLERLAMYLQDVESVYDLVWT
YYRDVFHQNEVEQSTYNFEHASADMLFAHFNDYEAEAKRLMDV-----LALPAYEAALKA
AHTFNMLDARGAISVTERAAYIGRIRNLSRAVAQAYLLIELFTEELPPKAEGVRATLARH
PFATPRRLAVRLSAVLAQAPEQAYAEKLMPVVGALAL---YLVGTGAQLAVGLQEGLAAI
DGLPIPKVMRYQLA-----VKFVRPAHGLVALF-IVPIAALGLQAGRATQGHRF-LATAQ
GYEADLAGRVIASFEARRAELDEVTALVEHPTVYVGQFEEQFLQVPQECLILTMRLNQKY
FPKLTFLIVSNM-IVEGNQRVVRPRLADAQFFFET---DKIVYHNKLGTQLERVERVRAI
ARGIARAALLAKADLGSNMVG--EFPELQGIMGAYYAQGDGEPADVVTALRTQYDAPVDA
ATLTAATLFIAERIETLVGIWSIGLAPTGERDPFGLRRAALGLISAFVRAFIYERYRNQL
HDRNAVEAV------VRAVAAFASLAAANKRIGNLD-------LAQAREPVDAFFADVMV
MADDAALRANRLALLGQLHNVAD
>Xanthomonas_campestris
ITFQGLIQTLNQYWAEQGCVLIQPLDLEVGAGTFHPATFLRALGPEPWNAAYVQPSRRPT
DGRYGENPNRLQRYYQYQVAMKPNPDNIQDLYLGSLKALGIDPLVHDLRFVEDNWESPTL
GAWGLGWEVWLNGMEVTQFTYFQQAGGLECKPVLGEITYGLERLCMYLQSCDNVYDLVWT
TYGDVYHQNEVEQSAYNFEHANVEELFHRFDACEAEAKHLVEV-----LPLPAYEQVTKA
SHAFNLLDARRAISVTERQRYILRVRALAQGVAQAYLLIELGTEELPVKADGVLAGLEKR
PLSTPRRLAVLLPGVATEQPEQRSEVLGPYLIAALAA---RFVAVGAQAAALLPEILEAI
AAMPIPKPMRW--------YAFARPVQWLVLLF-VIPAELLGVRGDRITRGHRF-LAAPG
DYIDALRAHVLVDADARRARLEQVVNLVEWPSAVLCSFERAFLAVPQEALIETMEINQKF
FPKLTFIGIANI-VAKGYERVIRPRFADAKFFFDE---DKVTYQAKLGTVADKVARVAAL
AEAIARAAELAKNDLQSRMVN--EFPELQGIAGRHYAKAAGEPSEISLAIDEAYAGDDIA
LSPLGKVLAIAERLDTLAGGFAAGLKPTGNKDPFALRRNALGLARTVLYDFILDRLKGYY
VAATHFNAV------IDAIGIFAALAAANKRIRNID-------LARLRPQVDAFFDGVMV
NADDPQLRANRLALLKKLGGVAA
>Stenotrophomonas_maltophilia
ITFQGLIQTLNQFWAQQGCVLIQPLDLEVGAGTFHPATFLRAIGPESWNAAYVQPSRRPT
DGRYGENPNRLQRYYQYQVAMKPAPDNIQQLYLDSLKALGIDPLVHDLRFVEDNWESPTL
GAWGLGWEVWLNGMEVTQFTYFQQAGGLECRPVLGEITYGLERLCMYLQNCDNVYDLVWT
TYGDVYHQNEVEQSTYNFEYADVEEMFHRFDACEREAQKLVEV-----LPLPAYEQVMKA
SHTFNLLDARRAISVTERQRYILRVRALAQAVAKAYLLIELGTEELPVKADGVVDGLRKR
PLSTPRRLAVLLPGVGLEQPEQHSEVLGPYLIAALQA---RFVAVGASTASLLPEILEAI
AAMPIPKPMRW--------WGFARPAHWLVLLH-VVEAELFGLQAGRVSRGHRF-LAQPQ
DYVEALRAFVLVDPSERRARLEQVVNLVEWPSAVLCSFERAFLAVPQEALIETMEINQKF
FPTLTFIGIANI-VAKGYERVIRPRFADAKFFFDE---DKVTYQAKLGSVADKVARVAAL
AEVIARAAQLAKNDLQSRMVN--EFPELQGIAGRHYAVAGGEAEEVALAIDEAYGGDDIA
LSPLGKVLAIAERVDTLAGGFAAGLKPTGNKDPFALRRNALGLARTILYDFILDRLKGYY
VPATHFNAV------LDAIGTFAALAAANKRIRNID-------LARLRQQVDAFFDGVMV
NADDLALRGNRLALLTMLGGVAA
>Xylella_fastidiosa
TTFQGLIHTLNRYWAEQGCVLVQPLDLEVGAGTFHPATFLRALGPEPWNAAYVQPSRRPT
DGRYGENPNRLQRYYQYQVAMKPNPDNLQELYLASLQALGIDPLVHDVRFVEDNWESPTL
GAWGLGWEVWLNGMEVTQFTYFQQAGGLECKPVLGEVTYGLERLCMYLQSCDNVYDLVWT
TYGDVYHQNEVEQSAYNFEHANVTELLHTFDACEREAKALVEA-----LPLPAYEKVIKA
SHCFNLLDARRTISVTERQRYILRIRTLSQEVAKAYLLIELGTEELPVNAEGVLAGLEKR
SLSTPRRLAVLLTAVAVEQPKQYRELFGPYLTAALEA---RFVVVGERTDALLPGILEAI
AGMPIPKPMRW--------YLFARPVHWLVMLL-VVEAEIMGVKAGRISRGHRF-LSDPQ
NYIDVLQAYVLVDPAARRARVAQVVNLVEWPSAVLCSFERVFLEVPQEALIQTMEVNQKF
FPKLTFIGIANI-VAKGYERVIRPRFSDAKFFFNE---DKVTYHAKLGTLADKVARVLVL
AEAIARVALLSKNDLQSRMVN--EFPELQGIAGHHYALISGELPEVAMAIEDAYSGDEIA
RSPLGKVLGLAERLDTLACGFAVGMKPTGNKDPFGLRRNALGLARTMLYDFIVERLRGYY
IPTTHFNAV------LDAIGRFAALAVANKRIRNID-------LARLRPPIDEFFDKVMV
NDENLMLRANRLALLQRLGCVAA
>Actinobacillus_pleuropneumoniae
KTFQGMILALQDYWANVGCTIVQPFDMEVGAGTSHPMTALRALGPEPMAFAYVQPSRRPT
DGRYGENPNRLQHYYQFQVVIKPSPDNIQELYLGSLKMLGFDPTQHDIRFVEDNWENPTL
GAWGLGWEVWLNGMEVTQFTYFQQVGGLECKPVTGEVTYGLERLAMYIQGVDSVYDLVWS
TYGDVFHQNEVEQSTYNFEYADVDFLFKAFEQYEKEATELLEK-----LPLPAYERILKA
AHSFNMLDARKAISVTERQRYILRIRTLTKGVAEAYFLAEIGTEELPPKAENVENELNQA
WFAAPRRLAVKALGLATAQPSKEIEKRGPAVAAAAEA---WLVAVGQPTKNLLVDIIRSL
ANLPIPKMMRW--------EQFVRPVHTVTLFF-LIEGEILGVKINNVIRGHRF-ISHAD
EYLTALRGMVVADFNERKALLDEVTSLVEFPNVLTAKFEERFLAVPAEALVYTMKGDQKY
FPKLLFIFVSNI-IIEGNEKVVRPRLTDAEFFFKT---DKVLFQQQLGTLRDKTARIEAL
AGEIARAGLLSKCDLMTNMVF--EFTDTQGVMGMHYARHDGEDEEVAVALNEQYAGDELP
KSLVACSVALADKFDTLTGIFGIGQAPKGSADPFALRRAALGSLRIIVVDFMLGRFRAWY
IAVDVIQAV------VRAVSHFRALAAANKRVSNID-------LASLRETVDNFFEKVMV
NAEDANLRRNRQAILNNLRLVAD
>Mannheimia_succiniciproducens
KTFQGMILALQDYWAQQGCTIVQPFDMEVGAGTSHPMTALRALGPEPMAFAYVQPSRRPT
DGRYGENPNRLQHYYQFQVVIKPSPDNIQELYLGSLKMLGFDPTQHDIRFVEDNWENPTL
GAWGLGWEVWLNGMEVTQFTYFQQVGGLECKPVTGEVTYGLERLAMYIQGVDSVYDLVYS
TYGDVFHQNEVEQSTYNFEYADVDFLFECFNKYEQEAKFLVET-----LPLPAYERILKA
AHSFNLLDARKAISVTERQRYILRIRALTKGVAEAYFLAEIGTEELPPKAENVENELNQA
WFAAPRRLAVKVLNLATSQPTKEIEKRGPAVAAAAEA---WLVATGQPTKNLMLDIVRSL
ANLPIPKMMRW--------EQFVRPVHTVSLLL-LIEGEILGIASGRTIRGHRF-IAHAD
EYPQILKGSVIADFNERRAILDEVTSLVEFPNVLTATFEERFLAVPAEALVYTMKGDQKY
FPKLLFIFVSNI-IIEGNEKVVRPRLSDAEFFFNT---DKVLFQQQLGTLLDKTKRIQAL
AGEIARAGLLSKCDLMTNMVF--EFTDTQGVMGMHYARHDGEDEEVAVALNEQYAGDNLP
NSLVASSVALADKFDTLTGIFGIGQAPKGSADPFALRRAALGALRIIVVDFMLGRFRAWY
IAVDVIQAV------VRAVSHFRALAAANKRVSNID-------LAGLREVIDNFFDKVMV
NAEDEKLRQNRQAILNTLRLVAD
>Pasteurella_multocida
KTFQGMILALQDYWANQGCVIVQPFDMEVGAGTSHPMTCLKALGPEPMAAAYVQPSRRPT
DGRYGENPNRLQHYYQFQVVIKPSPDNIQELYLDSLKMLGFDPTQNDIRFVEDNWENPTL
GAWGLGWEVWLNGMEVTQFTYFQQVGGLECKPVTGEITYGLERLAMYIQGVDSVYDLVWS
TYGDVFHQNEVEQSTYNFEYANTDFLFYCFDQYEKEASELLEK-----LPLPAYERILKA
AHSFNLLDARKAISVTERQRYILRIRALTKGVAEAYFLAEIGTEELPPKAENMELELNQA
WFAAPRRLAVKVLALATSQPSKEIEKRGPAVAAAAEA---WLVATGQPTKNLLKDMVNAL
AKLPIPKPMRW--------VQFIRPVHTVTMLL-LIEGEILGVESARTLRGHRF-ISHAD
QYPALLKGSVVADFNDRKALLDEVTSLVEYPNVLAAKFEERFLAVPAEALVYTMKGDQKY
FPKLLFIFVSNI-IIEGNEKVVRPRLTDAEFFFKT---DKVLFQQQLGTLRDKTARIEQL
AGEIARAGLLSKCDLMTNMVF--EFTDTQGVMGMHYARHDGEDEEVAVALNEQYAGDELP
KSLVASAVALADKFDTLTGIFGIGQQPKGSADPFALRRAALGALRIIVVEFMLGRFRAWY
IAVDVIQAV------VRAVSHFRALAAANKRVSNID-------LAALREPVDTFFDNVMV
NAENPQLRQNRLAILNNLRLVAD
>Haemophilus_influenzae
KTFQGMILALQEYWANQGCTIVQPFDMEVGAGTSHPMTALRALGPEPMAFAYVQPSRRPT
DGRYGENPNRLQHYYQFQVVIKPSPDNIQELYLGSLEMLGFDPTQNDIRFVEDNWENPTL
GAWGLGWEVWLNGMEVTQFTYFQQVGGLECKPVTGEVTYGLERLAMYIQGVDSVYDLVWS
TYGDVFHQNEVEQSTYNFEHANTDFLFYCFDQYEKEAQELLEK-----LPLPAYERILKA
AHSFNLLDARKAISVTERQRYILRIRALTKGVAEAYFLVEIGTEELPPKADNVEAELNQA
WFAAPRRLAVKVLNLATQQPSKEIEKRGPAVAAAAEA---WLVTKGQPTKNLLNDIVNAL
AKLPIPKPMRW--------VQFIRPVHTVTMLL-LIEGEILGVASARTIRGHRF-IQHAD
QYPQLLRGSVVADFNERKAELEEVTSLVEYPNVLAAKFEERFLAVPAEALVYTMKGDQKY
FPRLLFIFVSNI-IIEGNEKVVRPRLTDAEFFFKT---DKVLFQQQLGTLKDKTDRIEQL
AGEIARAGLLSKCDLMTNMVF--EFTDTQGVMGMHYARHDGEDEEVAVALNEQYAGDELP
KSLVASAVALADKFDTLTGIFGIGQAPKGSADPFALRRAALGALRIIVVDFMLGRFRAWY
IAVDVIQAV------VRAVSHFRALAAANKRVSNIN-------LANLRAPVDSFFDNVMV
NAEDPALRQNRLAILNTLQLVAD
>Aeromonas_hydrophila
KTFQGLILQLQDYWSRQGCTIIQPLDMEVGAGTSHPMTCLRALGPEPIACAYVQPSRRPT
DGRYGENPNRLQHYYQFQVIIKPSPDNIQELYLGSLKELGMDPEIHDIRFVEDNWENPTL
GAWGLGWEVWLNGMEVTQFTYFQQVGGLECKPVTGEITYGLERLAMYIQGVDSVYDLVWS
TYGDVFHQNEVEQSTYNFEHADVEFLFHCFEQYEKEAQNLLEK-----LPLPAYERILKA
AHSFNLLDARKAISVTERQRYILRIRTLTKAVAEAYFLVEIGTAELPPKADNLKSELTKA
WFASPRRLALKVSELAGEQPSKSVEKRGPAVQAAAEA---WLVAKGRPAKDLLGELVQAL
AKLPIPKMMRW--------IQFVRPVFTVTLLL-LVPAHILGIDSARTLRGHRF-IDNAS
QYPQILQGMVIADFMARKVKLEEVTALVEWPVVLTANFEEKFLAVPAEALVHTMKGDQKY
FPKLLFIFVTNI-IISGNEKVVRPRLSDAEFFFKT---DKVLFQQQLGTVKAKVERIETV
AGFIARAGLLSKCDLMTNMVG--EFTDTQGVMGMHYARHDGEDEAVAVALNEQYAGDALP
SGLVACAVALADKFDTLAGIFGIGMLPKGDKDPFALRRAAIGALRIMVVDFMLGRFRAAY
IGADVVLAV------VKAVSHFRALAAANKRVSNIK-------LAALREPVDTFFNEVMV
MADDEALKANRLALLNNLRLVAD
>Yersinia_pseudotuberculosis
KTFQGLILTLQDYWARQGCTIVQPLDMEVGAGTSHPMTCLRAIGPEPIAAAYVQPSRRPT
DGRYGENPNRLQHYYQFQVIIKPSPDNIQELYLGSLKELGLDPTIHDIRFVEDNWENPTL
GAWGLGWEVWLNGMEVTQFTYFQQVGGLECKPVTGEITYGLERLAMYIQGVDSVYDLIWC
TYGDIYHQNEVEQSTYNFEYADVDFLFSCFEQYEKEAQSLLET-----LPLPAYERILKA
GHTFNLLDARKAISVTERQRYILRIRTLTKAVAEAYFLVEIGTEELPPKAANFTAELDNA
WYAAPRRLAVKVANLSAAQADREVEKRGPAIQAAAEA---WLLAHGQPAQLLLAGMVTAL
SKLPIPKLMRW--------TQFVRPVHTVTLLL-VIPGTVLGINSDRVIRGHRF-IDSAD
QYPQILLGKVIADYELRKSILEEVASLVEWPVVLTAKFEEKFLAVPAEALVYTMKGDQKY
FPHLMFIFVANI-IISGNEKVVRPRLADAEFFFKT---DKVLFQQQLGTLRDKTDRIQAL
AGWVARAGLLSKCDLMTNMVF--EFTDTQGVMGMHYARHDGEAEDVAVALNEQYAGDDLP
SNPVACALAIADKMDTLAGIFGIGQHPKGDKDPFALRRAALGVLRIIVIEFMLGRFRAWY
HSVDTIQAV------VKAVTYFRALAAANKRVSNIH-------LAALRETVDEFFESVMV
MAEDDAVRVNRLTLLSKLRLVAD
>Pectobacterium_carotovorum
KTFQGLILTLQDYWARQGCTIVQPLDMEVGAGTSHPMTCLRALGPEPMAAAYVQPSRRPT
DGRYGENPNRLQHYYQFQVVIKPSPDNIQELYLGSLKELGMDPTIHDIRFVEDNWENPTL
GAWGLGWEVWLNGMEVTQFTYFQQVGGLECKPVTGEITYGLERLAMYIQGVDSVYDLVWS
TYGDVFHQNEVEQSTYNFEHADVDFLFSCFEQYEKEAQHLLEK-----LPLPAYERILKA
AHSFNLLDARKAISVTERQRYILRIRTLTKAVAEAYFLVEIGTEELPPKAANFTAELDAA
WFAAPRRLALKVARLSASQPDREVEKRGPAIQAAAEA---WLLAHGEQAQALLAGMITAL
SKLPIPKLMRW--------TQFVRPVHTVTMLL-LIPGQVLGIHSARTLRGHRF-IDSAD
QYPQILLGKVVADYDARKAKLEEVTSLVEWPVVLTAKFEEKFLAVPSEALVYTMKGDQKY
FPNLLFIFVANI-IISGNEKVVRPRLADAEFFFNT---DKVLFQQQLGTLRDKTDRIQAL
AGWVARAGLLSKCDLMTNMVF--EFTDTQGVMGMHYARHDGEAEDVAVALNEQYAGDELP
SSAVACALAIADKMDTLAGIFGIGQHPKGDKDPFALRRAALGVLRIIVIEFMLGRFRAWY
HSVDTIQAV------VKAVSHFRALAAANKRVSNIN-------LASLREPVDAFFDQVMV
MAEDEQVRVNRLTLLSQLRLVAD
>Erwinia_tasmaniensis
KTFQGLILTLQDYWARQGCTIIQPLDMEVGAGTSHPMTCLRALGPEPTAVAYVQPSRRPT
DGRYGENPNRLQHYYQFQVIIKPSPDNIQELYLGSLKELGMDPTIHDIRFVEDNWENPTL
GAWGLGWEVWLNGMEVTQFTYFQQVGGLECKPVTGEITYGLERLAMYIQGVDSVYDLVWS
TYGDVFHQNEVEQSTYNFEYADVDFLFTCFEQYEKEAQSLLEK-----LPLPAYERILKA
AHSFNLLDARKAISVTERQRYILRIRTLTKAVAEAYFLVEIGTEELPPKAANLTAELDAA
WFAAPRRLALKVANLSAAQPDREVEKRGPAIAAAAEA---WLMARGERTQVLLPAMITSL
AKLPIPKLMRW--------VQFVRPVHTVTLLL-LIPANILGIDSARIIRGHRF-IDHAD
QYPQILLGKVQADYAARKAILEEVTSLVEWPVVLTATFEEKFLAVPAEALVYTMKGDQKY
FPKLLFIFVTNI-IISGNEKVVRPRLADAEFFFNS---DKVLFQKELGTLRAKTDRIQAL
AGWVARAGLLSKCDLMTNMVF--EFTDTQGVMGMHYARHDGEAEDVAVALNEQYAGDELP
SNPVACALAIADKMDTLAGIFGIGQHPKGDKDPFALRRAALGVLRIIVVDFMLGRFRTWY
HSVDTLQAV------MKAVSHFRSLAAANKRVSNIQ-------LAQLREAVDNFFDKVMV
NAEEKEVRINRLTLLAKLRLVAD
>Klebsiella_pneumoniae
RTFQGLILTLQDYWARQGCTIVQPLDMEVGAGTSHPMTCLRALGPEPMATAYVQPSRRPT
DGRYGENPNRLQHYYQFQVVIKPSPDNIQELYLGSLKELGMDPTIHDIRFVEDNWENPTL
GAWGLGWEVWLNGMEVTQFTYFQQVGGLECKPVTGEITYGLERLAMYIQGVDSVYDLVWS
TYGDVFHQNEVEQSTYNFEYADVDFLFSCFEQYEKEAQQLLET-----LPLPAYERILKA
AHSFNLLDARKAISVTERQRYILRIRTLTKAVAEAYFLVEIGTEELPPKAANVTAELDNA
WFAAPRRLALKVANLAAAQADREVEKRGPAIQAAAEA---WLLAHGESTEALLPNMISSL
AKLPIPKLMRW--------VHFVRPVHTVTLLL-VIPATILGIPSDRVIRGHRF-IDHAD
QYPQILLGKVIADYEQRKAKLEEVTSLVEWPVVLTAKFEEKFLGVPSEALVYTMKGDQKY
FPKLLFIFVANI-IISGNEKVVRPRLADAEFFFNT---DKVLFQQQLGTLRDKTDRIQAL
AGWIARAGLLSKCDLMTNMVF--EFTDTQGVMGMHYARHDGEAEDVAVALNEQYAGDALP
SNPVACAVAIADKMDTLAGIFGIGQHPKGDKDPFALRRAALGVLRIIVIDFMLGRFRAWY
YGVDTIQAV------MKAVSHFRALAAANKRVSNIH-------LAALREPVDEFFENVMV
NAEDKDVRINRLTLLSKLRLVAD
>Escherichia_coli
RTFQGLILTLQDYWARQGCTIVQPLDMEVGAGTSHPMTCLRELGPEPMAAAYVQPSRRPT
DGRYGENPNRLQHYYQFQVVIKPSPDNIQELYLGSLKELGMDPTIHDIRFVEDNWENPTL
GAWGLGWEVWLNGMEVTQFTYFQQVGGLECKPVTGEITYGLERLAMYIQGVDSVYDLVWS
TYGDVFHQNEVEQSTYNFEYADVDFLFTCFEQYEKEAQQLLEN-----LPLPAYERILKA
AHSFNLLDARKAISVTERQRYILRIRTLTKAVAEAYFLVEIGTEELPPKAANFTAELDNA
WFAAPRRLALKVANLAEAQPDREIEKRGPAIQAAAEA---WLLAHGESTEALLPNMVTSL
AKLPIPKLMRW--------VHFVRPVHTVTLLL-VIPATILGIQSDRVIRGHRF-IDNAD
QYPEILRGKVIADYEERKAKLEEVASLVEWPVVLTAKFEEKFLAVPAEALVYTMKGDQKY
FPKLLFIFVANI-IISGNEKVVRPRLADAEFFFNT---DKVLFQQQLGTLRDKTDRIQAL
AGWIARAGLLSKCDLMTNMVF--EFTDTQGVMGMHYARHDGEAEDVAVALNEQYAGDDLP
SNPVACALAIADKMDTLAGIFGIGQHPKGDKDPFALRRAALGVLRIIVIDFMLGRFRAWY
YTVDTIQAV------MKAVSHFRALAAANKRVSNIN-------LAELREPVDAFFDKVMV
MVDDKELRINRLTMLEKLRLVAD
>Citrobacter_koseri
RTFQGLILTLQDYWARQGCTIVQPLDMEVGAGTSHPMTCLRALGPEPMAAAYVQPSRRPT
DGRYGENPNRLQHYYQFQVVIKPSPDNIQELYLGSLKELGMDPTIHDIRFVEDNWENPTL
GAWGLGWEVWLNGMEVTQFTYFQQVGGLECKPVTGEITYGLERLAMYIQGVDSVYDLVWS
TYGDVFHQNEVEQSTYNFEYADVDFLFTCFEQYEKEAQQLLEN-----LPLPAYERILKA
AHSFNLLDARKAISVTERQRYILRIRTLTKAVAEAYFLVEIGTEELPPKAANVTAELDNA
WFAAPRRLALKVANLAASQPDREVEKRGPAIQAAAEA---WLLAHGESAEALLPNMITSL
AKLPIPKLMRW--------VHFVRPVHTVTLLL-LIPATILGIQSDRVIRGHRF-IDTAD
QYPQILLGKVVADYEARKAKLEEVTSLVEWPVVLTAKFEEKFLAVPSEALVYTMKGDQKY
FPKLLFIFVANI-IISGNEKVVRPRLADAEFFFNT---DKVLFQQQLGTLRDKTDRIQAL
AGWIARAGLLSKCDLMTNMVF--EFTDTQGVMGMHYARHDGEAEDVAVALNEQYAGDDLP
SNPVACALAIADKMDTLAGIFGIGQHPKGDKDPFALRRAALGVLRIIVIDFMLGRFRAWY
YTVDTIQAV------MKAVSHFRALAAANKRVSNIN-------LAELREPVDTFFEKVMV
MVDDKDLRINRLSMLAKLRLVAD
>Photorhabdus_luminescens
KTFQGLILTLQDYWARQGCTIVQPLDMEVGAGTSHPITCLRALGPEPIAAAYVQPSRRPT
DGRYGENPNRLQHYYQFQVIIKPSPDNIQELYLDSLKALGLDPTVHDIRFVEDNWENPTL
GAWGLGWEVWLNGMEVTQFTYFQQVGGLECKPVTGEITYGLERLAMYIQGVDSVYDLVWC
TYGDIYHQNEVEQSTYNFEHADVDFLFTCFEQYEKEAQDLLET-----LPLPAYERILKA
GHTFNLLDARKAISVTERQRYILRIRTLTKAVAEAYFLVEIGTEELPPKAANFAAELDNA
WFATPRRLALKVANLDEAQADREVEKRGPAIQAAAEA---WLLALGRSVKELLAAMVSAL
NKLPIPKLMRW--------TQFARPVHTVTMLF-LIEGEILGIKSARVIRGHRF-IDNAE
QYPEILQGRVLADYTTRKVLLEEVTSLVEWPVVLTAKFEEKFLEVPAEALVYTMKGDQKY
FPKLMFIFVANI-IIDGNEKVVRPRLADAEFFFKT---DKVLFQKQLGTLRDKTDRIQAL
AGWIARAGLLSKCDLMTNMVF--EFTDTQGVMGMHYARHDGEAEDVALALNEQYAGDELP
STGVSCALAIADKMDTLAGIFGIGQHPRGDKDPFALRRAALGALRIIVVEFMLGRFRAWY
YRVDTIQAV------VKAVTHFRALAAANKRVSNID-------LASLREVVDAFFDNVMV
MDEDLQVRVNRLTLLSELRLVAD
>Proteus_mirabilis
KTFQGLILTLQDYWARQGCTIVQPLDMEVGAGTSHPMTCLRALGPEPIAAAYVQPSRRPT
DGRYGENPNRLQHYYQFQVIIKPSPDNIQELYLGSLRELGLDPTIHDIRFVEDNWENPTL
GAWGLGWEVWLNGMEVTQFTYFQQVGGLECKPVTGEITYGLERLAMYIQGVDSVYDLVWC
TYGDIYHQNEVEQSTYNFEYADVDFLFSCFEQYEKEARELLEK-----LPLPAYERILKA
GHTFNLLDARKAISVTERQRYILRIRTLTKAVAEAYFLVEIGTEELPPKATHFTAELDNA
WFAAPRRLAIKVANMAKSQADRIVEKRGPAIQAAAEA---WLFAEGEAVNQLLAGMVNAL
AKLPIPKLMRW--------THFVRPVHTVTLLL-LIDGEILGVQSARIIRGHRF-IDNAD
QYPEILYGKVIADYENRKSIVEEVTSLVEWPVVLTAKFEEKFLEVPAEALVYTMKGDQKY
FPALLFIFVSNI-IISGNEKVVRPRLADAEFFFKT---DKVLFQKNLGSLRDKTDRIQAL
AGFIARAGLLSKCDLMTNMVF--EFTDTQGVMGMHYARHDGEDEEVAVALKEQYAGDALP
SNPVASAVAIAEKMDTLAGIFGIGQHPKGDKDPFALRRAALGVLRIIVVEFMLGRFRAWY
YSIDTIQAV------VKAVTYFRALAEANKRVSNIL-------LASLRDVVNNFFDKVMV
MDKDEEIRVNRLTMLHELRLVAD
>Photobacterium_profundum
KTFQGMILALQDYWGKQGCTIVQPLDMEVGAGTSHPMTCLRALGPEPIAAAYVQPSRRPT
DGRYGENPNRLQHYYQFQVMLKPSPDNIQELYLGSLEVLGVDTQVHDIRFVEDNWENPTL
GAWGLGWEVWLNGMEVTQFTYFQQVGGIECKPVTGEITYGIERLAMYIQNVDSVYDLVWT
TYGDIFHQNEVEQSTYNFEHADVDFLFTFFDQCEKECKELLET-----LSLPAYERILKA
GHAFNLLDARKAISVTERQRYILRIRNLTKQVAEAYFLIELGTEELPPKASNFEAELKTA
WFATPRRLALKVTALATGQADSVVEKRGPAIAAAAQA---WLLQEGKPAQELLSGLAAAL
AKLPIPKPMRW--------IQFIRPVKTLTMLL-LIEGNILGADSARIIRGHRF-IDNAD
QYPAILEGKVMANYEARKAIVEEVTSLVEWPVVLTASFEENFLNVPTEALVYTMKGDQKY
FPNLIFIFVTNI-IIEGNEKVVRPRLADAEFFFKT---DKAIFQKQLGTIKDKTDRITEL
AGYIARAGLLAKCDLMTSMVF--EFTDTQGVMGMHYARHDGEAEDVALALYEQYAGDKLP
STGVSAAVAMADKIDTLVGIFGIGQAPKGS-DPFALRRAALGVLRIIVIDFMLGRFRAWY
HSVDVILAV------VKAVSHFRSLAAANKRVGNID-------LATLREPVDAFFDNVMV
MADDEKLKVNRLTMLNLLRLVAD
>Aliivibrio_salmonicida
KTFQGMILALQDYWAQQGCTIVQPLDMEVGAGTSHPMTCLRALGPEPMATAYVQPSRRPT
DGRYGENPNRLQHYYQFQVALKPSPDNIQELYLGSLEVLGIDPLVHDIRFVEDNWENPTL
GAWGLGWEIWLNGMEVTQFTYFQQVGGLECKPVTGEITYGIERLAMYIQEVGSVYDLVWN
TYGDIFHQNEVEQSTYNFEHADVDFLFGFFDQCEKECKELLEK-----LPLPAYERILKA
GHAFNLLDARKAISVTERQRYILRIRNLTKSVAEAYFLIELGTEELPPKAANFEAGLKAA
WYATPRRLALKIAELDEGQADKIVEKRGPAISAAAQA---WLLEEGQPVKGLVVELAKAL
AGLPIPKAMRW--------IQFIRPVKTLTILL-LIEGTILGVASTRTIRGHRF-IDSAD
QYPAILEGKVMADYDARKAIVEEVTSLVEWPVVLTAKFEQEFLNVPSEALVYTMKGDQKY
FPNLLFIFVTNI-IIEGNEKVVRPRLADAEFFFNT---DKAIFQKQLGTIKDKTDRITEL
AGYIARAGLLAKCDLMTSMVF--EFTDTQGVMGMHYATHDGEDAQVALALYEQYAGDDLP
STDVSASVAMADKLDTLVGIFGIGQAPKGS-DPFALRRAALGILRIIVIDFMLGRFRAWY
FSVDIIQAV------VKAVSHFRSLAAANKRVGNID-------LAELREPVDAFFDGVMV
MADDEALKLNRLTLLNKLRLIAD
>Vibrio_cholerae
KTFQGMILALQDYWAQQGCTIVQPLDMEVGAGTSHPMTCLRALGPEPIATAYVQPSRRPT
DGRYGENPNRLQHYYQFQVIIKPSPDNIQELYLGSLRVLGVDPCVHDIRFVEDNWENPTL
GAWGLGWEVWLNGMEVTQFTYFQQVGGLECKPVTGEITYGIERLAMYIQGVDSVYDLVWT
TYGDIFHQNEVEQSTYNFEHADVDFLFTYFDQCEKECKYLLEK-----LPLPAYERILKA
AHAFNLLDARKAISVTERQRYILRIRNLTKSVAEAYFLIELGTEELPPKQANFAAELATA
WFATPRRLALKVANLAESQPDRVVEKRGPAVVAAAEA---WLLEQGQQTASVVVEMAKAL
ANLPIAKPMRW--------TQFIRPVKTLTILF-LIQGEILGVASARTLRGHRF-IESAE
QYPAILEGKVIADYATRKAMVEEVTSLVEWPVVMTAKFEEKFLKVPAEALVYTMKGDQKY
FPKLLFIFVSNI-IVEGNEKVVRPRLADAEFFFNT---DKAIFQQQLGTIKDKTDRITEL
AGYIARAGLLAKCDLMTSMVF--EFTDTQGVMGMHYARHDGEAEEVAVALNEQYAGDELP
SRGVSAAVAMADKLDTIVGIFGIGQAPKGS-DPFALRRASLGVLRILVIEFMLGRFPTWY
FSIDIIQAV------VKAVSHFRALAAANKRVGNID-------LAGLRAPVDAFFDNVMV
MADDEALKKNRLTLLNKLRLIAD
>Shewanella_baltica
KTFQGFILTLQEYWAQQGCAIVQPLDMEVGAGTFHPQTFLRSLGPEPMSSAYVQPSRRPT
DGRYGENPNRLQHYYQFQVVLKPSPDNIQELYLGSLQALGIDTQIHDIRFVEDNWESPTL
GAWGLGWEIWLNGMEVTQFTYFQQVGGIECSPVTGEITYGLERLAMYIQGVDSVYDLVWT
TYGDVFHQNEVEQSTYNFEHADVDFMFTLFDQCEKMCQHLLEK-----LPLPAYEQVMKA
SHAFNLLDARHAISVTERQRYILRVRTMAKAVAESYLLIELGTEELPPKSANLTEELTKA
WYAAPRRLAINVTELALAQADKVVEKRGPAVSAAAEA---WLVAKGVETKNLIAAMARAL
DKLPIPKPMRW--------TQFIRPVHTATMLL-LIEGELLGIKSARTVRGHRF-LAHAD
HYLTDLKGKVIADYESRKALLEEVASLVEWPVVLTASFEEKFLSVPSEALVYTMKGDQKY
FPKLLFIFVTNI-IISGNEKVVRPRLADAEFFFNT---DKVLFQQQLGTLKDKVNRISAL
AAFIARAGLLSKTDLMTNMVM--EFTDTQGTMGMHYARLDGETEAVAVAMEEQYSGDTVP
SAGVSCAVALADKLDTLVGIFGIGQAPKGAADPFALRRAAIGVLRIIVLEFLMARFRAWY
IGVDVILAV------INAVSHFRALAAANKRVSNIN-------LAGLRESVDQFFEDVMV
MADDEALKNNRLALLNNLRLVAD
>Pseudoalteromonas_haloplanktis
KTFQGLILALQDYWAQQGCVIIQPLDMEVGAGTFHPQTFLKSIGPEPMSSAYVQPCRRPT
DGRYGENPNRLQHYYQFQVVLKPSPDNIQELYLGSLAAVGIDTLTDEVRFVEDNWESPTL
GAWGLGWEIWLNGMEVTQFTYFQQVGGIECSPVTGEITYGLERLAMYIQGVDSIYDLVWA
TYGDVFHQNEVEQSTYNFEHANVEDLFAQFDKCEAESQKLIEA-----LPLPAYEQVMKA
SHAFNLLDARHAISVTERQRYILRVRALSKACAQSYLLVEIGTEELPPKAANLTAELETL
WYASPRRLGLRVIALDAKQQDKEVEKRGPAIAAAAMA---WLLAKGQETKTLMVDVIKAL
AKLPIPKPMRW--------TQFIRPVHTVTILL-LVTGEVLGKQVSNQLQGHRF-INHAD
DIFDVLKAYVIADYEQRKAQLEEVTSLVEWPVTLTATFEEEFLAVPAEALIYTMKDDQKY
FPKLLFLFVSNI-VISGNEKVVRPRLADAQFFFES---DKVLFQKQLGTLKDKSARISEL
AGYIARAGLLSKTDLMTEMVM--EFTDIQGVMGMHYARFDGEAEDVALAQNEQYAGDSLP
TNLISCAVAIADKFDTLVGIFGIGQAPKGDKDPFALRRAAIGALRIMVFEFMLGRFRAWY
IEVDVIQAV------VKAVSHFRALAAANKRVSNID-------LAGIRQSVDSFFDNVMV
MADDEAVKQNRLALLSQLSLIAD
>Idiomarina_loihiensis
KTFQGLILALQDYWAQQGCAVVQPLDMEVGAGTFHPMTFLRSLGPEPASFAYVQPCRRPT
DGRYGENPNRLQHYYQFQVIMKPSPKDIQELYLGSLEMLGFDTLTHDIRFVEDNWESPTL
GAWGLGWEVWLNGMEVTQFTYFQQVGGIECRPVAGEITYGLERLAMYIQGVDSIYDLVWT
LYRDVFHQNEVEQSTYNFEYADVDVLFRRFDDCEKECELLIEK-----LALPAYEQVMRA
SHAFNLLDARHAISVTERQRYILRVRTMAKAVAEVYLLIELGTEELPPKASGIESGLKNA
AYATPRRLAVLVKQVETEQQDKEVEKRGPAIVAAAEA---WLLATGQALSVLVQGILAAI
KALPIPKPMRW--------AQFIRPVHTLTVML-LIDAEILETKSARFIQGHRF-LDHVD
NYLFKLRAKVIANFEERIETVEEVAALVEWPVALTASFDQGFLAVPKEPLIVTMKDDQRY
FPNLLFIFITNI-IIKGNEKVVRPRLADAQFFFES---DKVLFQKQLGSIGDKARRISVL
AGKIARAGLLCKADLVSDMVS--EFPETQGVMGKHYALNDGESPVVAEAIEQHYSGDELP
LTKEACAVALADKLDTLVGIFGIGQVPKGDRDPFALRRAALGLLRTLVFDFLLGRFRPWY
ITVDVIQSV------VKAVQSFKSLAAANKRVGNID-------LSELKEPVDAFFEHVMV
NADDDKVRINRLNLLFRLRLIAD
>Cellvibrio_japonicus
STFQGLILALQDYWARQGCVILQPLDLEVGAGTFHPATFLRAIGPETWNTAYVQPCRRPK
DGRYGENPNRLQHYYQFQVALKPSPDNIQELYLGSLREMGIDTSVHDIRFVEDNWESPTL
GAWGLGWEVWLNGMEVTQFTYFQQVGGLECYPVTGEITYGIERIAMYLQGVDSIFDLVWT
TYGDVFHQNEVEMSTFNFEEADTDYLFKSFDFYERESTRLMAR-----LPLPAYEMVMKA
SHAFNLLDARHAISVTERQRFILRVRTLARAVAQAYFLVELGTEELPPKNESIQADLTAL
AYAAPRRLALLVENLASESPSKELVVWGPPAIAAALA---KLVLAGQKTVELLEKVVDAL
AKLPIAKRMKW--------EEFVRPVHWLVMLF-VVSASVLGLTAGRTTRGHRF-LANAS
DYASVLKGYVVADFAERSAILDEVTALVEWPVALTGQFEERFLAVPAEALIASMKEHQKY
FHKLKFITVANL-IIDGNERVIRPRLSDAAFFFET---DKIVFQAQLGTIYQKTERVAKL
AQFIARAAELCKSDLVTNMVG--EFDDMQGIAGFYYALNDGENAEVAAAMNEQYAGDQLP
ATATGAIIALADRLDTISGIFGIGQQPSGSKDPFALRRASIAVLRLLVLGYMLDRFRAMF
IPAEVFQAV------VLAVNEFSALAAANKRVSNIN-------LADLQPVVDAFFDNVMV
MADDPALQQNRLALLQQLRLVAD
>Hahella_chejuensis
KTFQGLIRTLQDYWARQGCVILQPLDMEVGAGTFHPATFLRAIGPETWNAAYVQPSRRPT
DGRYGENPNRLQHYYQYQVVLKPSPDNIQELYLGSLREMGIDPLVHDIRFVEDNWESPTL
GAWGLGWEVWLNGMEVTQFTYFQQVGGLECYPVTGEITYGLERIAMYLQGVDSVYDLIWT
TYGDVFHQNEVEMSTYNFEEADTTELFRHFDTYERESKRLIEK-----LPLPAYEMVLKA
SHTFNLLDARHAISVTERQRFILRVRGLAKDVAQAYFLVEIGAEELPPKAQGIRQRLEKA
WYAAPRRLAVHVSGLAEKQPDLEVEKRGPALAAACEA---WLVSKGAPTTGLLPAIVESL
AALPIPKRMRW--------TEFVRPVHWIIMLF-VIDCEILGLKAGNTTLGHRF-IATPA
NYKDALKGYVMADFEERKALLEEVASLNEWPTALMGRFEDRFLEVPAEALISTMKGNQKY
FHRMLFITVANI-VIDGNERVIRPRLSDAAFFFST---DKIVFQQQLGTVYDKAIRVGKL
AAKIARAGELSKTDLATEMVM--EFPELQGTMGRYYAAIDSEPEEVSMAQEEQYAGDQLP
TTLTGCAVSLADKLDTIVGIFGINQPPTGAKDPFGLRRAALGVLRILVVDYMLDRFRAWY
VPTEVFLSV------VLAVAEFLALAAANKRVSNIN-------LAELKDVIDLFFDKVMV
MVDDPAIRSNRMTLLASLRLVAD
>Chromohalobacter_salexigens
KTFQGLILALQQYWAEQGCVILQPLDMEVGAGTFHPATFLRSIGPETWNAAYVQPSRRPT
DGRYGENPNRLQHYYQFQVVMKPSPQALQALYLGSLERLGIDPQVHDIRFVEDNWESPTL
GAWGLGWEVWLNGMEVTQFTYFQQAGGIECYPVTGELTYGLERIAMYLQDVDSVYDLVWT
SYGDVYLQNEREQSAYNFEHADVDYLFGAFDHCEGECRKLLDA-----LPLPAYEQVLKA
SHTFNLLDARHAISVTERQRYILRVRTMARDVAHAYLLVELGAEELPPSADGIAKGLADA
AYATPRRLAVRVEGLDDKQPDRDIERRGPALAAAAEA---WLGYQGEATTALLPAIVRAV
QALPVPKNMRW--------TEFSRPVHWLVMLY-VVPATVLGLEAGRTTRGHRF-LAHAD
DYLDALEAYVLADMQRRRERLDEVSGLVEWPVALTGSFDERFLDVPAECLISSMKANQKY
FHTLKFITVSNI-VIEGNEKVIRPRLADAAFFYDT---DKVVFQQSLGTLADKAQRIEAI
SSFIARAAQLAKCDLVTEMVL--EFPELQGIMGTYYARQDGEPEEVAQALHEQYASDDVP
ATPAGLALALADRLDTLTGIFGIGQRPSGTKDPFALRRAAIGVLNILVLDYMLDRFRAWT
IAVEVYLAV------IRAVHAFSALAAANKRVSNID-------LAQLRGPVDAFFEDVMV
MAEDEAVRRNRLALLASLQLVAD
>Kangiella_koreensis
KTFQGLILTLQNYWAEQGCVIQQPLDLEVGAGTFHPATFLRAIGPEPWSAAYVQPCRRPT
DGRYGENPNRLQHYYQFQVVIKPSPLDIQEMYLGSLKAMGLDPLEHDIRFVEDNWESPTL
GAWGLGWEVWLNGMEVTQFTYFQQVGGLECKPVMGEITYGLERIAMYLQGVDSIYDLVWT
YYRDVFHQNEVEQSTYNFEYANVEKLFEFFDYCESESMSLMEH-----LPLPAYEMVLKA
SHAFNLLDARHAISVTERQRFILRVRALARSVAESYLLFELGTEELPPKADNFAANLQSN
NYAAPRRLALTIRNLADSQPDKNVERLGPAVGAAAVA---RLGIAGQPLSELIEDMLSAL
KKLPIPKPMRW--------EQFIRPVHWAVLLF-VLNATVLGVKTSNQSRGHRF-FNSAD
DYLSKLLAKVNADYEQRKEQLDEVASLVEWPVALTGKFDTEFLAVPAECLISSMAEHQKY
FHKLMFITVSNI-VIEGNEKVIRPRLADAMFFFET---DKVVFQKQLGSILDKSIRVAHL
AKYIARAALLSKCDLATNMVG--EFDNLQGIMGTYYARHDGENENVAIAMTEQYSGDELA
KNSVGQCLAIADRVDSLVGIFGVGQGPKGSKDPFALRRAAIGLLRTILLDFLFERLRALY
VSSNTISAV------IKAVQFFQSLSAANKRVKNID-------LASLRDDVDAFFDKVMV
NADDAAVKANRLAMLKKLQGVAD
>Azotobacter_vinelandii
RTFQDLILALQNYWAEQGCVVLQPYDMEVGAGTFHTATFLRAIGPETWNAAYVQPSRRPA
DGRYGENPNRLQHYYQFQVVLKPNPDDIQDLYLESLRRIGIDTRVHDVRFVEDNWESPTL
GAWGLGWEVWLNGMEVTQFTYFQQVGGVECYPVTGEITYGLERLAMYLQGVDSVYDLVWT
TYGDVFHQNEVEQSTYNFEHANVAKLFELFDFYESEANRLIEL-----LPLPTYEMVLKA
SHTFNLLDARRAISVTERQRYILRVRTLARAVAQSYFLVELGSEELPPKAAGIEKGLAAA
FYAAPRRLAVLVEHLVAQQPDRTLNLDGPPVAAAALA---KLRRHGQPASALLPAIVASL
DELPIPKRMRW--------EEFVRPSQWLVMLF-VVDCEILAQKAGRESMGHRF-ISQPS
SYLEDLRAYVLADFAERRELLDEVTALVEWPVPLVCSFEERFLTVPQEALISTMQDNQKY
FCKLLFITVANI-IVAGNEKVVRPRLTDAEFFFNQ---DRVVFQAQLGSVLEKAERVSRL
AGFIARAGLLSKADLASEMVG--EFPELQGIAGYHYALNAGEPEDIARALDEQYAGAQLP
STLTGAAVAMADKLDTLVGIFGIGMPPTGSKDPYALRRAALGILRILVSEFVFDRLRARY
IDVSSYLAV------VQAVQAFRALAAVNKRVSNLE-------LASLRDPVDAYFEAVLV
NAEDPAIRANRHAMLAQLRLVAD
>Pseudomonas_aeruginosa
RTFQDLILALQNYWAEQGCVVLQPYDMEVGAGTFHTATFLRAIGPETWNAAYVQPSRRPT
DGRYGENPNRLQHYYQFQVVLKPNPENFQELYLGSLKAIGIDPLVHDIRFVEDNWESPTL
GAWGLGWEIWLNGMEVTQFTYFQQVGGIECYPVTGEITYGLERLAMYLQGVDSVYDLVWT
TYGDVFHQNEVEQSTFNFEHANVPKLFELFDFYESEANRLIAL-----LPLPTYEMVLKA
SHTFNLLDARRAISVTERQRYILRVRTLARAVAQSYFLVELGTEELPPKASGIEKGLKAA
FYAAPRRLAVLVEQLAVQQPDRTVNLDGPPLAAAALA---KLRQTGQPAAGLLPGIVASL
NELPIPKRMRW--------EEFVRPTQWLVMLF-VVECEILAQKAGRESRGHRF-ISSPA
AYLEDLRAHVLADFAERRELLDEVTALVEWPVPLVCSFEERFLEVPQEALITTMQDNQKY
FCKLLFITVANV-IVSGNEKVVRPRLTDAEFFFKQ---DKVVFQAQLGTVFEKAQRVSGL
AAYIARAGILSKCDLATEMVG--EFPEMQGIAGYYYATHGGEAEDVALALNEQYAGAELP
STLTGAAVAVADKLDTLVGIFGIGMLPTGSKDPYALRRAALGVLRILVLDFVFDRLRARY
VDVAVYQSV------VQAVQAFRALAAANKRVSNID-------LAALREPVDTFFADVMV
NVDDAAVRANRYALLAKLRLVAD
>Acinetobacter_baumannii
DTFQGLILALQNYWAEQGCVVLQPYDMEMGAGTFHTATFLRALGPETWNAAYVQPSRRPK
DGRYGENPNRLQHYYQFQVVLKPNPDNIQQLYLDSLKAIGIDTLTHDIRFVEDNWESPTL
GAWGLGWEVWLNGMEVTQFTYFQQVGGVECYPVTGEITYGLERLAMYLQGVDSVYDLVWT
TYGDVFHQNEVEQSTYNFEYAPVDKLFELFDFYESEANRLMEA-----LPLPAYEQVVKA
SHTFNLLDARGAISVTERQRYILRVRTLARAIAQSYVLFELGCEELPPKSVETVKGLNEA
AYAAPRRLALKIVDVDAAQADTQKRFDGPAVAAALEM---KVCKDGQSLDALLPQILTAL
DNLPIAKRMRS--------TEFVRPVKWVVLLK-VIEATIQDHKAGNVTYGHRF-LAHAN
DYLAALEAYVVANFEKRQATLDEVTSLVEWPVALRATFEERYLAVPQEALITTMQDNQKY
FCKLQFITVSNI-IIEGNEKVVRPRLSDAEFFFLQ---DKMVFQAQLGTLWDKSTRIAKL
AVALSKAALLAKCDLTSELVG--EFPELQGIAGTYYARIEGENTEVSEALGEQYAGDVLP
KTKTGTTIALADRLDTLVGIFGIGQAPTGSKDPFALRRSAIGILRLIAVAFLEGRYRAKY
VAVDVLQAV------VNAVNHFRALAAANKRVANIN-------LAALRAPIDAFFDGVMV
MADDADLKANRLRLLAQLRTVAD
>Psychrobacter_arcticus
MTFQDLIITLQNYWADKGCVILQPYDMEVGAGTFHTATFLRSLGPERWNAAYVQPSRRPT
DGRYGDNPNRLQHYYQFQVVLKPNPPNIQELYLGSLEAIGIDPLVHDVRFVEDNWESPTL
GAWGLGWEIWLNGMEVTQFTYFQQVGGIECFPVTGEITYGLERLAMYVQGVDSVYDLVWA
TYGDVFHQNEVEQSTYNFEHADVPMMGQMFDFYEQQADKLVEA-----LPLPAYEMVLKA
SHAFNLLDARGAISVTERQRFILRVRTLARKVAFGYILFELGCEELPPKSQSFIIQSAAA
AFVAPRRLAIQIKGISAKQPDRTEEKRGPAIAAAAMA---YVGQTGQATTELLPTIFTAL
DNLPIAKRMRS--------NEFVRPVQWAVLMQ-VINATIQGHQTGNQTRGHRF-IAHAN
DYEQLLDLKVVADFDKRQMLLDEVTALVDFPIALRASFEPRFLQVPQEALISTMQADQKY
FCKLQFIFITNI-IIEGNEKVVRPRLADAEFFFLQ---DKRVFQDKLGTIWEKSERIAKL
AAFIARAGILSKADLASSLVG--EYPELQGIAGTYYARLNNEPEAVAASLEEQYSGDVLP
KTAVGICLALADRLDTLVGIFAIGQAPTGSKDPFSLRRSAIGILRILVMAFLNSRYRAMY
VSVDTIQAV------IRAVQTFSMLADSNKRVANIN-------LVSLDAPLTQFFADVMV
NSEDAALKANRLALLKQVRLVAD
>Alcanivorax_borkumensis
LTFQGLILALQQYWAEQGCVVVQPLDMEVGAGTFHPSTFLRAIGPENWNSAYVQPSRRPT
DGRYGENPNRLQHYYQFQVVLKPSPDNIQELYLGSLRMLGFDPLVHDIRFVEDNWESPTL
GAWGLGWEVWLNGMEVTQFTYFQQVGGIDCYPVTGEITYGLERLAMYIQGVDSVYDLVWS
TYGDVFLQNEVEMSTFNFEHANVDELFKQFDLFEGESSKLIDA-----LPLPAYEYVLKA
SHTFNLLDARKAISVTERQRFILRVRTLARAVAQAYLLIELGTEELPPKADEFVRQLDEA
RFAAPRRLALLVRDLDEKQADRDIERQGPAVAAAAQA---RLVITGKSAAELIPAFFQSI
QKLPIPKRMRW--------VQFVRPAHWLVALF-VIPFELLDLQSGRTSYGHRF-LASAS
EYAQRIEGHVLADFDRRKAMLNEVTALVEWPEALMGSFDDDFLRVPQEALISAMEEHQKY
FSKLMFITISNI-VIHGNEKVIRPRLADAAFFYDN---DKVVFQQQLGTVAEKCERIGGL
AAVIALAGKLSKADLNSEMVG--EFDTMQGIMGFYLAQREGQPKEVANALYEQYAGDTLP
QSKTGMAVSLADKIDTLVGIFGIGQKPSGTKDPYALRRATLGVLRIIAFEFIKGRYRAIY
IATPVILSV------VKAVAAFQALAAANKRVSNID-------LAQLREPVDTFFDTVMV
MAEDEAVRNNRLALLAFLRLVAD
>Thiomicrospira_crunogena
STFQGLIQTLQAFWAEQGCVIMQPYDNEMGAGTFHPSTFLRSIGPEPWRAAYVQPCRRPT
DGRYGENPNRLQHYYQFQVMLKPSPDNIQELYLESLKKLGIDPLEHDIRFVEDNWESPTL
GAWGLGWEVWMNGMEVTQFTYFQQVGGLECRPVTGEITYGLERIAMYLQGVNSVYDLTWV
TYGDVFHQNEVEMSTYNFEKADTDILFRTFDECEQIFTKLVED-----LPLPAYEQVLKA
SHAFNLLDARHAISVTERARFIGRVRNMAKQIAESYFLVEIGTEELPPKADGIKAGLDDA
VYASPRRLAVRIDALQTKQADKTVERKGPAKAAALQA---WMVLEGQLTAELLPAIVQSL
AKLPIPKRMRW--------VEFVRPVHWALMLL-VVPATILGHQTSNKTHGHRF-ICKPS
EYVSVLKGYVQADFEERKARLDEVTALNEWPTAVVGDFDESFLSVPSEALISAMKGHQKY
FHQLMFITISNI-VKNGNERVIRPRLSDAKFFWNQ---DKVVFQQKLGTLYDKVERLETL
VVKIGRAARLSKCDLMTEMVG--EFPDLQGVMGRYYAQAQNEDVKVADAIDGQYAGDQLP
DSVVSQALAIADKLDTITGIYGIGQVPTGDKDPFALRRSALGLVRILIYDFIISRLKAYY
VSAEQFEAV------IEAVCQFSSLSAANKRIANIE-------LATIRQPVDAFFDNVMV
MADDEAVKLNRLALLNQIYRVAD
>Alkalilimnicola_ehrlichii
RTFQGLILALQRFWAERGCVVLQPLDQEVGAGTFHPATFLRAIGPEPWHSAYVQPSRRPT
DGRYGENPNRLQHYYQFQVVLKPSPADIQEQYLDSLRFLGLDPLTHDIRFVEDNWESPTL
GAWGLGWEVWLNGMEITQFTYFQQVGGLDCHPVMGEITYGLERIAMYLQGVESVYDLLWA
TYGDVFLQNEREMSAYNFEQAPVEALFQAFETYERECERLIEG-----LPLPAYEMTLKA
SHTFNLLDARHAISVTERQGYILRVRSMARAVAQAYLLIEIGTEELPPVADGVVQGLEQA
SYATPRRLALQVEALQARQEDKAIERRGPALVAAAEA---WLAGVGRAATELLPDIVQSL
SRLPIPKRMRW--------ATFVRPVHWIVFLL-VVPATLMDVTSGRTTRGHRF-LASAD
DYAERLRGRVEASFEARRERLDEVTALVEWPVPLVGSFDPGFLEVPEEALISSMQGHQKY
FPQLLFITVANI-VRSGNERVIRPRLADADFFWQQ---DKVIFQKQLGTLYDKTQRVAHL
AEQLARAAWLARCDLGTEMVG--EFPELQGIMGRYYALHDGEPKAVADAILEHYAGEAIP
ATPAGRLLAIAERADTLAGIFAIGLAPTGDKDPFALRRAALGLMRTLVYDFCLERLRGYY
IGAELFEAV------LLACRRFAALAAANKRIGNIA-------LARLREPVDTFFDDILV
MAEDPGVRVNRLALLKAIQLIAD
>Halorhodospira_halophila
RDFQELILNLQQYWARQGCVVLQPLDIEVGAGTFHPATFLRAVGPEPWHAAYVQPSRRPT
DGRYGDNPNRLQHYYQFQVVLKPSPADFQERYLGSLEQLGIDPQIHDIRFVEDDWESPTL
GAWGLGWEVWLNGMEISQFTYFQQVGGLDCRPVMGEITYGLERIAMYLQNVESVYDLVWT
TYGDVFLQNEREQSAYNFEQAPVEALLAAFGHQEQECRRLVEE-----LPLPAYEQVLKA
SHTFNLLDARGAISVTERQGYILRVRNLARTVAQGYLLIEIGTEELPPKANDLASALEEQ
AFATPRRLAVRFEGVDTRQADEQIERLGPKVAAAAEA---RLVGVGEATETILPGLVAAL
GRLPIPKRMRW--------VEFVRPVHWTVALL-VIPGTILGIPTGRITYGHRF-IPEPG
AYERLLEGHVVADFVERRRRFDEVTGLVEWPVALSGDFDQRFLKIPEEALISSMQGHQRC
FPQLLFITVANI-VRHGNERVIRPRLADAEFFWQQ---DRVVFHRSLGDLHARSQRISRL
AGLVTRAGLLAKCDLVTEMVD--EFPELQGIMGGHYARADGEGDAVAAAIAAHYAGDALP
ETPEGQAVSIADRIDTLVGIFAADGAPSADKDPFGLRRAAIGLLRCLVAAFCHERLRGYY
YAAEVFEAV------LVACSTFRTLGEANKRIGNIE-------LAELHGPVDRFFTDVMV
MAEDEAVRQRRLELLGAVRRVAD
>Methylococcus_capsulatus
PSFQDLILTLQRYWAEQGCVILQPLDLEVGAGTFHPATFLRAIGPEPWNTAYVQPSRRPT
DGRYGDNPNRLQHYYQFQVVLKPSPPDIQELYLGSLRLLGFDLLEHDVRFVEDNWESPTL
GAWGLGWEVWLNGMEVTQFTYFQQVGGLDCRPVSGEITYGLERIAMYVQGVENVYDLVWT
RYGDVFHQNEVEMSAFNFEHANTEFLFSAFDTYERECRQLIAL-----LPLPAYEMVLKA
SHTFNLLDARRAISVTERQRFILRVRELAKAVAEAYLLFELGTEELPPKSDHVAAGLEKA
AYATPRRLALLVRRLAAAQPDQTIERRGPALAAATEA---WVGQEGRSTEALIPDIIQAL
TALPIAKRMRW--------AEFVRPVQWVVLLY-VVECEILGVASGRTTRGHRC-ITNPT
EYAGLLTGHVLPDFGERRACLDEITALVEWPVPVLGGFEARYLSLPPEVLITTMQDNQKY
FPGLLFITFSNI-VREGNERVVRPRLADAEFFWNQ---DKVTFQNKLGSVLDKTRRVQQL
AVFIARAALLAKADLLTHMVG--EFTELQGLMGRYYALAEGEPYEVALAIEEQYSGGALP
ASRTGEILALAEKIDTLAGIFSVGLVPSGDRDPYALRRAALGIIRILLLDFIYERLRGYC
YRHDEFEAV------LAAVREFRSLAAANKRIRNIE-------LAQLRDCVDAFFDTVMV
MCEDVSLRSNRLGLLALVELVAD
>Coxiella_burnetii
VNFQQMILALQEYWASQGCVLLQPFDMEVGAGTFHPATFLRAIGPEPWRAAYVQPSRRPT
DGRYGDNPNRTQHYYQFQVVLKPSPDDIQDIYLGSLKALGIDPLTHDIRFVEDNWEAPTL
GSWGVGWEVWQDGMEITQFTYFQQIGGLECKPVTGEITYGLERLAMFLQGIDNMFDLVWT
TYGQIFQQNEVEMSAYNFEYANVEALFNFFDFYEKEASQLIEV-----LPLAAYEMVLKA
SHTFNLLDARQAISVTERQRFILRVRKLAQAVAEAYFLLEIGCEELPPRRQTIKSELEKA
RYATPRRLAVLVNNLALQQPQRKIERQGPSVAAACFA---FIYIEGQNTLDLLPNIISAL
KQLPTPKAMRW--------EFFVRPVHWIILML-LVPATLLGKMASCETRGHRF-VTKPD
DYQKLLLGMVIADFEKRREKLEEVTGMVEWPVILVGNFKAEFLELPPEVLITTMKVHQRT
FPDLLFIIVSNI-VIVGNERVINARLADASFFYDN---DRVIFQRQLGTLADKARRIEKL
AAFIARAGLLSKCDLVSEMVY--EFPTLQGIMGYYCAFHDKEPPLVAEAIKEHYSGDQLP
RNLLSACVAVADRIDTIIGIIGINKSPTGDKDPFALRRAALGILRILSFDFIIERLRAWY
VPASVFMAV------IKAVQHFQALAAANKRVSNID-------LASLKEPIDIFFDKVMV
MVDDKEKRENRLALLSSLQSIAD
>Legionella_pneumophila
TTFQEIILTLQKYWSDLGCVILQPLDLEVGAGTFHPATFLRAIGPEPWSAAYVQPSRRPT
DGRYGENPNRVQHYYQFQVVLKPSPLDIQDRYLDSLRALGVDPLLDDIRFVEDNWESPTL
GAWGLGWEVWQNGMEVSQFTYFQQVGGLVCKPITGELTYGLERIAMFVLGVDNLFDLPWC
TYGDVFHQNEVEMSAYNFEHANVEELFKQFDYYEGEAQKLIAL-----LPLPAYEMVIKA
SHTFNLLDARKAISVTERQRYILRVRHLSRAVAQAYFIFELGCEELPSGATRLLAALDKA
RFATPRRLAIVIHDLQTEQESQKVMRRGPAAAAALLA---WIVTQGTKTKDLLPGLVQSL
ESLPIAKPMRW--------DEFARPVHWAVMLY-TLNHKILGVTSGCHSRGHRF-INSAA
SYEDQMKAFVIADFATRRQAVDEVTSIVEWPQALIANFEQEFLEVPAEALIASMQSHQKC
FAELLFITVSNI-VVLGNEKVMRARLSDAAFFFKQ---DKVIFQVKLGSVYDKVQRIKVM
MDHLSRATLLSKCDLMTGMVG--EFPELQGIMGYYYALNDGEEAVVATALNEQYSGDDLP
STDLGKALSLADRMDTLVGIFAIGQKPTGVKDPFKLRRHALAVVRLLLKPFILERLQSYY
ISADLVHAV------LFALKSFISLSAACKRVGNIK-------LASLKEPVDAFFDHVMV
MVEEESLKQNRLALLQRLQQVAD
>Francisella_tularensis
LTFQEIILKLHHYWASKGCAIVQPLDMEVGAGTFHPATTLRAIGPEPWTAAYVQPSRRPT
DGRYGENPNRTQHYYQYQVVMKPSPDDIQELYLGSLRELGIDPLENDIRFVEDNWESPTL
GAWGLGWEVWSNGMEITQFTYFQQVGGLECKPVMGEITYGLERLAMYIQNVDSMYDILWA
YYRDVFLQNEVEMSTYNFEEANVEELFKQFDLLEKEGYRLVEK-----LPIPAYEFVLKA
SHTFNLLDARHAISVTERQGYILRVRKLALEVAKEYFLFELGTEELPPKAVSVESQLKEA
WFASPRRLSFIIKGLAESQQDVVIEKQGPLVIAVGLA---KLFTVGQATVNLLQEIIKAL
KQLPISKMMRW--------VEFVRPVHWVLALY-VVDIEILGHKAANITYGHRF-IDNIS
DYIKLLAAMVIVDWQQRKQMVEEVCAIVEYPNAMLCSFNKDFLRVPQEALISAMEEHQKC
FADLVFITISNI-VTSGNQKVMNARLADAAFFYDT---DKVTFQSKLGNMYQKAQRIANI
AQQLARAGLLAKADLISNMVF--EFTDLQGIIGKYYAKAHGETDTVAEAIEQQYSGAELP
RTNVAACVALAEKLDTLVGIFAIGQKPTGNKDPFALRRSAIGILRILVISFCLDRLKNLY
IAVDIFEAI------VEAVTKFYSLIASNKRVANIE-------LTCLDKVISEFFENVMV
IDEDIKIRENRLALLVNLHIIAD
>Candidatus_Vesicomyosocius_okutanii
VSFQNLILKLQTFWSSKGCVLLQPFDMEMGAGTFHPATFLRAIGPEPWKAAYVQPSRRPT
DGRYGKNPNRLQHYYQFQVLLKPSPINIQDLYLESLARINIDLTKHDIRFIEDNWESPTL
GAWGLGWEVWLNGMEISQFTYFQQVGGLTCKPVSGELTYGLERLSMYLQGVDSVFDLIWV
SYSDVFHQNEIEQSQYNFEIANTEVLFRQFDEAETMHKKLIER-----LPYPAHEQVIKA
SHLFNLLDARHAISVTDRARFIRKVRAMSQKVAQTYFLLELGCEELPPKNYNLTTEFDKL
SFATPRRLAVLVNGLQLQQNNQTIERKGPLI--AIEA---YYFKQGLKTIDLLESVVTAI
QNIPIAKPMRW--------TYFVRPVHWLIMML-VVPASIMGLISSNITRGLRF-IICAK
DYQKTLLAQIEVDFDMRKAILDEVCALVEYPCVFSGNFSSKFLDIPEEVLISVMKSYQKY
FHNLMFISVANI-IIDGNERVIRSRLSDSEFFWIQ---DAVLFMKSLGSMGDKAKRIEIL
SGYIARAGLLCKSDLVTDMVG--EFADLQGVMGGYYAFNDGENKAVSVAISEHYSGDSLP
NTIEGLVVSIADKLDTITGIFGIGQGPTGSKDPYALRRMALGLLRIIIYQFMMERLRSYY
VSMQVFDAV------IRALNTFTNLIEINKRISNID-------LIALKDMIDEFFDKVMV
NTDDVELRQARLNLINWVRLVAD
>Sorangium_cellulosum
MTFQDLILTLQKFWADRGCLIVQPYNSEVGAGTFNPATFLRALGPEPWNVAFVEPSRRPA
DGRYGENPNRMQQFHQFQVILKPSPIDIQDLYLESLRAIGTNPLDHDVRFLEDDWESPTL
GAWGLGWQVWIDGLEISQFTYFQQIGGIDCRPVSGELTYGLERIAMYLQDKDSIYDVVYS
RYGDIYQRAEWEWSTYNFEEADIAEHFAAFDVCEAEVKRLIKK-----LVLPAYDFVVKA
AHRFNVLDARGAISVTERQRFIGRVRALARAVAETYLLLEIGVEELPSSFDLATKRLAEL
ALGTPRRLALLVSGVAARQPDLEEEVTGPPVAAAAEA---YLARRGRPAAELLPEVLSLV
AAIPFRKSMRW--------FAFGRPIQWLVALS-VIPVEIAGIRSGRTSRGHRF-IGAAK
DYVEAMR-HVLVDPEARAQLIGENLSLVEEPHVIVGSFEERFLELPERVILEVARGHQRY
FGALLYLAVVNT-IKRGNDNTMRSRLSDAQFFYRE---DKIVFQKRLGSVLAKAERVERL
ARELGSGAHLAKCDLVALMVG--EFPELQGEMGRAYALAQGVSPEVADVVRDHYAADATA
PTNAGALVAMADRLDTLVGCFAIGLVPTSTADPYGLRRACLGVLRTLLGEFFSERLRGLL
LPQDAVLAC------VRAIDALS-VGEVFKRATNIH-------VADFAPLLHQYFIDVFV
MTDDAAVRDNRLRLMRALSGLAR
>Slackia_heliotrinireducens
LTFQEVILRLQQYWADLGCVVLQPYDNEVGAGTFHTATTLRSLGPDTWRTAYVQPSRRPT
DGRYGENPNRMQHYYQYQVLLKPSPDNVQDLYLESLRAIGINVEEHDVRFVEDDWESPTL
GAWGLGWEVWIDGMEVTQFTYFQQVGGFECSPVPAEITYGLERLTMYIQGVDSVYDIVWS
TYGDVFLENEREFSAYNFEVADTDFLFSEFDRYERECNRTLEA-----LPLPAYDYVLKC
SHAFNLLDARGVISATERMGYILRVRTIAKACCASYLAFEIGTEELPAFAGLVAQLLEAK
VYTTPRRLITLVADVPEATEASEEVFRGPAAIAAALA---YVYKKSRDVAALLPEVLNTI
EGISWPKSQRW--------ELFSRPIRWILALL-VVPLSYAGLESGRTTRGHRF-IACAD
DLLPAIR-YVVPSEDEREASMAEVINLTEYPTVMVGTFDELFLSVPKEIIVDAMLMHQRY
FPKLVFLITSNG-IIDGNQRVVAARLYDAKFFYDE---DKVVFQEKLGTTLAKTTRVVRL
AGFAARAAYLAKADLVTGAVV--EFTSVQGIMGSYYAKAAGETDEVANAIADHYAGDELP
RGMAGRIVAFADKLDTITGLFAIGQAPTGSSDPFALRRAAIGIVGILVVDFFVTRTKVIL
NASDAIDAV------VKALTAARNLAVAFARANNLN-------LAELRQPVDAFFEDVMV
MDEDSAVRVNRLKLLNEFVAVAD
>Atopobium_parvulum
LTFQDMILTLEHYWAEKGCTIMQPYDSEVGAGTFHTATILRSLGPDAWRTCYPQPCRRPA
DGRYGENPNRLQHYYQFQVLLKPSPADSQDLYLGSLAAIGLDPKDHDVRFVEDDWESPTL
GAWGLGWEVWLNGMEVTQFTYFQQVGGIEVDPVPVEITYGLERIAMYAQGVDSVYDLVWS
TYGQVFLENEREFSTYNFEVANIDLMREKFDEYEAECHSCLER-----LPLPAYDCVMKC
SHAFNLLDSRGALSAVERANYILRVRTVAKACCESYFLFEIGSEEMPSAPKLVVSGLKDS
ILSTPRRLTAYVKDVAEATEEISEVKRGPKAIAAAEA---YVFLNSVPATKILSELASWI
SALDWPRSQRW--------ERYVRPVRWLCVLF-IVPVTYADVTSSNTTQGHRV-VASPA
DYEQVLK-GVLLQEQRKDAGFEEVINLTEWPQVLVGTFDKEFLNVPSEIITESMLSNQRY
FPKLTFIVVSNA-VIDGNERVVRARLDDAKFFFEE---DKVVFQEKLGTVLQKTQRMEAL
AAEIARAAHLAKADLVSQAVV--EFTSQQGVMGGYYAEAAGEKSDVVAAIREHYAGDELP
SGQIGRFVAIADKLDTICGIFAINEPPTGSSDPYAVRRAAIGVIALVIEQYFIGRLASIA
ISADAIEAV------ARALDEARDLATAYARAAHLD-------LSQLREPIDIFFDKVLV
MDENDTVRRNRLRLLNKFSSVAD
>Frankia_alni
-TMQDALLALTRYWTDRGCMIMQPFNTEVGAGTLNPATVLRVLGPEPWRVAYVEPSVRPD
DSRYGQNPNRLQTHTQFQVILKPDPGNAQELYLGSLAAIGVDTAAHDVRFVEDNWASPAL
GAWGLGWEVWLDGLEITQFTYFQQAGGQTLDTISVEITYGMERILMALQGVRHFSELAYA
SYGEVFGQAEYEMSRYYLDDADIDTVRRLYADYAAEARRLVDA-----LPVPAHSYVLKC
SHAFNILDSRGAVSTTERATSFAQMRGLSREVAALW-LFEIGTEELPAAEAGLLDRLAAT
VQGTPRRIVAIVDDVAPREPDVERVVRGPRVAAAAVA---HVARTGRDATDVLAEVLELV
AGLRAERNMRW--------LSFSRPVRWLVALL-VVPVAVSSLAAGRTTVGHRR-VASAD
GYPELLA-SILLDPAVRRDLLAEVTNLVEFPRPLLGAFEARFLELPAEILTTVMRKHQRY
LPRLLFVAVADG-VRAGNEDVIRARFTDAAFFYDA---DKLTFEQRLGSVADRADRIGAL
ARALGRAATLAKFDLATQMVV--ELSSLAGTMAREYARRAGEPEAVATALYEMEAGDDLP
ATVAGSLLALADRLDLLVGLFALDAAPTGSSDPFGLRRAALGAAAILAEAFLRGRYTQQL
VDHRLVGAV---------------------------------------------------
-----------------------
>Kribbella_flavida
-TMQDALLALTKYWTDRGCMVVQPFNTEVGAGTLNPATILRVLGPEPWRVAYVEPSVRPD
DSRYGENPNRLQTHTQFQVVLKPDPGNPQELFLASLEALGIDIHAHDVRFVEDNWANPAT
GSWGLGWEVWLDGLEITQFTYFQQAGGMTLDPVSVEITYGIERIMMALQGVSHFKDIAYA
SYGEAFGQAEYEMSRYYLDDADVESQKRLFEEYAAEARRMLDA-----LPVPAHVYVLRC
SHTFNVLDARGAVSTTERAKAFGRMRTLAREVAQLW-LFEIGTEEMPPSETALTEKLAAT
TYATPRRVVAFVTEVQAVEPDAERVVRGPRKAAAAAA---YVAKPGRGAAEVLSGVLEIV
SGLRSDKNMRW--------LSFTRPVRWLVALL-VVPVAASTLAAGRTTRVHRT-IAAAE
GYLDLLR-GIEADPARRREQIDQIVNLVEEPTAILGSFSADYLDLPAEILTTVMRKHQRY
LPTLLFVAVANG-VRTGNEGVLRARYEDAAFFWRA---DQLAFEQRLGSMAQRAGRIGRI
AESLARAAELAKFDLGSQMVV--ELTSLAGTMAREYARRAGETEAVAQALYDMEAGDPVP
STTPGALLALADRFDLLAGLFAIGAKPTGSSDPFALRRAAAGVVAILVSEFSVRRYEQQL
DDHHQVAAV------LAELRRQVELVAVLQRVRRID-------AAVLVEPVTTFFEEILV
MAEDSDVRAARLGLLATIR----
>Salinispora_arenicola
-TMQDALSRLAAYWGGLGCLTVQPMNTEVGAGTLNSATALRVLGPEPWKVAYVEPSVRPD
DARYGQNPNRIQCHTQFQVILKPEPGNAQELYLGSLQALGIDITKHDVRFVEDNWASPAL
GAWGLGWEVWLDGLEITQFTYFQQAGGITLNPVSVEITYGMERILMALQGVRHFKDITYA
SYGEVFGQAEYEMSRYYLDDADVPTNRELLSAYAAEAQRMIDA-----LPIPAHSFVLKM
SHAFNVLDARGAVSTADRASEFARMRRLSNAVAKLW-VFEVGVEEMPPAENALTARLAAG
VHATPRRITAIVTDVADRETDAVTTMRGPRVVAAAQA---YLCREGRPAVEALAETLTVV
GGLRSAKNMRW--------LVFTRPIRWLLAMW-PVPVNASRLRADTSTRVHRN-VSSAG
AYLPALA-GIVLDERARRQVLDQITFLVEQPTAILGDFDPGYLGLPDAILTTVMRKHQRY
LPQLLFVVIANG-VQAGNEAVLRARFEDAAFFYRA---DTLTFTDKLGSMANRADRIAGL
AQALARAAQIVKFDLGSQMVT--EMTSLAGIMGREYALHAGETADVAAAMFEAEADDQLP
HSTPGALLALADKLDSLIGLAATVGLPTSSSDPFALRRAAVGTIAIHVSEFVTRRLEQQL
HAVDRVRAV------LRQLTNLARFAAALQRARRID-------GGALPAAVDTSFDGILV
MADDPQ-----------------
>Thermosipho_melanesiensis
MYLQDIIKKLDEFWANEGCFIDLPYDMEMGAGTFHTSTFFGVLRQRDWKVAFVQPSRRPT
DGRYGENPNRMQRFLQYQVIIKPNPKGSQDLYLKSLKSLGINPREHDIRFVEDNWESPTL
GAWGIGWEVWLDGMEITQFTYFQQVGGIPLKKIPLEITYGLERIAMYLQGVDNVFDVMWS
KYGELFLENERQFSVYNFEKADVDKLFKLYDIYRSEFNNLIEN-----LFLPAYEQLIKC
SHTFNLLDARNAISVAQRQSYIRDIRSMATLCAKRFYIFEIGVEELPTTEEKLEKFFKEE
VFYAPRRFGFFIKKIDEKQKDKTIEKRGPSKVAALNL---YVFKKGKKTEELLKEKIQII
YSLNFRKSMKW--------FSFVRIPHWILSVY-ILEIELFGIKASNKTYGHRF-VKSIE
DYLENLR-KVIALHGERKEKIDEVVTLTEYPILLEGRFLEKYLSLPEELITTTIKHHQRS
FTKITFLSFIDS-IKKGYEKVVNARLEDAKYYYEK---DKIVFQKSLGTLMDKVERIEKI
SEKICRTAHLCKADIASSVVY--EFPELQGVMGRIYALKDGEDYNVALGIEEHY--SDVP
KNITGAIVAIADRVDTVVGNFIVGNIPSGSKDPFGIRKKVDTLFEIPLFEFFEARYEVFN
TRYDIARAV------AQALMNIVSLLIGFERVHNID-------LVEFRKYIDSYFDNVFV
MTKQDDIRMNRLGFLKSLDLLGD
>Fervidobacterium_nodosum
MYLQDVIKVLDEFWANYGCFIEQPYDMEMGAGTFHTSTFFGVLRNRPWNVAFVQPSRRPT
DGRYAENPNRMQRFYQYQVILKPHPKNSQEVYLESLKALGINPKEHDIRFVEDNWESPTL
GAWGIGWEVWLDGMEITQFTYFQQVGGIALKEIPLEITYGVERIAMYLQGVDNVYDVMWN
KYGELFKENERQFSIYNFEEADVETLFKLYEIYRKEFDRLAEK-----LIFPAYEQLLKC
SHTFNLLDARNAISVAQRQTYIRDIRTMASKCAKVFFLFELGIEELPTTEDKIQNTLSVE
IFVAPRRFGFVIEGLPDNTPEKVIEKKGPAAIAALLL---YVYKTGLPIEEFLKTTVSII
TSIKFRKPMKW--------YEFVRIPHHVLALL-IVEMEIFEIKSSNKTVGHRF-VNSVQ
DYFDKLS-YVIPKLEDRIKFIQEVAILTEYPKLISGTFLEKYLTLPEELIKTTIKHHQRS
FTKITFVAFIDM-AKKGYERVINARLEDAKYYYEK---DHIVFQKELGTLYDKISRIEQL
SKKIIRTAKLCKADIGTHVVY--EFPELQGIMGRIYALKDGEAENIAYGIEEHY--SSNP
STVEGAVVGIADRIDTIVGNFIIGNIPSGSKDPYGLRSKTDDIFAIILIEFFENRFELYN
VRYDIARAV------AKAIYKLVHLLVGFERVHNID-------LIELRPYIDEYFDKVFV
MCEDEDLRMNRLGFLKNIDMIGD
>Thermotoga_maritima
MYLQDVIMKLNDFWASKGCLLEQPYDMEVGAGTFHPATFFGSLRKGPWKVAYVQPSRRPT
DGRYGENPNRLQRYFQYQVIIKPSPENSQELYLESLEYLGINLKEHDIRFVEDNWESPTL
GAWGVGWEVWLDGMEITQFTYFQQIGGISLKDIPLEITYGLERIAMYLQGVDNVYEVQWN
KYGDVFLENEREFSVFNFEEANVGLLFRHFDEYEKEFYRLVEK-----LYLPAYDYILKC
SHTFNLLDARGAISVSQRQTYVKRIQAMARKAARVFALLEVGLEELPASEEKSAELLKAY
VFVGSRRFGVILKNLPERQEDFTEEKKGPPLVAALEL---YVYRVGKPVEEVLPDLFDLV
LGLNFRKPMRW--------HEYIRPVHWIVAMV-VLDLEIFGLRSSRISYGKRY-IPDSE
RYYESLK-FVISSHLERKKFIEEIVAITEYPRIVVGQFDRKYLELPEEIIVTAVKHHQRS
FI-LTFVAFQDG-VVKGYERVINARLEDARYYFQK---DEIVFQEKLGTLYDKVERIKKI
SQRLCEAASICKADIASKVVY--EFPELQGVMGRIYALREGINEEIATAIEDHY--SEEP
QTVIGSILGIADRIDTIVGNFAIGNVPTSSKDPYGLKSKADTIFRIILETFFAGRFYQFL
ISFDVARAV------AEALQEISDLFVGFERVHNID-------LIELKPYIDEYFDNVFV
MVKRDDLRVNRLSFLKNIDMVGD
>Kosmotoga_olearia
MYLQEIIAKLNDYWSSQGCLIDQPYDVEMGAGTFHPSTFLRSLGKKPWRVAFVQPSRRPT
DGRYGENPMRTQRYFQYQVIIKPSPENSQELYIGSLEALGIDPKEHDIRFVEDNWESPTL
GAWGVGWEVWLDGMEVTQFTYFQQVGSIDVDLISLEITYGLERIAMYLQGKDNFFDIDWN
KYGDVFLENERQFSAYNFDVADTEMLFELYRMYTKEFERCMEA-----LILPAYDYMIKC
SHTFNLLDARNAISVAQRQSYIKSIRDMARAVARAYALLEIGIEEIPASEGRLPNLLEQQ
TFIASRRFGVLIKGLPEKQEDYYQEKRGPAEVAALEL---YIFKKGKKTSLVLSEVFELI
HGLQFKKPMRW--------HKFVRPVRWLVALF-VLNLELFDKKASDTSYGHRF-VTS-E
NYFETLK-LVIADFDERAQMIDEVTCITELPTAVLGKFLPKYLYLPDEVIIVTIRHHQRT
FPKLTFVAFQDG-VRRGYEEVINARLEDAHFYFER---DQILFQRGLGTLYEKTQRVRSL
SKYIARTALLAKADLTTRVVQ--EFPELQGIMGRIYALESGESSEVAWGIQEHY-LNEVP
ETLTGAVVGVADRIDTLVGNFLLGNIPSGSKDPYGLRRKLSQIFETMLEPFIKSRYEAFL
YSINIARAV------AKAISEIIKLLVAYQRVHNID-------LIALKEPIDEYFDEVFV
MDSQVDIRLNRLGFLKALDFIAD
>Petrotoga_mobilis
MYIQDVIMNLEKFWSDFGCVIDQPYDIEMGAGTYSPATFFRSFGANEWRVAYTQPCRRPT
DGRYGENPNRMQRFYQYQVVLKPSPKDVQDLYIRSLESLGISPKEHDIRFVEDNWESPTL
GAWGVGWEVWLDGMEITQFTYFQQMGGIPLTYIPVELTYGIERIAMYLQNIDNVYETKWN
KYKDIYKENERQFSYYNFEEADIDMLKTLYNMYKKEFQRLIAK-----LYLPAYDYLAKS
AHVFNLMDARNAIGVNERHQYILDIRNMAKSCAKLYAIFEIGVEDLPPSEEGLKKSLEKN
IFISPRRFGAYIVGLPDKQPDKKEKRKGPPKICALEA---YAYFVGEPTKIILQNIIELI
TNMNFAKSMRW--------YTFVRPVHWVLGLY-ILEFEMFNEKSSNKSYGHRF-ITNPQ
TFFSELK-YVIPLYEERIEVIREIAKMTEFPKGVVGSFDEKYLFLPPEIIIVTVRHHQRS
FVKVIYIAFQDG-VTNGYTRVINARLDDAAFYYED---DKITYQVELGNYREKCERISTL
SSKIARAGLLCKIDIPSKVVY--EFPELQGIMARIYLKHKGENEDVFLTAEEHYENDEIS
QNLVANIVSIADKIDDLIGYFGIGKIPSGSKDPFALRRKAFGILRILLKSFLSNRLGTIL
ISAEAINSV------AKSLDKFIDFITAFQRVNNIH-------LISLKENIDRYFDNIFV
MSEDESIRSNRLGFLKSLSYIGD
>Sinorhizobium_meliloti
RSFQALILTLHNYWADKGCAVLQPYDMEVGAGTFHPATTLRALGPKPWRAAYVQPSRRPT
DGRYGENPNRLQHYYQYQVILKPNPSNLQELYLGSLEAIGLDPLLHDIRFVEDDWESPTL
GAWGLGWECWCDGMEVSQFTYFQQVCGIECSPVSGELTYGLERLAMYVQGVDNVYDLNFN
SYGDVFLQAEQEYSRHNFEYANTAMLHQHFIDAEKECLALLAAG-RLHCVFPAYDQCIKA
SHVFNLLDARGVISVTERQSYILRVRTLAKACGEAFLLIELRSEEIPARMKLVTDALVEA
EYWTPRRLALDIRGLTARSADLREERKGP----AIEL---FYVIVGREAEEIIADVMAII
RDFPWPKSMRS--------LRWVRPLQSIVCTFTVIPFEVDGIVASNITYGHRF-VRRFA
DYAEKLEAKVVIDAERRKEILEEVAGLVEWPRVLMGSFEESYLEIPSEIIRLTIKTNQKC
FV-LSFILVSNIGIAHGNGKVVRARLSDAAHFWKRLTADKVTFHAKLGTQGERVARIRSL
AAALARAVVLAKADLRTEAVG--EFPELQGIMGHKYAVLQGEAAAVADAIEDHYPSDRVP
TDPVSATVALADKLDTLVGFWAIDEKPTGSKDPYALRRAALGVIRLILLAFFHDRLKVYL
ARYDLIDAV------VEALTAFINLLTGTKRATQID-------LSKLRAPVDDFFNDVLV
NDEDKAIRANRLALLGLIRGVAD
>Rhizobium_leguminosarum
RSFQALILTLHNYWADKGCAVLQPYDMEVGAGTFHPATTLRALGPKPWKAAYVQPSRRPS
DGRYGENPNRLQHYYQYQVILKPNPPNLQELYLGSLAAIGLDPLLHDIRFVEDDWESPTL
GAWGLGWECWCDGMEVSQFTYFQQVCGIECSPVAGELTYGLERLAMYVQGVDNVYDLNFN
SYGDVFLQAEQEYSRHNFEFANTEMLHRHFVDAEKECRALLDAG-RLHCVFPAYDQCIKA
SHVFNLLDARGVISVTERQSYILRVRTLAKACGEAFLLLELRSEEIPARMKLVTDALVEA
EYWTPRRLALDIHGLTARSADVREERKGP----AIEL---FYVISGRATEEIVSDVMGII
RDFPWPKSMRW--------LRWVRPLQSIVCTFTVIPFEIDGITASNITYGHRF-VRRFD
DYAANLEAKVILDAERRKDILEEVSGLVEWPQVLMGSFEEDYLSIPSEIIRLTIKTNQKC
FV-LSFILVSNIGIVHGNGKVVRARLSDALHFWKRLEADKVTFHAKLGTQGARVARIRTL
AKELARAAVLAKADLRTEAVG--EFPELQGLMGRKYAVLQGEDASVAAAIEDHYPSDRVP
EDRVAITIALADKLDTLIGFWAIDEKPTGSKDPFALRRAALGVVRILLLSFFHDRLKVYL
ARHDLIDAV------VEALTAFINLLSGTKRATQLS-------LSKLRGPVDRFFEDVLV
NDEDAAIRANRLALLRLIRGVAD
>Agrobacterium_tumefaciens
RSFQALILTLHNYWADKGCAVLQPYDMEVGAGTFHPATTLRALGPKPWKAAYVQPSRRPS
DGRYGENPNRLQHYYQYQVILKPNPSNLQELYLGSLKAIGLDPLLHDVRFVEDDWESPTL
GAWGLGWECWCDGMEVSQFTYFQQVCGIECSPVAGELTYGLERLAMYVQGVDNVYDLNFN
SYGDVFLQAEQEYSRHNFEFADTSMLHRHFIDAEKECLALLAAG-RLHCVFPAYDQCIKA
SHIFNLLNARGVISVTERERYIARVRDLAKACGEAFLLLELRSEEIPARMKLVTDALVER
EYWTPRRLTLDIRGLNARSADVREEKKGP----AIEL---FYIINGRPAEEIIAEVMGII
RSFPWPKSMRS--------LRWVRPLQSIVCLFTVIPFVIDGIVAGNITYGHRF-VRRFE
DYVSNLEAKVILDADRRKDILEEVSGLVEWPQVLMGTFEEDYLQIPAEIIRLTIKTNQKC
FVGLSFILISNIGIIHGNGKVVRARLSDARHFWNRLKDDKVTFHAKLGTQGERVARIREL
AKALARAVVLAKADLRTEAVG--EFPELQGLMGRKYAVLQGENESVAAAIEDHYPSDRLP
ADKVAITVALADKLDTLVGFWAIDEKPTGSKDPFALRRAALGVVRILLLSFFHDRLKVYL
ARYDLIDAV------VEALTAFINLLAGAKRATQLS-------LSTLRAPVDKFFEDVLV
NDEDAAIRANRLALLKAIRGVAD
>Brucella_abortus
RSFQGLILTLHNYWAEHGCAILQPYDMEVGAGTFHPATTLRSLGPKPWKAAYVQPSRRPK
DGRYGENPNRLQHYYQYQVLIKPSPPNLQDLYLGSLKAIGLDPTLHDVRFVEDDWESPTL
GAWGLGWECWCDGMEVSQFTYFQQVCGIECSPVAGELTYGLERLAMYVQGVDNVYDLNFN
TYGDVFLQAEQEYSRYNFEMANTETLHQHFIDAERECEAILKAG--LHCVFPAYDQCIKA
SHVFNLMDARGVISVTERQGYILRVRNLARQCGEAFLLLELFSEEIPARMKMITDGLVDA
AYWTPRRLALDIRGLTVRSKDVHEDIKGP----AIQL---FYVLTGRAAEDIVAELVQTI
RNFPWPKSMRW--------LRWVRPLQSILCTFTVIDFDVDGIKSGNVTYGHRFGVRRFE
DYVEKLEAFVVLDAERCKEILEEVSGLVEWPVVLMGEFEEEFLAIPPEVIRLTIRANQKC
FVALSFILVSNVGIAYGNGKVVRARLSDALYFWHTLAADKVTFHAKLGTQGQRVERIREL
AAQIARAAVLAKADLQTEVVG--EFPELQGAMGRKYALLQGEDKAVAAALEEHYPSDVVP
KNPVSVAVALADKLDTLVGFWAIDEKPTGSKDPYALRRAALGVIRLLLLSFFHDRFKVHL
ARYDAIDAV------LEALIVFINLLAGAKRAANID-------LAKLRGPVDIFFDKVLV
NDEDGNVRANRLALLDQIRGVAD
>Ochrobactrum_anthropi
RSFQGLILTLHNYWAEHGCAILQPYDMEVGAGTFHPATTLRSLGPKPWKAAYVQPSRRPK
DGRYGENPNRLQHYYQYQVIIKPSPPNLQDLYLGSLRAIGLDPTLHDVRFVEDDWESPTL
GAWGLGWECWCDGMEVSQFTYFQQVCGIECSPVSGELTYGLERLAMYVQGVDNVYDLNFN
TYGEVFLQAEQEYSRYNFEMANTEALRQHFIDAERECEAILKAG-QMHSVFPAYDQCIKA
SHVFNLMDARGVISVTERQSYILRVRNLARQCGEAFLLLELFSEEIPARMKMITDGLVEA
PYWTPRRLTLDIRGLTVRSKDVHEDIKGP----AIQL---FYVLTGRAAEEIVAELVQTI
RNFPWPKSMRW--------LRWVRPLQSILCTFTVIDFDVDGIKSGNVTYGHRFGVRRFE
DYVEKLEAFVVLDAERRKEILEEVSGLVEWPVVLMGEFEEEFLAIPPEVIRLTIRANQKC
FVALSFILVSNIGIAYGNGKVVRARLSDALYFWHTLVADKVTFHAKLGTQGARVERIREL
AAQIARAAVLAKADLTTEVVG--EFPELQGAMGRKYALLQGEDEAVAAAIEEHYPSDVVP
KNPVSVAVALADKLDTLVGFWAIDEKPTGSKDPFALRRAALGVIRLLLLSFLHDRFKVHL
ARYDAIDAV------LEALIVFINLLAGTKRAANIS-------LAKLRGPVDTFFEKVLV
NDEDENVRANRLALLDQIRGVAD
>Bartonella_tribocorum
SSFQGLILTLQNYWAHYGCAILQPYDMEVGAGTFHPATTLRSLGPRPWKVAYVQPSRRPT
DGRYGKNPNRLQHYYQFQVLLKPSPPNLQELYIKSLQAIGLDTKLHDIRFVEDDWESPTL
GAWGLGWECWCDGMEISQFTYFQQVCGIECAPVSGELTYGLERLAMYIQGVDNVYDLNFN
SYRDIFLQAEQEYSYYNFEFADTKLLHQHFIDAECECNALLDVG-ALHCVFPAYDQCIKA
SHIFNLLQARGVISVTERQNYILRVRDLARRCGEAFLLLELFSEEIPARMKTVTDQLVNA
EYWTPRRLTLDIRGLSIRSKDVHEERKGP----AIDL---FYIIVGRAAEEILADILDII
RNFPWPKSMRW--------LKWIRPLQNILCIFTVIPFTIGSLESNNLTYGHRFGVRRFD
DYVTQLEHKVILDAERRKNILEEVAGLVEWPVILMGDFDKSFLDIPPEIIRLTIRANQKC
FVKLSFILVSNIGISKGNSKVVRARLSDALYFWQKLESDKVTFHAKLGTQSARVERIATL
AQKIARAAILAKADLQTEIVG--EFPELQGVMGHKYALLQGEDPRVAVAIEEHYPADRLP
QEPLAITIMLADKIDMLVGFWLINEKPTGSKDPYALRRAALGIIRLILLFFFHDRLKIYL
ARYDALEAV------VESLIAFINFVASVKRTANIN-------LAPLGKLIDLFFEKVLV
NDKKPDVRANRLALLKRTHQVAD
>Rhodopseudomonas_palustris
RSFQGLILALQRYWADHGCVILQPYDMEVGAGTFHPATTLRALGPKHWNAAYVQPSRRPK
DGRYGENPNRLQHYYQFQVILKPSPPDIQDLYLKSLAAIGVDAHLHDIRFVEDDWESPTL
GAWGLGWECWCDGMEVSQFTYFQQVAGVECAPVAGELTYGLERLAMYVQGVDRVYDLNFN
TYGDVFLQAEQEYSRHNFEHSDAEMLFEQFKMAEAACQKYLAAG-EAHMALPAYDQCIKA
SHAFNLLDARGVISVTERQSYILRVRELAKACGEAWLLLELFSEEIPARMRLVTDRLVAE
AFATPRRLALTIHGLPARQPDLKDERKGP----AVQL---FYIIEGRATLDVLAEILVIV
RTFPWPKSMRW--------LQWVRPLHSIIATFPVVAFDISGIKAGQVTRGHRF-VRRFA
DYEAKLYAKVVLDPQRRKDILDEVSGLVEWPVALMGSFDKEFLSIPGEVIRATIRNNQKC
FVNLAFILTANIGITAGNERVIRARLSDAKFFYET---DKIVFHEKLGTQAERIARIERL
AAEIARAARLCKADLLTEVVG--EFPELQGLMGKYYALAQGEDASVAAACEEHYPTDRVP
SDPVSIAVALADKIDTLVGFWAIDEKPTGSKDPYALRRAALGVIRLILLSFVVDRLKVQL
ARHDLVDAV------VEALAAFLNLLAGVKRAANID-------MAKLRPAVDAFFEKVKV
NDDDKAVRENRLKLLNEIRRVAD
>Nitrobacter_hamburgensis
RSFQGLILTLQRYWADFGCVILQPYDMEVGAGTFHPATTLRALGPKRWNAAYVQPSRRPK
DGRYGENPNRLQHYYQFQVILKPSPPDIQDLYLKSLAAIGVDSALHDIRFVEDDWESPTL
GAWGLGWECWCDGMEVSQFTYFQQVAGVECAPVAGELTYGLERLAMFVQGVDRVYDLNFN
TYGDVFLQAEQEYSRHNFEHSDTAMLFEQFRMAESACKTYLEAGGEAHMVLPAYDQCIKA
SHVFNLLDARGVISVTERQSYILRVRELAKACGEAWLLLELFSEEIPARMRMVTDKLVAE
AFATPRRLALTVHGVPVRQPDLKDERKGP----AVQL---FYVIEGRPAIDVLAEFLVIV
RTFPWPKQMRW--------LTWVRPLHSIIATFPVVRFDVSGIAAGQTTRGHRF-VRRFE
DYEAKLHAKVVLDPQRRKDILDEVAGLVEWPVVLMGSFDEEFLSIPGEVIRATIRNNQKC
FVRLAFILTANIGIVAGNERVIRARLSDAKFFYET---DKIVFHEKLGTQAERIARIERL
AAEIARAAQLCKADLLTEVVG--EFPELQGLMGKYYALAQDEDASVAAACEEHYPNDRVP
TDPVSIAVALADKIDTLVGFWVIDEKPTGSKDPYALRRAALGAIRLLLLSFFADRLKVQL
ARHDLVDAV------VEALGKFLNLLAGTKRASNID-------MAKLRPAVDAFFDKVKV
NDDDPTIRENRLKLLNEIRRVAD
>Beijerinckia_indica
RSFQGLILTLQRFWASQGCVILQPYDMEVGAGTFHPATTLRSLGPKPWKAAYVQPCRRPK
DGRYGENPNRLQHYYQFQVVLKPSPPDLQDLYLRSLQAIGIDTRLHDVRFVEDDWESPTL
GAWGLGWECWCDGMEVSQFTYFQQVAGVECAPVSGELTYGLERLACYLQNVDRIMDLNYN
TYGDIFLQAEQEYSRYNFEASNPEILFQHFKDAEATCRLLLIEA----LVLPAYDQCIKA
SHLFNLLDARGVISVTERQSYILRVRDLAKACGAAWLLLELFSEEIPARMRLVTGALSEQ
SFATPRRLALHVAGLPIRQADVREEKKGP----ALQL---FYVIEGRPALDVLADILAVI
KSFPWPKSMRW--------LRWVRPLHAILATFPVVPFSVEGIEAGQTTFGHRF-IRRFD
DYLPALEAKVVLDAERRRDILEEVAGLVEWPVVLLAEFDPQFLEIPPEVIRATIRANQKC
FVRLAFLLVANIGIVAGNARVVRARLSDAKFFWET---DQIVFHEKLGTQGERVQRLVLN
ARDLSRAAELAKTDLVSEMVG--EFPELQGLMGRYYAQKQGESSNVAAAIEEHYPNDLVP
NAPVSIAVALADKLDSLVGFFAIDERPSGSKDPYALRRAALGVIALILIAFFGDRLKVYL
ARYDLIDAV------VEALASFLNLLAGYRRAANID-------LASLRAPVDAFFDHVTV
NASEPELRVNRLQLLNELRHIAD
>Xanthobacter_autotrophicus
RSFQALLLTLQRFWADQGCVVLQPYDMEVGAGTFHPATTLRALGPKPWKAAYVQPSRRPK
DGRYGENPNRLQHYYQFQVILKPSPDNLQELYLKSLQAIGVDLGLHDVRFVEDDWESPTL
GAWGLGWECWCDGMEVSQFTYFQQVAGIECAPVSGELTYGLERLAMYVQGVENVYDLNFN
SYGDVFHQAEQEYSRHNFEAADTEMLLEQFRMAEKACHKYLAFG-ERHMALPAYDQCIKA
SHVFNLLDARGVISVTERQSYILRVRELAKACGAAWLLIELFSEEIPARMKLVTDALVER
AFVTPRRLALAVHGLPGRQADQREEKKGP----AIAL---FYVVEGRPTPEVIAEIIAII
RSFPWPKSMRW--------LRWVRPLHSIVATFPVVRFEVDGIVSSNITYGHRF-VKRLD
DWMAKLEAKVVVDRDRRKDILDEVAGLVEWPVVLMGAFEERFLDIPDEVIRATIRANQKC
FVRLAFLLISNLGIVAGNERVIRARLSDAKFFWDT---DVITFHEKLGSQAERIERIRRL
AVEIADAALFCKADLLTEVVG--EFPELQGLMGHYYAQGEGLAPEVAAACEEHYPGDRVP
TAPVSVAVALADKIDTLVGFWAIDEKPTGSKDPYALRRAALGVIRIVLLSFFADRLKVHL
ARHDLVDAV------MTALARFLTLLAGYRRAVNID-------LADLRGPVDAFFDAVTV
NDQDPALRENRLKLLDEIRRIAD
>Azorhizobium_caulinodans
RSFQGLLLTLQTFWANQGCVVLQPYDMEVGAGTFHPATTLRALGPKHWKAAYVQPSRRPK
DGRYGENPNRLQHYYQFQVILKPSPANLQELYLQSLDAIGIDTRLHDVRFVEDDWESPTL
GAWGLGWECWCDGMEVSQFTYFQQVAGFECAPVSGELTYGLERLAMYVQGVENVYDLNFN
TYGDVFLQAEKEYSRHNFEYADTDMLFEQFRMAEAACAKYLAAG-EKHMAQPAYDQCIKA
SHVFNLLDARGVISVTERQSYILRVRELAKACGAAWLLLELFSEEIPARMKLVTDALVER
AFVTPRRLALAVHGLPGRQADSREERKGP----AIQL---FYVIEGKATTEVIAEIVEIV
RTFPWPKSMRW--------MRWVRPLHSIVCTFPVVRFEVEGIVSGDVTRGHRF-VRRLE
DWMAKLEAKVVADRDRRKAILEEVCGLVEWPVTLMGSFEERFLDIPDEVIRATIRANQKC
FVRLAFILVSNIGIVAGNERVIRARLSDAKFFWDT---DRITFHEKLGSQGARINRIVAL
AREIAQAARLAKADLLTEVVG--EFPELQGLMGRYYAQHEKLPPEVAAACEEHYPSDRVP
TAPVSIAVALADKLDTLVGFWAIDEKPTGSKDPYALRRAALGVIRIILLAFFGDRLKVHL
ARHDLVDAV------VAALAAFLTLLAGYRRAVNIE-------LAHLRGPVDAFFEGVTV
NAPEAALRINRLKLLDEIRRIAD
>Methylobacterium_extorquens
RSFQGLILTLQRFWAAKGCVILQPYDMEVGAGTFHPATTLRALGPKPWKAAYVQPSRRPK
DGRYGENPNRLQHYYQFQVILKPNPPNLQELYLASLEAIGVDLKLHDIRFVEDDWESPTL
GAWGLGWECWCDGMEVSQFTYFQQVAGFECAPVAGELTYGLERLAMYVQGVENVYDLNFN
TYGDVFLQAEQEYSRHNFEAADTAMLFRHFADAEKACRLYLEAG-ARHIVQPAYDQCIKA
SHVFNLLDARGVISVTERQSYILRVRELAKACGAAWLLLELRSEEIPARMKLVTDALVER
AFATPRRLALHVAGLPARGEAVREERRGP----AVQL---FYLIEGRETLDVLAEILGII
KSFPWPKSMRW--------LRWVRPLQSIVATFPVVPFSVDDITAGTVTSGHRF-VRRFD
DYVQALEADVILDADRRKDILEEVAGLVERPVVLMGSFEERFLEIPAEAIRATIRANQKC
FVELAFVLVSNLGITAGNERVVRARLSDARFFWET---DAIVFHEKLGTQGERVARIAAL
AKEIARAARLAKADLVTEMVG--EFPELQGLMGRKYAALQGEHDSVAAAIEEHYPSDRVP
TDPVSIAVALADKLDTLAGFWSIDEKPTGSKDPFALRRAALGVIRAVLLAFFADRLKVYL
ARHDLIDAV------VEALGEFLNLLAGYKRAANID-------LSRLRAPVDAFFEKVTV
NADDPALRKNRLLLLNALRRVAD
>Ruegeria_pomeroyi
RSFQEIILRLQTYWASKGCAILQPYDMEVGAGTFHPATTLRALGSSPWAAAYVQPSRRPT
DGRYGENPNRLQHYYQYQVLIKPSPPDLQELYLGSLEAIGVDMALHDIRFVEDDWESPTL
GAWGLGWEVWCDGMEVSQFTYFQQVGGHDCAPVSGELTYGLERLAMYVLGIDHVMDMPFN
SYGDVFKQTEEEYARWNFDVANTEVLLRHFEEAEAECAAILAQTKKRIMAHPAYDQCIKA
SHIFNLLDARGVISVTERQAYIGRVRALAKQCADAFLLIELFSEEIPARMKRITDGLVEA
ALSTPRRLVLAVEGLLDASPTQREERKGP----AVEL---IYFIEGRPAAAIVAEVLDTI
RNFPWPKSMRW--------LRWVRPLQSILCILAVVPLDIDGIKAGDSTAGHRF-VTSFE
DYQVKLKAFVVLDPAERAEHLAEVAGLVEWPVVLMGQIGSEFLDLPAEVLQTSMREHQKF
FSRIEFVTVANRGILAGNQKVLSARLADAKFFWDN---DRVTFHNKLGSQGDRIRRIAAL
ARELAQAATLAKADLSSEMVF--EFPELQGLMGRYYIAASGQDAAIAAVAQDHYPSDEVP
TAPLSVIVALADKLDTLTGFWAIDEKPTGSKDPFALRRAALGVIRLVLLAFIHDRLKVFL
IRHDVIDAC------ARALNTVINLVQGFKRANNID-------MAALRAPVDAFFDQVQV
NSDNQVVRRNRLNLLSQIRSVAD
>Dinoroseobacter_shibae
RSFQEIILRLQAYWADQGCAVLQPYDMEVGAGTFHPATTLRALGSRPWAAAYVQPSRRPT
DGRYGENPNRLQHYYQYQVIIKPSPPDLQELYLGSLRAIGIDAALHDIRFVEDDWESPTL
GAWGLGWEVWCDGMEVSQFTYFQQVGGHDCRPVSGELTYGLERLAMYVLGVDHVMDMPFN
SYGDVFRQTEAEYSRWNFDQADTATLLKHFEEAEAECAAALAAPKKRIMVHPAYDQCIKA
SHLFNLLDARGVISVTERQAYIGRVRALAKACADAFLLIELFSEEIPARMKLVTNGLVEA
AYATPRRLTLVVSDMLAASAPVREERKGP----AIEL---VLFIEGRPAAEIVAEVLTTI
RNFPWPKSMRW--------LRWVRPLHRILCLIAIVPLTVDGITAGDVTEGHRF-VHGFE
DYETKLRAKVILDAEERAEHLSEVAGLVEFPVPLMGEIDADFLDLPPEVLQTSMKEHQKF
FSKIVFVTVANTGILAGNRKVLSARLADAKFFWEN---DRVTFHNKLGSQAARIARIADL
AATLATAAELAKADLSSEMVF--EFPELQGLMGRYYAEAAGHPAEIAAVAQDHYPSDAVP
TAPLSIAVALADKLDTLTGFWAIDEKPTGSKDPFALRRAALGVIRIVLLSFFHDRLKVFL
IRHDIIDAC------ARALSETLNLLQGFKRANNID-------MASLRAPLDAFFEAVQV
NAENQILRRNRLNLLSRIRLLAD
>Paracoccus_denitrificans
VCFQDVILRLQSYWAAQGCAVLQPYDMEVGAGTFHPATTLRSLGARPWAAAYVQPSRRPT
DGRYGENPNRLQHYYQYQVIIKPSPPNLQELYLGSLAAIGLDPMIHDVRFVEDDWESPTL
GAWGLGWEVWCDGMEVSQFTYFQQVGGHDCRPVSGELTYGLERLAMYVLGVEHVMDMPFN
SYGDVFRQAEREYSRWNFEQADTGMLLQHFKDAEAECDRILTAASRRIMAHPAYDQAIKA
SHLFNLLDARGVISVTERQAYIGRVRALAKRCADLFLLIELFSEEIPARMKLVTDGLVEA
AFSTPRRLALAIEGLTAQSPTTREERKGP----ALEL---VWFVTGRPAAEIVAEVLRAI
RDFPWPKSMRW--------LRWVRPLHSIICLLAVVPLEIEGIGAGNTTRGHRF-VSGFE
DYAAKLRARVMLDAAEREAALSEVAGLVEWPVPLMGAIEDRFLALPPEVLQTSMKEHQKF
FSRIEFVTVANIGILKGNQRVLAARLSDAAFFWEN---DRVTFQSKLGSQADRIARIAAL
ALEIAQAARIAKLDLRSAMVG--EFPELQGIMGRYYALEAGLPEPVADAARDHYPSDAVP
SAPVSVAVALADKLDTLTGFWAIDEKPTGSKDPFALRRAALGVIRLLLLAFFHDRLKVHL
VRHDIIDAV------ATALSDVLNLLQGLKRAGNID-------IASLRAPIDAFFEAVQI
NSDNQILRRNRLNLLSRIRRIAD
>Hyphomonas_neptunium
NSFQDLILTLQAYWGAQGCAILQPYDMEVGAGTLHPATVLRALGPKNWRAAYVQPSRRPK
DGRYGENPNRLGHYYQYQVILKPNPANLQDLYLESLYRIGIDPTVHDIRFVEDDWENPTV
GAWGLGWEVWCDGMEVSQYTYFQQVGGLDVFPVSGELTYGLERLAMYVFGVDNVYDLPFN
TYGDVFLENERQQSAFNFEHSDVEMLKRWFADCENQ-----SNA-----PLPAYDYALKA
SHTFNLIDARGAISPTERQAYIGRVRDLARGAAAQWLLIELFSEEIPARMAALTGKLKEA
AVSGPRRLTAVVEGLDARSADVREEKKGP----AIAL---FYVSTGRDAKDVIAEAVAII
RDFHWPKSMRW--------LRWVRPLQRIVCVL-VVPFEVGGITSGNETEGHRVGVTGWA
DYKSQLEGHVVLSRDDRRAALEEVTGLAEWPVVVLGQMDPDFLDLPPEVITLSMRTHQKY
FAKLAFILVANIGIAEGNARVLSARLSDARFFWEK---DAIAFKEELGSLGDKVERVAAL
ARELARAARLAKADLVSEMVG--EFPELQGVMGRYYALAVGEDARVADAIRDHYPSDSVP
TDPVSIAVALADKLDTLVGFWAIDEKPTGSKDPFALRRAALGVVRINLLSFFADRLKQVL
KRHDLIDAV------VEALAAFLTLLAGYRRAANID-------LAGLRAPVDAFFEDVLV
NDSDAKVRENRLALLIAVRHVAD
>Caulobacter_crescentus
KSFQSLILTLHDYWSRQGCVILQPHDVEVGAGTLHPATVLRALGPKAWNAAYVQPSRRPG
DGRYGENPNRLQHYYQYQVILKPNPENMQDLYLGSLEAIGLDLRTHDIRFVEDDWENPTV
GAWGLGWEVWCDGMEVSQYTYFQQVGGLDVNPVAGELTYGLERLAMYVFGVDNVYDLPFN
TYGDVFLENERQQSEANFHGFDVAVLKQQFEQMEEQVPLMLARS-----VLPAYDMVLKA
SHLFNLMNARGAIAVAERASYIGRIRDLCKMCASAWLLLELFSEEIPARMRMAREHLAAA
TFAGPRRLTLVAEGLPLAQADRKEELKGP----AMEL---VYMIEGRPTAEIIAEMVAIV
RGFPWPKSMIW--------LRWVRPLKRILCVL-VVPFAIEGIESGDVTEGHRFAAKDFD
EYVAGLEHFVVLDVEERKARLDEVAGLAEWPTPVLGDMDPVFLSLPPEVIRTSMRTHQKY
FAGLAFITIANIGIAAGNAKVLSSRLSDARFFWDE---DKVTFHAKLGTMAQRVERIVAL
AAEIAEAARLAKADLASQMVG--EFPELQGIMGGYYARTFGLDHEIADAVRDHYPSDAVP
TAPVSIAVALADKLDTLASFFAIEEKPTGSKDPYALRRAALGAIRIILLAFFADRLKVTL
KRHDLVDAV------VEALDGFLNLLAGYKRASNIE-------LAELRGPVDAYLDGVFV
NEPEH--RDNRLRTLATVRGVAD
>Rhodospirillum_rubrum
PSFQSLILRLQQFWAAQGCVLLQPYDMEVGAGTFHPATTLRALGPEPWKAAYVQPSRRPT
DGRYGENPNRLQHYYQFQVILKPSPADPQALYLDSLRALGIDPLKHDIRFVEDDWESPTL
GAWGLGWEVWCDGMEVTQFTYFQQVGGFDCDPVPVEMTYGLERLAMYIQGVENVYDLDYN
RYGDIFLQGEKEFSAHNFEYANTEALFRHFKDAEEECMALLAKG----VPLPAYDQCIKA
SHRFNLLDARGVISVTERAAYIGRVRALAKGCCEGWLLLELLSEEIPARMKLVGTGLAEA
GFVTPRRLTLVVDGLPVAQPDVHEERRGP----AIAL---FLFIEGRPTAEVLPEIIRAL
TALSWPKSMRW--------FTWVRPLHSILAVFPAAPEGTPLLAFGATTRGHRF-VRDFA
DYAARLRAHVLIDREERKRVLEEITGLVEWPVPLMGHIDKAFMDVPAEVLTTSMRSHQKY
FSTLNFVVVSNMSVVAGNERVLRARLSDAKFFWDQ---DKRVFHAKLGSDLDKVTRVRAG
AAWLARAALLAKADLTTGMVG--EFPELQGLMGRYYALHDGEPPAVAQAIRDHYPGDACP
TAATSVCVALADKIDTLAGFWLIDEKPTGSKDPFALRRAALGVIRLILIAFIAERLKVQQ
VRHDLIEAV------VSALADFLNLLSAYRRATNID-------LARLRGPVDAFFDRVTV
NADTPALRNNRLRLLARIGALAD
>Sphingomonas_wittichii
-SFQRLILTLHDYWSDQGCLILQPYDMEMGAGTFHPSTTLRALGPQPWKAAYVQPSRRPT
DGRYGENPNRLGHYYQYQVILKPSPANLQELYLGSLERIGIDPLAHDIRFVEDDWESPTL
GAWGLGWEVWCDGMEVTQFTYFQQVGGFDCKPVAGELTYGLERLAMYIQGVDRVYDLAFN
TYGDVFLENERQFSAYNFEAANTDTLFKQFTQAADECRALLERD----LPLPAYDQAIKA
SHIFNTLQARGVISVAERQAYIGRVRDLAKGACAAWFLLELLSEEIPARMRLFTEELAKA
SYVTPRRLALIAHGLPVETAAVSEELKGP----ALEL---TLFIEGRATAAVLAEAIAIV
RNFPWPKSMRW--------LRWVRPLQGIVALL-IVPFEIDGVASGAATVGHRF-IGSAA
DYAGKLRCHVIVDHAERRDIVAENAGLTEWPVPLLGHFDPAFLEVPREVIQLTLRTNQKY
FVKLAFICTANIGIVAGNGKVLAARLSDAKFFWEQ---DKMLFYEGMGTLREKADRIAAL
AAWIARAGLLAKADLATAMVG--EFPELQGVMGGYYAEKRGEKPGTVSALKQQYEG----
--CIPACVALADRIDTLVAFFARGIKPTGSKDPFALRRAALQTIQTILLDFFADRLKVQQ
VRHDLIDAV------VKALQAFVNLLAGYKRAANI--------LATLRGPIDAFFDQVIV
NDSSSSKRNTRLALLEKIRHVAD
>Erythrobacter_litoralis
KSFQDMILALHDFWSANGCLILQPYDMRMGAGTFHTATTLRALGPEPWNAAFVQPCRRPT
DGRYGENPNRLQHYYQYQVILKPSPPDIQDLYLESLRVIGIDPLKHDIRFVEDDWESPTL
GAWGLGWEVWCDGMEVTQFTYFQQMGGFDCKPVAGELTYGLERLAMYIQGVDNVYDLDFN
TYGDVFLENERQMSKWNFEVAETDALFDLFNKAEAECRNALANE----VPIAAYEQAVEA
SHIFNLLQARGVISVQERASYMGRVRDLARGSCEAHFLLELRSEEIPARMKLFRREMDAA
VWSTPRRLALIARDLPEATQAVREEAKGP----AIDC---TYFIEGRAVKDLLAEAIAII
RDFSWPKSMRW--------LRWVRPLSGIVALL-VVECEVHGVTSGAVTLGHRF-IGNAD
DYAMKLRGHVIVDHEQRQDLVIENAGLTEWPVPLLGRFEEDFLQVPPETIQLTARVNQKY
FVQLAFICTANIGVVDGNRKVLAARLADARFFWDV---DKITFHEKLGTVADKVERVANL
ARWLVQAARLAKADLVTEMVG--EFPELQGLMGGYYARAEGLPDEVADAIRDHYQGDEVP
TAPVTVAVSLADKLDTLRSFFSIDEKPTGSKDPFALRRAALGVIRLMLLEFFADRLKVQQ
VRHDLIDAV------VHALQAFVNLLAGYKRAANID-------LASLRAPIDAFFEEVIV
NAEEKHVRAARLDLLARFRHVAD
>Oceanithermus_profundus
MLFQDLILKLHDYWGGYGCVITEPYDTEVGAGTFYPTTFLKALGPEPWKTAYVAPSRRPQ
DGRYGENPYRFQYYFQYQVILKPSPADVQDLYLDSLRAIGIRVEDHDVRFVEDNWESPTL
GAWGLGWEVWLDGMEITQFTYFQQVGGVDVNPVSVEITYGLERIALYLQNKKHTYDVEYA
TIGDIRRDFELEHCAYNFKHVNAEKVRRWFDDYEEEARRLLEL-----LIHPAYEFVLKA
SHAFNLLDARGVLGHAERQAYVQRVRRLAEATARAYLLFEIGTEELPAAYRLAAERLSAA
TYATPRRLALVVRGLPEASARVEEARRGPPEAAAAAA---YVWVVGEPTARILPELLGLV
RDLPAPKKMIW--------GPFVRPVRWLVARL-VLPVEVFNVSAGRTSRGHRF-V-DAE
TYRDALY-HVVADVAQRRERVEEVTHLVEWPVAVMGSFSQRYLELPDEVLATVMIQHQRF
FPRLTFIGVSGH-VRAGYEQVLEGRIYDAYFFWTE---DKINFQRGLGTMADKAERVRQA
AEKLGEAAALYKADLPTQMVY--EFPELEGVMARAYGEKQGLDPRVARALEDAVPEASLP
ETPEGALLAALDRADTLVGFFHLGKKPSGSADPYGLRRAAAGLVRILARAFAEERLESLL
L-PTLAVRA------ARLVYELMELTRLYKRAANLDPNVDLAPILALAGALDPFMDHVLV
MVDDAAVRENRLALLRGVRGLGA
>Truepera_radiovictrix
MTFQEIIFQLDRYWADQGCVIVQPYDTEVGAGTFYPATFLKALGPEPWRAAYVAPSRRPA
DGRYGDNPYRFQYYFQYQVLLKPSPSDVQQRYLESLYTLGIDPHAHDIRFVEDNWEQPSL
GAWGLGWEVQMDGMEVTQFTYFQQVGSVDLNPVSVELTYGLERLAMYLQGATHTFDVEYA
TIGDLRRDFEVQSCTYNFTQVNAPLQRQLFDAFEGEAQRLLEE-----LIYPAYEFVMKA
SHAFNLLDARGVLSHMERQNYVQRLRRLAESTAKRYLLFEIGTEELPSWYLLTRERLEAA
GFATPRRLAVQVAGLADTSPVRELLQRGPAAAAAAVA---YVFKRGEAARDLLPPLLALV
RDLPAPRKMRW--------TPFLRPVAWLVALL-VLPVTAAGVTAGRTTRGHRF---HAE
AYEGALE-AVIADPEKRRAALDEVANLIEIPVAILGSFDERYLSLPDEVLATTMIHHQRF
FPSLAFVGVSNN-VRRGYEGALNPRLFDASFFWEA---DSIGFHKGLGTVADKVARTHVA
ATALAGALPVFKADLSTQMVG--ELPELEGVIGRAYALAEGYPPEVAAVLEHGVAGGPLP
SSRAGAVLALADRLDKLLGFFALKQRPSGSADPFGLRRDALAVARILVEAFIWDRVTGLL
VRPALARAV------AHLLRALSQLLQLYKRAANLNPAQGVGPVLALKKPLDAFLDNVLV
MVEDEAVRRNRLALLGEVSRLGR
>Wolinella_succinogenes
ITFSDLLLKLQTFWKEQGCLIVQPYDIPAGAGTFHPATLLRSLDSKPWSVAYVAPSRRPT
DGRYGENPNRLGSYYQFQVIIKPSPDNIQELYLKSLEYLGLNLKEHDIRFVEDNWESPTL
GAWGLGWEVWLDGMEVTQFTYFQQVGGIACDPVAVEITYGTERLAMYLQEVENVFDIEWS
SYADVHLEGEYEFSKYHFEVADTQRLLTLFEEAQGESKRCLEA-----LPLPAYDWTMLS
SHMFNVLDARKAISATERQNYILKIRELAKGCAELYLLIEIGIEELPAIPSKWNTLLQKY
LFYTPRRLVLLSQAFPLEQPELKEALFGPPLIAAAEA---VLFKTGESAKRLLPLMIEWI
ASLNFGKSMRW--------ENFIRPVRWLGIMH-LIPATLFGISSQKLTYVHRI-YEDIA
SFLALLA-GVILDPKVRREKLEEVVAITEYPTALLGHFEARFLELPPEVIITSMKENQRY
FAKLYFIVVSNA-IVQGNEKVLRARLSDALFFYQN---DKVTFVEGLGSMAQKSERETKI
ALYLFEAATLAKADLMSETVY--EFTELQGTIGYYLGKALGKDPLVYEALKEQYEDSELP
SSPFSAILALAHRLDNLMGLFSLGRIPTGSKDPFALRRAASGVLRIVLEGFILERIESLL
---SFIRAV------IEALSALLSLSTTFKRVANIK-------LLKLKEPLDQFFDHVLI
NCDNTLLKKNRQALIAHIYLIAD
>Nautilia_profundicola
MYFSDLLLKLQEFWKNKGCNIVMPYDFPSGAGTFHPATLLRSLDKGPWNVAYVAPSRRPT
DGRYGENPNRLGSYYQFQVIMKPSPDNIQEMYLESLEYLGLNLKEHDVRFVEDNWESPTL
GAWGLGWEVWLDGMEVTQFTYFQQVGGLKTFPVPVEITYGTERLAMYLQGVDNVYDIKWN
TYGDMHKRSEFEFSKYNFEVANVEMLFRWFEDAREEAKRCLEA-----LPLPAYDYTILA
SHIFNVLDARKAISQTERQNYILKIRELAKGVAETYLLIEIGVEELPAIPKKWLDVLEKY
FYYTPRRLTLWHREFPVKQEDKTEEIWGAPKIIKALA---FAYKEGKEAKELLPQMIEWL
NSLSFGKTMKW--------AEFIRPVRWILCML-VIEFDAYCVKSSNITKPHRI-IGYVG
DYFCRLD-GVILYQDERKAKLAEIVAITEYPTPLLGKFDEEFLVLPPEVIITSMKEHQRY
FPKLTFVVVSNA-IIAGNEKVLRARLSDALFFWEN---DKIVYMDGLGSVYDKVKREEKI
AEILAKAVNLAKADLLTEMVY--EFTELQGVMGYYYAKAAGIEDEIAVAIKEQY--TDEA
SNKTSALLNIARNLDTLMALFSIGKIPKGNKDPFGLRRAANYIIKIALVDFIFERLYKFY
---SVIRSV------VKLINEMVELSSTFKRVANID-------LVSLKPLIDKFFDNVMV
NVDDEKVRHNRKSLIASIYLIAD
>Sulfurospirillum_deleyianum
LTFSQMLLNLQTFWQEQGCTIVQPYDMPAGAGTFHNATFLRSLSSKPWATAYVAPSRRPT
DGRYGENPNRLGSYYQFQVLIKPSPDNIQELYLKSLEMLGLDIKKHDIRFVEDNWESPTL
GAWGLGWEVWLDGMEVTQFTYFQQVGGIPCSPVSVEITYGVERLAMYLQEKESVFDLVWN
TYGDVHKQSEYEFSRYNFEVADVAMLFAQFENASLECKRCLDE-----IPLPAYDYCLMA
SHTFNVLDARKAISVTQRQNYILKIRELAKGCALKYLLIEIGVEELPAIPKQWLDILEKN
FYYTPRRLVLWHESFPTEQGEKEEEFFGAPLVAAALA---VLYRTPQSSKPLLKEMIQFI
KGLNFGKSMRW--------ESFIRPIRWFGCML-HVPFSLFGVESTPFSYPHRT-YMFAG
DYFERLA-GVVLYPSKREEILAEVVAITEYPTALIGSFEERFLRLPPEVIITSMKENQRY
FPKLTFIVVSNA-IVKGNEKVLRARLSDAIFFLDN---DKITYLDGLGSLMDKTKREKAI
ALYLSKSVLYAKSDLLSEMVY--EFTELQGLMGYYYAKEAGEDELFALALKEQYEESALP
STLFSAIVALAYKLDSLIALFSINKIPTGNKDPYALRRAVNGIVKIVLESFFLERMYQFF
---SIISAV------IQALATMVEMFSTFKRVANIN-------LFALKPHIDAFFDNVMV
NVENPELRANRQNLIGSIYKIAD
>Nitratiruptor_sp_SB155_2
ITFSELLLKLQDFWAKQGCTIVQPYDFPSGAGTFHPATFLKSLDSKPWATAYVAPSRRPT
DGRYGENPNRLGAYYQFQVLIKPSPDNIQDLYLKSLEALGLDWRKHDIRFVEDNWESPTL
GAWGLGWEVWLDGMEVTQFTYFQQVGGFECDPVAVEITYGTERLAMYLQEVESVFDIVWS
TYADVHKRGEFEYSRYNFEVADTKMLFDWFEDASRECKRCLEE-----LPLPAYDYCLLA
SHIFNTLDARKAISVTERQNFILKVRELAKGCAEVYLLIEIGVEELPAIPKKWEKILEAN
FFYTPRRLVLWHRNFKTKQDTTYQEYFGAPLIAAATA---ILYKEGKPSVEILPEMVEWL
KSLDFGKSMRW--------ESFIRPIRWGIINL-FIKAELFGITTANYTYLHRS-VANAK
EYFEVLK-GVLLYPEARYEKLAEVVAITEFPTALKGSFEEKFLQLPPEVIVTSMKEHQRY
FPKLQFVFVSNA-IVKGNERVLKARLSDALFFWEN---DKVVFMDGLGTLFDKEVRELKI
ANHLLRAIMLSYADLLTEMVY--EFTELQGIMGYYYALAQGEDEAVALAIKEQYEESDLP
STLFSALVALSKKLDTLMALFSVGKIPTGSKDPFGLRRAANGVIRIVLENFFIERINQFY
---SVIKAV------IKALATIVDIFTTFKRVANID-------LFGLKHDIDLFFDNVLV
NAEDERLRQNRKNLIASIYKIAD
>Sulfurimonas_denitrificans
ITFSSMLLKLQEFWMKQGCNIVQPYDIPAGAGTFHPATFLRSLDSTPWSVAYVAPSRRPT
DGRYGENPNRLGSYYQFQALIKPSPDNIQELYLKSLEYLGLDVKNHDIRFVEDNWESPTL
GAWGLGWEVWLNGMEVTQFTYFQQVGGIECNPVAVEITYGTERLAMYLQGVDTVFDIVWG
LYRDVHKEAEIEFSKYNFEIADTEMLFAEFNAKSAECLKTIEA-----LPLPAYDLCMMA
ASTFNVLDARKAISQTERQNYILKIRELSKGCAELYLLIEIGVEELPAVPKKYADILEKH
FYYTPRRLVLWHREFKSMQDESVEEFFGAPLVAAALA---VIYRAAKESSHLLPTIIEWI
DSLEFGKSMRW--------ESFIRPIRWVNVQL-LVDMEIFGVKSAKKTFVHRI-INGAK
EYFEVLE-GVTLFATQREKKLDEVVAITENPTAILGSFDEEFLKLPPEVIITSMKEHQRY
FPKLIFVVVSNA-VIEGNERVLRPRLSDALFFYNN---DKVVFMKGLGSVADKIERERKI
AHALFRSITLAKADLMSEMVY--EFTELQGLMGSYYASLLGESQNVATAIREQYEDSALP
SNKMSAIVAMSLKLDTLLGLFSINQIPTGSRDPFALRRAVNGLIRVTLEAFFLERVRQYF
---SIVEAV------ISALESMVEYFSTFKRVANIN-------LFSLKRELDSFFNDVMV
NAEDESIRENRKALIASIYLIAD
>Arcobacter_butzleri
ITFSQMLLKLQEFWAKQGCNIVQPYDIPAGAGTFHPATLLRSLDSTPWSTAYVAPSRRPT
DGRYGENPNRLGAYYQFQVLIKPSPDNIQDLYLQSLEFLGLDVSKHDIRFVEDNWESPTL
GAWGLGWEVWLDGMEVTQFTYFQQVGGLPCSPVAVEITYGTERLAMYLQGVDSVFDIVWN
TYADVHKEGEYEFSKYNFEIANTEMLFRHFDDAFNECKSCLGA-----LPLPAYDQCMIA
SHAFNTLDARKAISVTERQNYILKVRELAQGCAVLYLLIEIGVEELPAIPKKWSDILERN
FFYTPRRLVLWHREFQVKQEDSTIEQFGAPIIAAAIA---VLYQEGSESKTLLNEMIEFV
ASLNFGKSMRW--------DSFIRPIRSLSVLL-IVDAELFGVESSNFSFAHRM-YSFAG
DYFCKLD-GVILYPDERRKILEEVVAITEYPTALIGKFDEEFLELPEEVIVTSMKENQRY
FANLTFIVVSNA-IIQGNEKVLRPRLADAMFFYKN---DKLVFVEGLGSMYDKCEREAKI
ASYLAKAVMLSKADLMSEMVY--EFTELQGLMGYYYAKIAKEDNLVSLALKEQYEDSELP
SNVFSSIVALSNKLDNLMALFSVGKIPTGSKDPFGLRRAAAGIVKIALIEFFNERLFKIF
---TVLKAV------LCALNPIVDYVATFKRVANID-------LFALKPELDNFFDNVFV
NHENEKIKINRKNLVGVIYRIAD
>Campylobacter_jejuni
MTFSQMILNLQNYWQEQGCAIMQPYDMPAGAGTFHPATFLRSLGKKPWAAAYVAPSRRPT
DGRYGENPNRLGAYYQFQVLIKPSPDNIQELYLKSLENLGFDLKSHDIRFVEDNWESPSL
GAWGLGWEVWLDGMEVTQFTYFQQVGGIAVDLVSAEITYGLERIAMYLQNVDNVYDIVWS
KYADVHKQSEYEFSKYNFEISDVKILNEQFENSYKECKNILEQ-----LALPAYDYCMLA
AHTFNLLDARGSISVAQRQDYMLKIRELSKNCAEIYLLIEIGTEELPAIPKKWNNVLEEY
FYYTPRRLVFFHENFADKQEDSFAEFIGAPKVAAGQL---VLYKAGLQSQEILGEMVKFL
KSLSFGKSMRW--------FEFIRAIRSIACIL-LVNFQSYGVKSTKKTFIHRS-FNNAK
EYFELLE-YIILDPIKRKEKLAEVVAITEYPNALLGSFEEEFLEIPSEVIITSMRENQRY
FAGLSFIVVSNA-IIHGNERVLRARLSDAMFFYQN---DQMTYLEGLGTMQDKSLREIKI
AEILCTALKYAKADLATQMVY--EFTDLQGIMGSYYAQKMGLDYQICLAIKEQYEQAPLP
STEFSSIVALANKLDTLIGLFSIGKIPSGTKDPYALRRAANGIIKIALKDFIFERLYTFY
---SFVKAV------VNALIKLSENFATFKRLANID-------LFALKPFIDEFFNQVMI
NAEDEKLKNNRQALVYEIYLIAD
>Helicobacter_pylori
QDFSSLLLKLQEYWKNQGCLVIQPYDIPAGAGTFHPATLLRSLDKKPWNVAYVAPSRRPT
DGRYGENPNRLGSYYQFQVVIKPSPSNIQELYLKSLEVLGINLNEHDIRFVEDNWESPTL
GAWGLGWEVWLDGMEVTQFTYFQQVGGIACSPIPVEITYGLERLAMYVQKVENILEIEWA
NYAQVHLESEYEFSKYHFETASVKRLLEMFKNAQAEALHCLEN-----LPLPAYDFVMLC
SHFFNILDARKAISVAERQNYILQIRDLAKGCALLYLLVEILVEELPAQAKKLHALFNKR
IFYTPRRLCLLIKDFPLLTQETKEEFFGPPVIANALY---VLYKIKEPTKDLIMPIVEFL
EGLNFGKSMRW--------KSFIRPIHNICVLF-DIEVKEYGFKTKQATKVHRQ-VDSPK
AYFEVLE-HVILDPKKREAKLDEVVAITEYPSALLGEFDKAFLKLPSEIIITSMKENQRY
FATLHFIVVSNA-IILGNQKVLKARLSDAVFFYEN---DKVVFVQGLGTLKDKMERESII
AQYLTRAVQIAKADLLSEVVY--EFSELQGIMGYYYALKQNENELVALSVKEQYENAPLP
SSVFSSIVALSLKLDSLFSLFSVGKIPSGSKDPFALRRLSFGLLKIILEKFLLERFHNLI
---SIIRSV------VKALKRFLQLFSAFKRLANIS-------YFGLHAPLEEYFKSVLV
MDKDIEIQKNRKNFLWGVYLIGD
>Rickettsia_typhi
LSFQQIILILQNYWQDYGCAILQPYDAHVGAGTFHPATVLRCLGTKPWFVAYVQPSRRPC
DSRYGMHPNRMQHYYQFQVILKPSPDNIQDLYLKSLECLNLDLKTHDIRFVEDDWESPTL
GASGLGWEVWCDGMEVSQFTYMQQVGGIECYPVACEITYGLERLALYIQGIDEVKELDWN
KYGEVDFEAERQFSKYNLEFADSEMLLRHFKDSGEQCERLVNV-----LPMPAYDECLKA
SHYFNQLNALGVISVTERASYILRVRYLAKICCIKWLLLELFSEEIPAFMNIFTKIFKEN
VFVGPRRITLHATNLPKVILPKEEEIKGPSIA-AINC---YYFKKAREMKEILPKIIDAI
NKYSWIKSMFW--------IKWIRPLRNILCIF-ILPLQFGHLSANNITYGHRL-IIDFE
NYRNKLL-NVILERLKREEIIEEVTGLNEFPVVLLGKIPQKFLELPEEVIISVMRKHQKY
FCNFAFLFVING-ILQGNEKVLSARLADALYFYKH---DAVIFHAKLGSLKEKVDR----
---ITMAARLCKSDLVSDMVG--EFPDLQGIMGYYYAKHEGLNEEVAKAIRDHYLNDNVP
SGNATL-LALADKLDSLVGLIIVGETPNGSGDPYALRRQALGIIRIIVISFFEERAKFYF
YDIALINAV-------DTLKEFLQLLNAYKRVSNID-------LSSLLKPITSFFDNVLV
NDSDPKIAQNRLSLLHNTCDVVK
>Tropheryma_whipplei
-RMQDTILILQTYWAHRGCLVFQPMNTEVGAGTANPATLLGVLGDKTWGVAYVEPCVRPD
DSRYGINPSRLQCHTQFQVLLKPEPGNPQEMYLESLEAIGIDLKKHDIRFVEDNWESPAL
GAWGLGWEIWLDGLEITQFTYFQQVGGVPLKTSAVEITYGIERIMMALQKVSHFKDIEYS
SYGELFAQNEREMSAYYLEKANIERNKQLFEIYSDEAKMLLRA-----LPLPAYTFVLKC
SHVFNILDARGAISTAERAKAFSLMRTLTKEISATWVLFEIGTEEMPST-NTLREKLGRS
VDATPRRIVIRIYKMHPRQSDSSVRIRGPKVAAALTL---HVFKNGQSAAKLLEQIFEIV
LEIRSSRNMRW--------LVFSRPIRWLVALY--LNVRVSLLESGMHTRVLRN-VKAAD
NYEEFLT-GVILSRSKRREIIEEITDLVEAPSLVICRFEKKYLELP-EVVLNAIMKKQKY
ITTISFITFANG-VRSGNEAVIRTRFEDALFFQEA---DKLVYEEKLGSYLQKSQRIQRI
TDELLQSAAIAKFDLASQMVT--EMPELSGFMAKIYAQRAGKPPEVAQALEDMEAGKSLP
VTQAGAILSIADRLDQLVAMTALGITSTGSSDLFGVRRTASGLVDILIVDLILGRWRHRI
MDTSLQNIV------FSQLCQIREIVQCLKRIDRI-----------LPEAVNNFFDNTLV
MTPEEEIRTARLGLLCAIRWYAA
>Anaplasma_marginale
MNFQSIIRKLDDYWKDYGCAIMYPYTSELGAGTLHPATSISVLSGKETMVAYVQPVIRPS
DGRYGQNPNRLYQHHQYQVIVQPSRSTLVDDYLKSLEIIGISKNDFDIRFIEDDWENPSI
GASGLGWEVSCNGMEITQFTYMQQVGGVDCTTIPGEIAYGLERIAMVLQNVDSVYEIAWD
KYGDIFLAREKEFSALSFEYYDIEFLLSRFENSEKMCALMVEK-----LPLAGYDFCIQA
SHMLNIVESRGAIGVNERASYILRVRKMANMCCEAYLILEVLCEQLPTKTPRIDKEFSSR
VFATSHRIILIACNVSQNSSDGKKEIKGPRISDVISL---FYYSVSKDLTNELTEVICMI
ENFPLHKRMRW--------GYWVRPVINVLCVL-VLPVSVAGITANNRTFGNRF-VTKAA
EYLNFLS-MVIVDVEARRKHLEDMSSNLEYPKVLIGSVDKNFSEIPTEVVSCVMTNHQRY
LAGKIFASAASV-VIKNHEKVLRARLSDALFLIKK---DEVVFKSGLGTLLDKAERISAL
AKYCSRAAMISKADLATLVVR--EFPELQGKIGRYYAKHSGEEEEVCVAIEEHYQKDHCP
KSPIGIAVSIADKVDSLVGLM-ATENISGSRDPFALRRTSISLLRVMILSFCYDRLKVIL
LDKEVVDAI------VEVICSFLSVITAYRRANNIN-------LFEFSSFVNIFMDGVRV
CDKMNTLYRNRTRLLVSSVNVLD
>Wolbachia_sp
MNLQSIIKELQDFWASEGCVILHPYTSEVGAGTLHPATIMSAIDTKPAKIAYLQPVIRPA
DGRYSDNPNRLYQHHQYQVIIKPSGNNLQDVYLDSLKVLGISTEKYDIKFVEDDWENPSV
GASGLGWEVTCNGMEVTQLTYIQQVGGIDCKMIPGEVAYGLERLAMCIQGVDNVYDIIWN
TYGDIFKQREYEFSYLALDYYDTKVVQQQFEDTEKLCKFLIEK-----LPMAAYDQCIKT
SHLLNLLDARGVLGVNERTAYIGKVRELTKKCCELYLLFECLSEEIPPRMSCIANVFNKN
VFITARRITLFVDNINALEKDSNNEVKGPNIAPAIEL---FYF---KRIREFLKNQLEML
KNFSWLKSMRW--------ERWVRPIKNILCIL-IIPVSFAGITASNTTYGHRF-VKAPK
DYFELLE-SVILQMDKRKQFLNELTGLIEWPIVLFGEVNQEKSGLPKEVILSIVNTQQKY
LAKRIFVTVVNV-VVKGHERILEARLADAQFLISQ---DKILFHASLGSVGEKVKRITAL
SKYIACAAYLAKADLATSIVR--EFPELQGVMGGYYASYFQEDKEVVEAITEHYPEQECP
KSPSAIAVSIADKVDSLVGLIAAGEKISGSYDQFGLRRMTIGIIRTIVFRFCLERFKVIL
IRQDVVDSI------TVILDRYLQILSTYKRVSNMG-------LASFAPFINKFMDSIKI
NCDSDKLRRNRLSLLENVVHVAD
>Ehrlichia_ruminantium
MNFQSIIKNLQSYWEDYGCTIFQPYTSELGAATLHPATSMTAISKKPSKLAYVQPVIRPC
DGRYGDNPNRLYQHHQYQVLIKPSNTDLQSDYLKSLEKIGISIETHDIKFIEDDWENPSI
GAWGLGWEVTCNGMEITQFTYMQQVGGIECSLVPGEIAYGLERIAMIVQNIDNVYKITWD
TYGDIFKQREYEFSKLSLDYYDVDTLFKQFNETEQICISLIEK-----FPLAAYDFCTKA
SHILNLLESRGVIGVNERAAYILRVRKLANLCCSLYLLFECLSEEVPAEMSYIKKELNKN
VFVTSNRISVCVSDIINNSKNA-PKVKGPRVSDAIDL---FYY--NKNIETVLSSIINML
HNFPWNKKMRW--------TYWIRPILNLLCIL-VLPVKFADIEANNKSRGNKY-VKNFD
SYVSQLQ-NVILCQEERLNFINELNGILEYPLVIMGHVDKQFSELPKELILSVMHNYQKY
LADKIFITISSI-ILQGHNNVLNARLVDASFLIKK---DEIVFHAKLGSIFEKVNRIVAL
SKYISRAAELSKFDLATLAVK--EFPELQGIMGGYYASHFGEISEISESIVSYYSSKKTP
SSPIAITLSISDKLDTLVGMVVAGEQVTGSRDPFSMRRMAISIIRVIVLEFCSNRFKIML
IREDVIRAV------AIVLNSYIEIIKAYKRLHNIN-------LYNLSCYVNNFMDNIKV
NDITNKLYKNRLSLIKTTFNVTD
